# Supplementary material for: Transcriptome Profiling Provides Insight into the Genes in Carotenoid Biosynthesis during the Mesocarp and Seed Developmental Stages of Avocado (Persea americana)
Source: Int J Mol Sci. 2019 Aug 23;20(17):4117. doi: 10.3390/ijms20174117 (PMC6747375; doi:10.3390/ijms20174117)
Supplement: Supplementary file 1 [file ijms-20-04117-s001.zip]

Archive with 12 entries (11 files):
- Supplementary files/
- Supplementary files/Figure S1. The photos of the tested avcoado samples per fruit developmental stage.docx
- Supplementary files/Figure S2. Transcript and unigene length distributions.doc
- Supplementary files/Figure S3. Chromatogram of a┴-carotene and a┬-carotene extracted from 215 DAFB mesocarp and seed of avocado í«Hassí».docx
- Supplementary files/Table S1. Phenotypes of avocado cultivar í«Hassí» at 75, 110, 145, 180, and 215 days after full bloom during the fruit developmental stage.docx
- Supplementary files/Table S2.Transcriptomic data for 30 avocado samples.xls
- Supplementary files/Table S3. Gene ontology annotations for the assembled avocado unigenes.xls
- Supplementary files/Table S4. Enriched Kyoto Encyclopedia of Genes and Genomes pathways among the assembled avocado unigenes.xls
- Supplementary files/Table S5. Data for the differentially expressed genes in various cDNA libraries for developing mesocarps and seeds.xlsx
- Supplementary files/Table S6. Analysis of differential expression and annotation of unigenes related to the carotenoid biosynthetic pathway.xlsx
- Supplementary files/Table S7. PacBio library and sequencing results in avocado mesocarp and seed.xlsx
- Supplementary files/Table S8. Details regarding qRT-PCR primers.xlsx
