# Supplementary material for: Transcriptome Profiling Provides Insight into the Genes in Carotenoid Biosynthesis during the Mesocarp and Seed Developmental Stages of Avocado (Persea americana)
Source: Int J Mol Sci. 2019 Aug 23;20(17):4117. doi: 10.3390/ijms20174117 (PMC6747375; doi:10.3390/ijms20174117)
Supplement: Supplementary file 1 [file ijms-20-04117-s001.zip › Supplementary files/Table S2.Transcriptomic data for 30 avocado samples.xls]

## Sheet: Table S2
Table S2. Transcriptomic data for 30 avocado samples.
Sample tissue	Sample name	Clean reads	Clean bases (Gb)	GC content (%)	Q30 (%)
mesocarp	75 DAFB	21472410	6.41	46.97	93.33
		21084993	6.3	46.81	93.49
		20351533	6.07	47.24	93.74
	110 DAFB	27663213	8.28	46.99	93.45
		26951301	8.05	47.08	93.65
		25718721	7.68	46.94	93.29
	145 DAFB	25623521	7.65	46.96	93.62
		25645321	7.66	47.23	93.56
		25412413	7.58	46.88	93.93
	180 DAFB	25674613	7.67	47.33	93.89
		23563978	7.03	47.17	93.79
		23882350	7.12	47	93.76
	215 DAFB	23522973	7.01	47.17	94.03
		23308910	6.93	47.05	94.36
		25738902	7.69	46.85	94.24
seed	75 DAFB	21263364	6.35	47.68	94.17
		22484904	6.72	48.16	94.53
		20191977	6.03	47.76	94.31
	110 DAFB	24625006	7.36	48.91	93.97
		23875761	7.13	48.1	93.84
		26149150	7.8	48.07	93.85
	145 DAFB	24696474	7.37	47.98	94.03
		24105639	7.2	48.22	93.76
		22552252	6.74	48.17	4.25
	180 DAFB	23633682	7.06	48.41	94.34
		23836863	7.11	47.99	94.69
		23614407	7.05	48.29	94.66
	215 DAFB	24477917	7.31	48.03	94.11
		22062638	6.59	47.83	94.19
		21053368	6.28	48.12	94.02
Three biological replicates of mesocarp and seed per avocado fruit development stage; Clean reads: number of reads after removing low-quality reads and trimming adapter sequences;
Clean bases: number of clean reads multiplied by length of clean reads; Q30: Phred score, indicates 99% and 99.9% accuracy of sequenced bases; GC content: percentage of G and C in total bases.
