# Supplementary material for: Transcriptome Profiling Provides Insight into the Genes in Carotenoid Biosynthesis during the Mesocarp and Seed Developmental Stages of Avocado (Persea americana)
Source: Int J Mol Sci. 2019 Aug 23;20(17):4117. doi: 10.3390/ijms20174117 (PMC6747375; doi:10.3390/ijms20174117)
Supplement: Supplementary file 1 [file ijms-20-04117-s001.zip › Supplementary files/Table S3. Gene ontology annotations for the assembled avocado unigenes.xls]

## Sheet: Biological Process
Table S3. Gene ontology annotations for the assembled avocado unigenes.
GO_Function	Unigene_number	Unigene ID
Biological Process: 'de novo' AMP biosynthetic process (GO:0044208);	2	c53514.graph_c1;c116470.graph_c0
Biological Process: 'de novo' CTP biosynthetic process (GO:0044210);	7	c115944.graph_c0;c105478.graph_c2;c88183.graph_c2;c116355.graph_c1;c186638.graph_c0;c88183.graph_c0;c117742.graph_c0
Biological Process: 'de novo' GDP-L-fucose biosynthetic process (GO:0042351);	1	c96525.graph_c0
Biological Process: 'de novo' IMP biosynthetic process (GO:0006189);	14	c110604.graph_c1;c84668.graph_c1;c110203.graph_c0;c107684.graph_c0;c110041.graph_c2;c101788.graph_c1;c108173.graph_c0;c176995.graph_c0;c115859.graph_c0;c116470.graph_c0;c104039.graph_c0;c114890.graph_c1;c147154.graph_c0;c173649.graph_c0
Biological Process: 'de novo' L-methionine biosynthetic process (GO:0071266);	1	c102153.graph_c3
Biological Process: 'de novo' NAD biosynthetic process from aspartate (GO:0034628);	1	c116097.graph_c2
Biological Process: 'de novo' UMP biosynthetic process (GO:0044205);	6	c177959.graph_c0;c93255.graph_c0;c107733.graph_c4;c125134.graph_c0;c167456.graph_c0;c108513.graph_c0
Biological Process: 'de novo' pyrimidine nucleobase biosynthetic process (GO:0006207);	15	c107458.graph_c3;c114523.graph_c1;c93255.graph_c0;c125134.graph_c0;c157185.graph_c0;c108513.graph_c0;c173253.graph_c0;c184049.graph_c0;c111206.graph_c2;c168695.graph_c0;c109394.graph_c1;c98495.graph_c0;c113407.graph_c1;c107733.graph_c4;c87531.graph_c0
Biological Process: (+)-lariciresinol catabolic process (GO:1902131);	1	c115757.graph_c0
Biological Process: (+)-pinoresinol catabolic process (GO:1902125);	1	c115757.graph_c0
Biological Process: (-)-lariciresinol biosynthetic process (GO:1902129);	1	c115757.graph_c0
Biological Process: (-)-secoisolariciresinol biosynthetic process (GO:1902138);	1	c115757.graph_c0
Biological Process: (1->3)-beta-D-glucan biosynthetic process (GO:0006075);	29	c103919.graph_c1;c17946.graph_c0;c103919.graph_c2;c51634.graph_c0;c179487.graph_c0;c202873.graph_c0;c115475.graph_c3;c102765.graph_c2;c106666.graph_c1;c85421.graph_c1;c111957.graph_c1;c102765.graph_c0;c67450.graph_c1;c169802.graph_c0;c117195.graph_c0;c136988.graph_c0;c102765.graph_c3;c132204.graph_c0;c67828.graph_c1;c109233.graph_c1;c125906.graph_c0;c139025.graph_c0;c115753.graph_c0;c192717.graph…
Biological Process: (1->3)-beta-D-glucan catabolic process (GO:0006076);	2	c106266.graph_c0;c203127.graph_c0
Biological Process: (S)-reticuline biosynthetic process (GO:1901012);	7	c112467.graph_c0;c112206.graph_c3;c108756.graph_c0;c100438.graph_c0;c109948.graph_c1;c91468.graph_c0;c112886.graph_c3
Biological Process: 1-aminocyclopropane-1-carboxylate biosynthetic process (GO:0042218);	4	c204619.graph_c0;c84400.graph_c0;c162676.graph_c0;c125898.graph_c0
Biological Process: 2'-deoxyribonucleotide metabolic process (GO:0009394);	1	c23997.graph_c0
Biological Process: 2-methylguanosine metabolic process (GO:0080180);	1	c115519.graph_c0
Biological Process: 2-oxoglutarate metabolic process (GO:0006103);	3	c31467.graph_c0;c182656.graph_c0;c135125.graph_c0
Biological Process: 3'-phospho-5'-adenylyl sulfate transmembrane transport (GO:1902559);	2	c112993.graph_c2;c105671.graph_c0
Biological Process: 3,4-dihydroxybenzoate catabolic process (GO:0019619);	2	c84851.graph_c0;c125374.graph_c0
Biological Process: 5-carbamoylmethyl uridine residue modification (GO:0080178);	1	c113943.graph_c0
Biological Process: 5-formyltetrahydrofolate transport (GO:0015885);	1	c109842.graph_c0
Biological Process: 7,8-dihydroneopterin 3'-triphosphate biosynthetic process (GO:0035998);	1	c116298.graph_c1
Biological Process: 7-methylguanosine RNA capping (GO:0009452);	2	c113769.graph_c0;c103856.graph_c0
Biological Process: 7-methylguanosine mRNA capping (GO:0006370);	5	c113268.graph_c1;c102434.graph_c0;c192527.graph_c0;c104554.graph_c0;c113268.graph_c3
Biological Process: 9,9'-di-cis-zeta-carotene desaturation to 7,9,7',9'-tetra-cis-lycopene (GO:0052889);	7	c114138.graph_c0;c95020.graph_c0;c166380.graph_c0;c97369.graph_c1;c105919.graph_c0;c108741.graph_c1;c115069.graph_c3
Biological Process: ADP transport (GO:0015866);	7	c100982.graph_c0;c51599.graph_c0;c48409.graph_c0;c33909.graph_c0;c106264.graph_c0;c113246.graph_c1;c57660.graph_c0
Biological Process: AMP biosynthetic process (GO:0006167);	6	c166214.graph_c0;c76083.graph_c0;c111057.graph_c3;c93066.graph_c1;c111057.graph_c1;c93066.graph_c0
Biological Process: ATP biosynthetic process (GO:0006754);	25	c103206.graph_c4;c94985.graph_c0;c115604.graph_c1;c94985.graph_c1;c171797.graph_c0;c115604.graph_c0;c20408.graph_c0;c103206.graph_c1;c114834.graph_c0;c54646.graph_c1;c68375.graph_c0;c103206.graph_c3;c58064.graph_c1;c93079.graph_c0;c117440.graph_c1;c41297.graph_c0;c188193.graph_c0;c179472.graph_c0;c85389.graph_c0;c150558.graph_c0;c167990.graph_c0;c99548.graph_c0;c109581.graph_c1;c85389.graph_c1;c1…
Biological Process: ATP hydrolysis coupled proton transport (GO:0015991);	58	c150312.graph_c0;c83278.graph_c0;c105402.graph_c1;c116965.graph_c2;c167744.graph_c0;c107719.graph_c1;c159348.graph_c0;c175378.graph_c0;c88110.graph_c0;c102801.graph_c0;c116299.graph_c5;c118252.graph_c0;c50618.graph_c1;c113774.graph_c3;c149106.graph_c0;c108522.graph_c0;c158318.graph_c0;c79943.graph_c2;c20626.graph_c0;c200796.graph_c0;c50618.graph_c0;c42867.graph_c0;c107098.graph_c2;c102877.graph_c…
Biological Process: ATP metabolic process (GO:0046034);	12	c105567.graph_c2;c91801.graph_c0;c88110.graph_c0;c102801.graph_c0;c156163.graph_c0;c118252.graph_c0;c87535.graph_c0;c85315.graph_c0;c109815.graph_c4;c107098.graph_c2;c88686.graph_c1;c42867.graph_c0
Biological Process: ATP synthesis coupled electron transport (GO:0042773);	15	c164500.graph_c0;c115989.graph_c1;c110815.graph_c0;c108437.graph_c2;c111533.graph_c1;c116432.graph_c1;c57206.graph_c0;c203605.graph_c0;c170327.graph_c0;c117808.graph_c0;c117021.graph_c0;c112310.graph_c1;c185127.graph_c0;c179286.graph_c0;c104201.graph_c1
Biological Process: ATP synthesis coupled proton transport (GO:0015986);	45	c53297.graph_c0;c99689.graph_c0;c106182.graph_c0;c117963.graph_c1;c132511.graph_c0;c107808.graph_c2;c117710.graph_c1;c57587.graph_c0;c107162.graph_c2;c178716.graph_c0;c117439.graph_c1;c116380.graph_c5;c112098.graph_c2;c115272.graph_c0;c50940.graph_c0;c117794.graph_c1;c154672.graph_c0;c79943.graph_c3;c116592.graph_c0;c79943.graph_c1;c121573.graph_c0;c181419.graph_c0;c160631.graph_c0;c180698.graph_…
Biological Process: ATP transport (GO:0015867);	7	c48409.graph_c0;c33909.graph_c0;c100991.graph_c0;c106264.graph_c0;c100982.graph_c0;c113246.graph_c1;c57660.graph_c0
Biological Process: ATP-dependent chromatin remodeling (GO:0043044);	4	c111432.graph_c2;c168355.graph_c0;c107392.graph_c1;c187066.graph_c0
Biological Process: Arp2/3 complex-mediated actin nucleation (GO:0034314);	5	c116650.graph_c0;c101087.graph_c0;c104124.graph_c1;c107393.graph_c0;c142466.graph_c0
Biological Process: C-5 methylation of cytosine (GO:0090116);	4	c102681.graph_c1;c41976.graph_c0;c104346.graph_c1;c116305.graph_c0
Biological Process: C-terminal protein methylation (GO:0006481);	2	c170951.graph_c0;c105333.graph_c4
Biological Process: CAAX-box protein processing (GO:0071586);	3	c101599.graph_c2;c167406.graph_c0;c89228.graph_c0
Biological Process: CDP-choline pathway (GO:0006657);	2	c87886.graph_c1;c103687.graph_c5
Biological Process: CDP-diacylglycerol biosynthetic process (GO:0016024);	1	c114752.graph_c1
Biological Process: CMP-keto-3-deoxy-D-manno-octulosonic acid biosynthetic process (GO:0033468);	2	c115532.graph_c0;c96951.graph_c0
Biological Process: COP9 signalosome assembly (GO:0010387);	2	c116463.graph_c0;c98864.graph_c1
Biological Process: COPII vesicle coating (GO:0048208);	1	c22785.graph_c0
Biological Process: CTP biosynthetic process (GO:0006241);	9	c112050.graph_c0;c183634.graph_c0;c97152.graph_c0;c206276.graph_c0;c103641.graph_c1;c108602.graph_c0;c64314.graph_c0;c79740.graph_c0;c116036.graph_c2
Biological Process: CTP salvage (GO:0044211);	2	c110144.graph_c2;c108070.graph_c1
Biological Process: CUT catabolic process (GO:0071034);	2	c92577.graph_c0;c111399.graph_c2
Biological Process: D-amino acid catabolic process (GO:0019478);	3	c115361.graph_c2;c46020.graph_c1;c113002.graph_c0
Biological Process: D-cysteine catabolic process (GO:0019447);	1	c104493.graph_c3
Biological Process: D-gluconate catabolic process (GO:0046177);	1	c115931.graph_c2
Biological Process: D-ribose metabolic process (GO:0006014);	10	c96620.graph_c0;c98006.graph_c1;c82351.graph_c0;c87669.graph_c0;c86702.graph_c2;c112813.graph_c2;c108671.graph_c1;c194349.graph_c0;c101221.graph_c1;c100433.graph_c0
Biological Process: D-xylose metabolic process (GO:0042732);	4	c115719.graph_c1;c99340.graph_c0;c100725.graph_c0;c94509.graph_c0
Biological Process: DNA 3' dephosphorylation involved in DNA repair (GO:0098504);	1	c103501.graph_c0
Biological Process: DNA biosynthetic process (GO:0071897);	38	c136650.graph_c0;c186813.graph_c0;c106069.graph_c0;c132270.graph_c0;c112812.graph_c1;c172402.graph_c0;c113250.graph_c0;c159263.graph_c0;c126464.graph_c0;c112691.graph_c2;c64006.graph_c0;c114400.graph_c1;c100428.graph_c1;c153940.graph_c0;c171381.graph_c0;c176537.graph_c0;c97635.graph_c4;c97155.graph_c0;c117572.graph_c1;c112337.graph_c3;c184033.graph_c0;c167819.graph_c0;c114985.graph_c0;c53568.grap…
Biological Process: DNA catabolic process (GO:0006308);	4	c112981.graph_c0;c99308.graph_c0;c110915.graph_c2;c52548.graph_c0
Biological Process: DNA catabolic process, endonucleolytic (GO:0000737);	3	c100603.graph_c0;c113551.graph_c1;c110494.graph_c0
Biological Process: DNA damage checkpoint (GO:0000077);	2	c104514.graph_c6;c104523.graph_c0
Biological Process: DNA dealkylation involved in DNA repair (GO:0006307);	1	c70831.graph_c0
Biological Process: DNA demethylation (GO:0080111);	1	c105394.graph_c0
Biological Process: DNA double-strand break processing (GO:0000729);	1	c150912.graph_c0
Biological Process: DNA duplex unwinding (GO:0032508);	28	c101194.graph_c1;c89064.graph_c0;c140548.graph_c0;c171067.graph_c0;c197279.graph_c0;c91151.graph_c2;c117152.graph_c0;c183606.graph_c0;c91949.graph_c1;c165309.graph_c0;c189890.graph_c0;c150912.graph_c0;c87503.graph_c0;c108021.graph_c0;c96417.graph_c1;c101416.graph_c1;c109853.graph_c4;c115179.graph_c0;c111328.graph_c1;c97142.graph_c0;c89064.graph_c1;c114898.graph_c0;c109853.graph_c3;c120645.graph_c…
Biological Process: DNA endoreduplication (GO:0042023);	7	c184575.graph_c0;c148996.graph_c0;c83155.graph_c0;c83239.graph_c0;c89158.graph_c2;c117823.graph_c1;c76622.graph_c0
Biological Process: DNA integration (GO:0015074);	262	c114592.graph_c1;c156359.graph_c0;c70843.graph_c0;c120263.graph_c0;c44143.graph_c0;c123064.graph_c0;c93053.graph_c0;c74822.graph_c0;c131015.graph_c0;c86597.graph_c0;c81715.graph_c0;c172893.graph_c0;c85974.graph_c0;c114050.graph_c0;c116499.graph_c0;c188939.graph_c0;c104973.graph_c0;c106610.graph_c0;c70123.graph_c0;c118417.graph_c0;c186661.graph_c0;c91785.graph_c0;c117551.graph_c0;c43165.graph_c0;c…
Biological Process: DNA integrity checkpoint (GO:0031570);	1	c177389.graph_c0
Biological Process: DNA ligation (GO:0006266);	2	c113268.graph_c3;c192527.graph_c0
Biological Process: DNA ligation involved in DNA repair (GO:0051103);	8	c112332.graph_c4;c81507.graph_c0;c117572.graph_c1;c116721.graph_c0;c107224.graph_c1;c112812.graph_c1;c53297.graph_c0;c149106.graph_c0
Biological Process: DNA mediated transformation (GO:0009294);	5	c174301.graph_c0;c111171.graph_c0;c99783.graph_c0;c169124.graph_c0;c111171.graph_c1
Biological Process: DNA metabolic process (GO:0006259);	63	c169633.graph_c0;c172479.graph_c0;c116531.graph_c0;c135709.graph_c0;c79622.graph_c0;c149917.graph_c0;c45072.graph_c0;c47955.graph_c0;c118045.graph_c1;c117649.graph_c0;c151173.graph_c0;c108895.graph_c0;c113673.graph_c4;c95068.graph_c0;c178786.graph_c0;c109273.graph_c3;c106419.graph_c0;c128205.graph_c0;c102356.graph_c0;c3952.graph_c0;c51729.graph_c1;c50336.graph_c1;c111508.graph_c1;c139424.graph_c0…
Biological Process: DNA methylation (GO:0006306);	2	c179905.graph_c0;c115830.graph_c2
Biological Process: DNA modification (GO:0006304);	1	c45742.graph_c0
Biological Process: DNA recombinase assembly (GO:0000730);	4	c111182.graph_c1;c168157.graph_c0;c96079.graph_c0;c115525.graph_c4
Biological Process: DNA recombination (GO:0006310);	70	c147305.graph_c0;c145419.graph_c0;c172685.graph_c0;c106893.graph_c1;c65677.graph_c0;c206374.graph_c0;c115425.graph_c0;c183606.graph_c0;c96877.graph_c0;c92592.graph_c1;c59027.graph_c0;c159092.graph_c0;c85124.graph_c0;c110133.graph_c0;c72938.graph_c0;c186054.graph_c0;c111328.graph_c1;c137183.graph_c0;c93924.graph_c1;c112017.graph_c2;c114898.graph_c0;c116716.graph_c4;c89953.graph_c1;c83101.graph_c0;…
Biological Process: DNA repair (GO:0006281);	89	c38382.graph_c0;c140657.graph_c0;c120645.graph_c0;c179320.graph_c0;c146694.graph_c0;c167306.graph_c0;c117572.graph_c2;c105305.graph_c2;c109062.graph_c2;c169881.graph_c0;c107640.graph_c0;c114462.graph_c0;c150191.graph_c0;c129661.graph_c0;c167819.graph_c0;c94135.graph_c0;c107800.graph_c6;c92529.graph_c1;c111866.graph_c3;c165309.graph_c0;c107204.graph_c0;c140548.graph_c0;c187374.graph_c0;c191202.gra…
Biological Process: DNA replication (GO:0006260);	52	c100204.graph_c0;c90419.graph_c1;c115934.graph_c0;c179691.graph_c0;c111890.graph_c1;c116155.graph_c3;c167612.graph_c0;c110133.graph_c0;c48850.graph_c0;c109839.graph_c5;c165309.graph_c0;c106893.graph_c1;c116721.graph_c0;c149573.graph_c0;c97142.graph_c0;c89904.graph_c0;c187081.graph_c0;c110891.graph_c0;c25905.graph_c1;c173704.graph_c0;c137180.graph_c0;c58515.graph_c0;c100016.graph_c0;c181170.graph_…
Biological Process: DNA replication checkpoint (GO:0000076);	2	c89113.graph_c0;c99589.graph_c1
Biological Process: DNA replication initiation (GO:0006270);	17	c95565.graph_c0;c97155.graph_c0;c117390.graph_c1;c171377.graph_c0;c77916.graph_c0;c111108.graph_c0;c89064.graph_c1;c91151.graph_c2;c89064.graph_c0;c101194.graph_c1;c103850.graph_c0;c93535.graph_c0;c167819.graph_c0;c87503.graph_c0;c114985.graph_c0;c114707.graph_c2;c189890.graph_c0
Biological Process: DNA replication, removal of RNA primer (GO:0043137);	6	c117174.graph_c1;c97454.graph_c0;c130273.graph_c0;c138797.graph_c0;c67578.graph_c0;c39819.graph_c0
Biological Process: DNA replication, synthesis of RNA primer (GO:0006269);	2	c95383.graph_c0;c107249.graph_c3
Biological Process: DNA replication-independent nucleosome assembly (GO:0006336);	1	c117143.graph_c1
Biological Process: DNA strand elongation involved in DNA replication (GO:0006271);	1	c152361.graph_c0
Biological Process: DNA synthesis involved in DNA repair (GO:0000731);	2	c110527.graph_c0;c96417.graph_c1
Biological Process: DNA topological change (GO:0006265);	23	c173043.graph_c0;c167819.graph_c0;c109839.graph_c5;c175852.graph_c0;c173357.graph_c0;c117961.graph_c0;c146906.graph_c0;c138854.graph_c0;c101859.graph_c0;c112861.graph_c0;c171936.graph_c0;c103352.graph_c2;c155190.graph_c0;c197045.graph_c0;c154164.graph_c0;c136941.graph_c0;c152361.graph_c0;c181462.graph_c0;c100603.graph_c0;c146942.graph_c0;c111906.graph_c1;c168675.graph_c0;c115155.graph_c0
Biological Process: DNA unwinding involved in DNA replication (GO:0006268);	13	c175852.graph_c0;c155190.graph_c0;c112861.graph_c0;c171936.graph_c0;c173043.graph_c0;c146942.graph_c0;c95565.graph_c0;c111906.graph_c1;c138854.graph_c0;c117961.graph_c0;c146906.graph_c0;c136941.graph_c0;c117390.graph_c1
Biological Process: DNA-dependent DNA replication (GO:0006261);	13	c110527.graph_c0;c64006.graph_c0;c112337.graph_c3;c102987.graph_c0;c159263.graph_c0;c184094.graph_c0;c171381.graph_c0;c115752.graph_c0;c102963.graph_c0;c112180.graph_c1;c53568.graph_c0;c109386.graph_c3;c100428.graph_c1
Biological Process: DNA-templated transcription, initiation (GO:0006352);	27	c115773.graph_c1;c114596.graph_c2;c24725.graph_c0;c104370.graph_c1;c40627.graph_c0;c108751.graph_c5;c101342.graph_c0;c105913.graph_c0;c97781.graph_c1;c167841.graph_c0;c108666.graph_c5;c112343.graph_c0;c162606.graph_c0;c89297.graph_c0;c115773.graph_c0;c138645.graph_c0;c109037.graph_c0;c85513.graph_c0;c61190.graph_c0;c98850.graph_c1;c117339.graph_c0;c110344.graph_c1;c148851.graph_c0;c206957.graph_c…
Biological Process: DNA-templated transcription, termination (GO:0006353);	1	c177709.graph_c0
Biological Process: ER body organization (GO:0080119);	2	c113439.graph_c3;c97583.graph_c0
Biological Process: ER to Golgi vesicle-mediated transport (GO:0006888);	55	c73214.graph_c0;c106447.graph_c3;c204926.graph_c0;c113490.graph_c0;c99487.graph_c0;c97583.graph_c0;c32591.graph_c0;c86595.graph_c0;c111117.graph_c1;c115725.graph_c4;c100441.graph_c1;c52742.graph_c0;c113931.graph_c4;c142909.graph_c0;c191095.graph_c0;c109840.graph_c2;c109840.graph_c3;c113261.graph_c3;c113458.graph_c1;c111798.graph_c0;c114151.graph_c1;c99496.graph_c5;c100455.graph_c0;c107481.graph_c…
Biological Process: FAD metabolic process (GO:0046443);	2	c100309.graph_c0;c193395.graph_c0
Biological Process: G-protein coupled receptor signaling pathway (GO:0007186);	8	c112461.graph_c0;c113436.graph_c1;c101807.graph_c1;c109921.graph_c0;c145220.graph_c0;c101807.graph_c0;c112540.graph_c0;c202966.graph_c0
Biological Process: G-protein coupled receptor signaling pathway, coupled to S1P second messenger (GO:0001789);	1	c205909.graph_c0
Biological Process: G1/S transition of mitotic cell cycle (GO:0000082);	2	c109368.graph_c0;c109763.graph_c4
Biological Process: G2/M transition of mitotic cell cycle (GO:0000086);	1	c85176.graph_c0
Biological Process: GDP metabolic process (GO:0046710);	4	c177713.graph_c0;c191953.graph_c0;c103828.graph_c0;c109170.graph_c5
Biological Process: GDP-L-fucose biosynthetic process (GO:0042350);	1	c137836.graph_c0
Biological Process: GDP-L-fucose salvage (GO:0042352);	1	c192265.graph_c0
Biological Process: GDP-mannose biosynthetic process (GO:0009298);	2	c104647.graph_c0;c105930.graph_c0
Biological Process: GDP-mannose metabolic process (GO:0019673);	1	c94658.graph_c0
Biological Process: GDP-mannose transmembrane transport (GO:1990570);	1	c109091.graph_c0
Biological Process: GMP biosynthetic process (GO:0006177);	6	c152173.graph_c0;c69442.graph_c0;c152326.graph_c0;c134557.graph_c0;c82919.graph_c0;c97401.graph_c1
Biological Process: GMP metabolic process (GO:0046037);	5	c103828.graph_c0;c109170.graph_c5;c191953.graph_c0;c160171.graph_c0;c177713.graph_c0
Biological Process: GPI anchor biosynthetic process (GO:0006506);	10	c97534.graph_c0;c109124.graph_c0;c108066.graph_c3;c108881.graph_c0;c170773.graph_c0;c115072.graph_c1;c111083.graph_c0;c112653.graph_c4;c112673.graph_c0;c105598.graph_c0
Biological Process: GTP biosynthetic process (GO:0006183);	9	c116036.graph_c2;c64314.graph_c0;c79740.graph_c0;c103641.graph_c1;c97152.graph_c0;c206276.graph_c0;c108602.graph_c0;c112050.graph_c0;c183634.graph_c0
Biological Process: Golgi organization (GO:0007030);	17	c97583.graph_c0;c80265.graph_c0;c115679.graph_c0;c80265.graph_c1;c114497.graph_c3;c98759.graph_c0;c113439.graph_c3;c109166.graph_c1;c80265.graph_c2;c195968.graph_c0;c98347.graph_c0;c104212.graph_c0;c113713.graph_c0;c107098.graph_c2;c106462.graph_c4;c97795.graph_c0;c115679.graph_c3
Biological Process: Golgi to plasma membrane protein transport (GO:0043001);	2	c152087.graph_c0;c113627.graph_c2
Biological Process: Golgi to plasma membrane transport (GO:0006893);	3	c174201.graph_c0;c100976.graph_c3;c107959.graph_c2
Biological Process: Golgi to vacuole transport (GO:0006896);	8	c113398.graph_c3;c100441.graph_c1;c96050.graph_c0;c197178.graph_c0;c115725.graph_c4;c110802.graph_c4;c117359.graph_c1;c99487.graph_c0
Biological Process: Golgi vesicle budding (GO:0048194);	14	c104857.graph_c1;c107964.graph_c0;c94182.graph_c0;c201659.graph_c0;c114333.graph_c1;c69059.graph_c1;c104857.graph_c0;c195820.graph_c0;c113939.graph_c4;c103733.graph_c0;c115396.graph_c1;c106598.graph_c6;c114333.graph_c0;c119676.graph_c0
Biological Process: Golgi vesicle docking (GO:0048211);	4	c113627.graph_c2;c152087.graph_c0;c32591.graph_c0;c110135.graph_c0
Biological Process: Golgi vesicle prefusion complex stabilization (GO:0048213);	1	c98347.graph_c0
Biological Process: Golgi vesicle transport (GO:0048193);	3	c107807.graph_c0;c113811.graph_c1;c99463.graph_c1
Biological Process: Group II intron splicing (GO:0000373);	4	c112081.graph_c2;c112256.graph_c1;c109764.graph_c1;c116697.graph_c1
Biological Process: Group III intron splicing (GO:0000374);	1	c112579.graph_c1
Biological Process: IMP salvage (GO:0032264);	3	c111763.graph_c2;c107688.graph_c0;c185730.graph_c0
Biological Process: L-alanine catabolic process (GO:0042853);	2	c181237.graph_c0;c145598.graph_c0
Biological Process: L-alanine transport (GO:0015808);	1	c115063.graph_c1
Biological Process: L-alpha-amino acid transmembrane transport (GO:1902475);	5	c117216.graph_c0;c105561.graph_c2;c116833.graph_c1;c150417.graph_c0;c113564.graph_c2
Biological Process: L-arabinose metabolic process (GO:0046373);	4	c114180.graph_c1;c111811.graph_c2;c108361.graph_c1;c53936.graph_c0
Biological Process: L-arginine import (GO:0043091);	4	c199424.graph_c0;c143369.graph_c0;c108409.graph_c1;c108521.graph_c0
Biological Process: L-ascorbic acid biosynthetic process (GO:0019853);	5	c188352.graph_c0;c173718.graph_c0;c115785.graph_c3;c101382.graph_c1;c137836.graph_c0
Biological Process: L-ascorbic acid transport (GO:0015882);	1	c101966.graph_c0
Biological Process: L-asparagine biosynthetic process (GO:0070981);	1	c79211.graph_c1
Biological Process: L-cysteine catabolic process to pyruvate (GO:0019450);	1	c60175.graph_c0
Biological Process: L-cystine transport (GO:0015811);	3	c118030.graph_c0;c109451.graph_c0;c179020.graph_c0
Biological Process: L-fucose biosynthetic process (GO:0006005);	1	c137836.graph_c0
Biological Process: L-glutamate biosynthetic process (GO:0097054);	2	c187651.graph_c0;c137144.graph_c0
Biological Process: L-glutamate import (GO:0051938);	3	c199424.graph_c0;c108521.graph_c0;c143369.graph_c0
Biological Process: L-glutamate transmembrane transport (GO:0089711);	4	c115063.graph_c1;c199424.graph_c0;c143369.graph_c0;c108521.graph_c0
Biological Process: L-glutamate transport (GO:0015813);	1	c180786.graph_c0
Biological Process: L-histidine transmembrane transport (GO:0089709);	3	c111407.graph_c1;c108409.graph_c1;c187755.graph_c0
Biological Process: L-lysine catabolic process (GO:0019477);	1	c113791.graph_c4
Biological Process: L-lysine catabolic process to acetyl-CoA via saccharopine (GO:0033512);	1	c180921.graph_c0
Biological Process: L-lysine transmembrane transport (GO:1903401);	7	c111407.graph_c1;c115063.graph_c1;c143369.graph_c0;c108409.graph_c1;c108521.graph_c0;c199424.graph_c0;c187755.graph_c0
Biological Process: L-methionine salvage from S-adenosylmethionine (GO:0019284);	4	c129180.graph_c0;c99954.graph_c1;c115397.graph_c4;c102366.graph_c1
Biological Process: L-methionine salvage from methylthioadenosine (GO:0019509);	8	c152404.graph_c0;c107709.graph_c0;c129180.graph_c0;c102366.graph_c1;c99954.graph_c1;c115397.graph_c4;c103968.graph_c3;c95263.graph_c0
Biological Process: L-ornithine transmembrane transport (GO:1903352);	1	c108409.graph_c1
Biological Process: L-phenylalanine biosynthetic process (GO:0009094);	9	c116331.graph_c0;c112160.graph_c2;c183349.graph_c0;c110496.graph_c0;c84288.graph_c0;c105219.graph_c0;c205909.graph_c0;c114234.graph_c0;c153034.graph_c0
Biological Process: L-phenylalanine catabolic process (GO:0006559);	10	c156139.graph_c0;c190061.graph_c0;c104780.graph_c2;c116319.graph_c2;c97727.graph_c0;c100680.graph_c1;c174975.graph_c0;c95426.graph_c0;c173099.graph_c0;c95426.graph_c1
Biological Process: L-proline biosynthetic process (GO:0055129);	2	c106549.graph_c3;c148665.graph_c0
Biological Process: L-serine biosynthetic process (GO:0006564);	12	c97331.graph_c1;c187027.graph_c0;c140320.graph_c0;c97331.graph_c0;c159849.graph_c0;c182656.graph_c0;c135125.graph_c0;c112634.graph_c0;c102389.graph_c1;c195965.graph_c0;c109371.graph_c3;c113557.graph_c0
Biological Process: L-serine metabolic process (GO:0006563);	13	c188929.graph_c0;c145875.graph_c0;c96390.graph_c0;c103037.graph_c0;c92561.graph_c0;c106316.graph_c1;c141551.graph_c0;c39423.graph_c0;c60970.graph_c1;c168633.graph_c0;c109791.graph_c1;c206457.graph_c0;c112683.graph_c0
Biological Process: L-serine transport (GO:0015825);	4	c168667.graph_c0;c108402.graph_c1;c113537.graph_c0;c180225.graph_c0
Biological Process: Lewis a epitope biosynthetic process (GO:0010493);	2	c103390.graph_c0;c109847.graph_c1
Biological Process: MAPK cascade (GO:0000165);	33	c112758.graph_c1;c110369.graph_c0;c198997.graph_c0;c88693.graph_c0;c107191.graph_c2;c105238.graph_c0;c104516.graph_c2;c107854.graph_c1;c84359.graph_c1;c100549.graph_c1;c100703.graph_c0;c103878.graph_c0;c102368.graph_c3;c100703.graph_c4;c105238.graph_c2;c116571.graph_c2;c108834.graph_c6;c88411.graph_c0;c100703.graph_c1;c93100.graph_c0;c108834.graph_c2;c104587.graph_c1;c105582.graph_c2;c109525.grap…
Biological Process: Mo-molybdopterin cofactor biosynthetic process (GO:0006777);	7	c100315.graph_c0;c79281.graph_c0;c185170.graph_c0;c202247.graph_c0;c107494.graph_c1;c117821.graph_c0;c111597.graph_c0
Biological Process: N-acylethanolamine metabolic process (GO:0070291);	1	c117191.graph_c0
Biological Process: N-glycan processing (GO:0006491);	9	c158469.graph_c0;c94877.graph_c2;c104709.graph_c1;c104709.graph_c0;c173726.graph_c0;c113779.graph_c0;c115761.graph_c3;c115761.graph_c0;c110259.graph_c0
Biological Process: N-terminal peptidyl-glutamic acid acetylation (GO:0018002);	1	c66787.graph_c0
Biological Process: N-terminal peptidyl-glycine N-myristoylation (GO:0018008);	1	c112719.graph_c0
Biological Process: N-terminal peptidyl-methionine acetylation (GO:0017196);	1	c108850.graph_c0
Biological Process: N-terminal peptidyl-serine acetylation (GO:0017198);	1	c66787.graph_c0
Biological Process: N-terminal protein amino acid acetylation (GO:0006474);	14	c97822.graph_c0;c108076.graph_c1;c94778.graph_c0;c114158.graph_c0;c99032.graph_c1;c97822.graph_c1;c117084.graph_c4;c108540.graph_c0;c102182.graph_c1;c99866.graph_c0;c168537.graph_c0;c162028.graph_c0;c110052.graph_c4;c189110.graph_c0
Biological Process: N-terminal protein amino acid methylation (GO:0006480);	2	c117977.graph_c1;c103231.graph_c0
Biological Process: N-terminal protein amino acid modification (GO:0031365);	1	c105780.graph_c1
Biological Process: N-terminal protein myristoylation (GO:0006499);	1	c110066.graph_c0
Biological Process: NAD biosynthesis via nicotinamide riboside salvage pathway (GO:0034356);	2	c62274.graph_c0;c179122.graph_c0
Biological Process: NAD biosynthetic process (GO:0009435);	11	c174819.graph_c0;c181418.graph_c0;c184408.graph_c0;c164711.graph_c0;c104666.graph_c0;c105311.graph_c0;c151418.graph_c0;c107895.graph_c1;c103002.graph_c3;c112533.graph_c1;c92620.graph_c1
Biological Process: NAD metabolic process (GO:0019674);	2	c113708.graph_c1;c111452.graph_c0
Biological Process: NAD transport (GO:0043132);	2	c115793.graph_c2;c104692.graph_c0
Biological Process: NAD(P)H dehydrogenase complex assembly (GO:0010275);	2	c107654.graph_c0;c98503.graph_c0
Biological Process: NADH dehydrogenase complex (plastoquinone) assembly (GO:0010258);	3	c93874.graph_c0;c34303.graph_c0;c62611.graph_c0
Biological Process: NADH metabolic process (GO:0006734);	2	c96086.graph_c0;c106677.graph_c1
Biological Process: NADP biosynthetic process (GO:0006741);	2	c111452.graph_c0;c113708.graph_c1
Biological Process: NADP metabolic process (GO:0006739);	4	c167591.graph_c0;c96086.graph_c0;c62004.graph_c0;c106677.graph_c1
Biological Process: NLS-bearing protein import into nucleus (GO:0006607);	29	c164608.graph_c0;c102120.graph_c1;c114338.graph_c1;c116801.graph_c1;c116480.graph_c0;c180804.graph_c0;c97352.graph_c0;c105664.graph_c0;c116069.graph_c0;c107714.graph_c0;c106178.graph_c4;c62228.graph_c0;c83499.graph_c2;c38946.graph_c0;c62412.graph_c0;c138891.graph_c0;c97551.graph_c0;c105484.graph_c2;c100618.graph_c1;c106323.graph_c1;c85192.graph_c0;c106103.graph_c2;c108471.graph_c0;c152545.graph_c…
Biological Process: Notch signaling pathway (GO:0007219);	1	c188647.graph_c0
Biological Process: PSII associated light-harvesting complex II catabolic process (GO:0010304);	8	c115435.graph_c2;c2673.graph_c1;c116186.graph_c0;c181835.graph_c0;c155767.graph_c0;c110524.graph_c1;c184030.graph_c0;c107993.graph_c0
Biological Process: RNA (guanine-N7)-methylation (GO:0036265);	4	c104554.graph_c0;c102434.graph_c0;c107548.graph_c0;c101387.graph_c0
Biological Process: RNA 3'-end processing (GO:0031123);	10	c110761.graph_c1;c56122.graph_c0;c87913.graph_c0;c96407.graph_c1;c103286.graph_c2;c86840.graph_c0;c111170.graph_c1;c96407.graph_c2;c116215.graph_c0;c103286.graph_c1
Biological Process: RNA biosynthetic process (GO:0032774);	4	c92196.graph_c0;c103085.graph_c6;c115584.graph_c2;c109536.graph_c0
Biological Process: RNA catabolic process (GO:0006401);	8	c104117.graph_c2;c116487.graph_c1;c158097.graph_c0;c146836.graph_c0;c102060.graph_c1;c117609.graph_c0;c116487.graph_c0;c105666.graph_c1
Biological Process: RNA export from nucleus (GO:0006405);	4	c117622.graph_c1;c109368.graph_c0;c109763.graph_c4;c106551.graph_c0
Biological Process: RNA interference (GO:0016246);	1	c98622.graph_c0
Biological Process: RNA metabolic process (GO:0016070);	20	c124801.graph_c0;c187932.graph_c0;c124637.graph_c0;c132136.graph_c0;c126784.graph_c0;c79970.graph_c0;c114611.graph_c0;c110767.graph_c2;c115553.graph_c5;c180354.graph_c0;c103987.graph_c0;c172925.graph_c0;c59630.graph_c0;c137258.graph_c0;c169110.graph_c0;c180519.graph_c0;c145124.graph_c0;c179156.graph_c0;c116606.graph_c1;c117228.graph_c4
Biological Process: RNA methylation (GO:0001510);	10	c102094.graph_c0;c106063.graph_c1;c103856.graph_c0;c176839.graph_c0;c72674.graph_c0;c50336.graph_c1;c109696.graph_c4;c113769.graph_c0;c103113.graph_c0;c135153.graph_c0
Biological Process: RNA modification (GO:0009451);	21	c104276.graph_c1;c173271.graph_c0;c180626.graph_c0;c193395.graph_c0;c86409.graph_c0;c110288.graph_c0;c111391.graph_c5;c86409.graph_c1;c178916.graph_c0;c100309.graph_c0;c148749.graph_c0;c115330.graph_c0;c107941.graph_c0;c116340.graph_c0;c179724.graph_c0;c90961.graph_c1;c106452.graph_c2;c98685.graph_c0;c104953.graph_c1;c183878.graph_c0;c19098.graph_c0
Biological Process: RNA phosphodiester bond hydrolysis (GO:0090501);	9	c110460.graph_c0;c110014.graph_c1;c115599.graph_c1;c106174.graph_c1;c152016.graph_c0;c116894.graph_c1;c115528.graph_c0;c107688.graph_c2;c109459.graph_c0
Biological Process: RNA phosphodiester bond hydrolysis, endonucleolytic (GO:0090502);	39	c98277.graph_c0;c117413.graph_c1;c88799.graph_c0;c107471.graph_c0;c97939.graph_c0;c149364.graph_c0;c95527.graph_c0;c67578.graph_c0;c24081.graph_c0;c115027.graph_c0;c107388.graph_c0;c59664.graph_c0;c206446.graph_c0;c117905.graph_c1;c113103.graph_c3;c52548.graph_c0;c86597.graph_c0;c42067.graph_c1;c177810.graph_c0;c113634.graph_c0;c156214.graph_c0;c180437.graph_c0;c106741.graph_c1;c123874.graph_c0;c…
Biological Process: RNA phosphodiester bond hydrolysis, exonucleolytic (GO:0090503);	13	c111393.graph_c3;c94866.graph_c0;c104802.graph_c0;c113730.graph_c2;c163186.graph_c0;c96476.graph_c0;c115798.graph_c2;c178526.graph_c0;c104117.graph_c2;c108376.graph_c1;c194763.graph_c0;c113730.graph_c3;c116424.graph_c1
Biological Process: RNA polyadenylation (GO:0043631);	11	c103286.graph_c1;c116215.graph_c0;c96407.graph_c2;c107520.graph_c0;c111170.graph_c1;c86840.graph_c0;c96407.graph_c1;c103286.graph_c2;c87913.graph_c0;c56122.graph_c0;c110761.graph_c1
Biological Process: RNA polymerase II transcriptional preinitiation complex assembly (GO:0051123);	4	c112214.graph_c1;c85872.graph_c0;c114838.graph_c1;c112649.graph_c2
Biological Process: RNA processing (GO:0006396);	53	c38574.graph_c0;c111139.graph_c0;c117740.graph_c1;c96921.graph_c2;c100286.graph_c1;c104398.graph_c1;c114014.graph_c1;c114124.graph_c1;c183569.graph_c0;c198872.graph_c0;c88579.graph_c0;c102718.graph_c1;c113394.graph_c1;c109728.graph_c1;c176839.graph_c0;c112843.graph_c0;c111612.graph_c0;c88058.graph_c0;c109696.graph_c4;c117334.graph_c2;c193556.graph_c0;c102604.graph_c0;c112834.graph_c1;c102702.grap…
Biological Process: RNA secondary structure unwinding (GO:0010501);	46	c93373.graph_c0;c116561.graph_c2;c110279.graph_c2;c103900.graph_c0;c102144.graph_c0;c169387.graph_c0;c118408.graph_c0;c104365.graph_c1;c107230.graph_c0;c204351.graph_c0;c104373.graph_c0;c92044.graph_c1;c95660.graph_c0;c95025.graph_c1;c109137.graph_c0;c102494.graph_c1;c116109.graph_c0;c112593.graph_c1;c112990.graph_c1;c107161.graph_c0;c103480.graph_c1;c115111.graph_c0;c102558.graph_c0;c105188.grap…
Biological Process: RNA splicing (GO:0008380);	17	c115216.graph_c0;c104365.graph_c1;c103753.graph_c0;c105585.graph_c1;c106174.graph_c1;c113407.graph_c1;c110605.graph_c0;c109483.graph_c0;c115966.graph_c1;c111090.graph_c0;c88389.graph_c0;c111893.graph_c0;c96476.graph_c0;c150665.graph_c0;c91310.graph_c0;c180437.graph_c0;c117394.graph_c0
Biological Process: RNA splicing, via endonucleolytic cleavage and ligation (GO:0000394);	1	c112985.graph_c0
Biological Process: RNA splicing, via transesterification reactions (GO:0000375);	3	c118512.graph_c0;c102107.graph_c1;c115111.graph_c0
Biological Process: RNA surveillance (GO:0071025);	1	c111095.graph_c0
Biological Process: RNA-dependent DNA biosynthetic process (GO:0006278);	50	c117469.graph_c2;c99054.graph_c1;c138568.graph_c0;c60009.graph_c0;c109488.graph_c1;c92864.graph_c0;c116672.graph_c0;c53335.graph_c0;c88517.graph_c0;c94038.graph_c0;c41898.graph_c0;c82190.graph_c0;c113748.graph_c3;c92592.graph_c1;c96877.graph_c0;c181421.graph_c0;c68332.graph_c0;c120796.graph_c0;c112664.graph_c0;c89302.graph_c0;c107663.graph_c0;c59027.graph_c0;c159092.graph_c0;c57781.graph_c0;c1315…
Biological Process: RNA-directed DNA methylation (GO:0080188);	3	c114636.graph_c0;c85074.graph_c1;c117495.graph_c0
Biological Process: S-adenosyl-L-methionine transport (GO:0015805);	1	c190293.graph_c0
Biological Process: S-adenosylhomocysteine catabolic process (GO:0019510);	1	c3595.graph_c0
Biological Process: S-adenosylmethioninamine biosynthetic process (GO:0006557);	5	c88945.graph_c0;c178340.graph_c0;c102341.graph_c0;c102929.graph_c1;c110951.graph_c0
Biological Process: S-adenosylmethionine biosynthetic process (GO:0006556);	16	c113476.graph_c3;c54605.graph_c0;c47563.graph_c0;c84516.graph_c0;c92673.graph_c0;c61095.graph_c0;c184214.graph_c0;c92673.graph_c1;c60912.graph_c0;c118306.graph_c0;c115291.graph_c4;c109579.graph_c2;c115291.graph_c0;c89312.graph_c0;c109579.graph_c0;c138327.graph_c0
Biological Process: S-adenosylmethionine cycle (GO:0033353);	3	c150009.graph_c0;c3595.graph_c0;c43981.graph_c0
Biological Process: S-adenosylmethionine metabolic process (GO:0046500);	2	c103371.graph_c0;c115285.graph_c0
Biological Process: SCF complex assembly (GO:0010265);	1	c113372.graph_c0
Biological Process: SCF-dependent proteasomal ubiquitin-dependent protein catabolic process (GO:0031146);	14	c92808.graph_c1;c107105.graph_c1;c111817.graph_c1;c101569.graph_c1;c110819.graph_c2;c111843.graph_c1;c100757.graph_c0;c107558.graph_c1;c102260.graph_c1;c91424.graph_c0;c55078.graph_c1;c157988.graph_c0;c104400.graph_c0;c114386.graph_c0
Biological Process: SNARE complex assembly (GO:0035493);	1	c104574.graph_c0
Biological Process: SNARE complex disassembly (GO:0035494);	2	c116397.graph_c0;c106631.graph_c2
Biological Process: SREBP signaling pathway (GO:0032933);	2	c104974.graph_c0;c145830.graph_c0
Biological Process: SRP-dependent cotranslational protein targeting to membrane (GO:0006614);	18	c109657.graph_c0;c99486.graph_c0;c174979.graph_c0;c114591.graph_c1;c201277.graph_c0;c99157.graph_c0;c104187.graph_c0;c55508.graph_c0;c151984.graph_c0;c195104.graph_c0;c180586.graph_c0;c109393.graph_c1;c114591.graph_c4;c195325.graph_c0;c14492.graph_c0;c112298.graph_c0;c117482.graph_c0;c202001.graph_c0
Biological Process: SRP-dependent cotranslational protein targeting to membrane, translocation (GO:0006616);	1	c189206.graph_c0
Biological Process: TOR signaling (GO:0031929);	4	c117433.graph_c6;c198618.graph_c0;c116809.graph_c0;c198170.graph_c0
Biological Process: U1 snRNA 3'-end processing (GO:0034473);	2	c150865.graph_c0;c90515.graph_c0
Biological Process: U4 snRNA 3'-end processing (GO:0034475);	7	c90515.graph_c0;c111399.graph_c2;c92577.graph_c0;c110213.graph_c1;c106663.graph_c1;c150865.graph_c0;c111220.graph_c1
Biological Process: U5 snRNA 3'-end processing (GO:0034476);	2	c90515.graph_c0;c150865.graph_c0
Biological Process: U6 snRNA 3'-end processing (GO:0034477);	1	c96476.graph_c0
Biological Process: UDP-D-galactose metabolic process (GO:0052573);	1	c187086.graph_c0
Biological Process: UDP-L-arabinose metabolic process (GO:0033356);	3	c187086.graph_c0;c101570.graph_c3;c102464.graph_c0
Biological Process: UDP-N-acetylgalactosamine transport (GO:0015789);	1	c110267.graph_c0
Biological Process: UDP-N-acetylglucosamine biosynthetic process (GO:0006048);	6	c105733.graph_c0;c172018.graph_c0;c111041.graph_c1;c166694.graph_c0;c118015.graph_c1;c101594.graph_c0
Biological Process: UDP-N-acetylglucosamine metabolic process (GO:0006047);	3	c99547.graph_c0;c111671.graph_c1;c105544.graph_c0
Biological Process: UDP-N-acetylglucosamine transmembrane transport (GO:1990569);	1	c110267.graph_c0
Biological Process: UDP-glucose metabolic process (GO:0006011);	4	c112231.graph_c0;c115950.graph_c0;c187086.graph_c0;c137403.graph_c0
Biological Process: UDP-glucose transport (GO:0015786);	5	c94956.graph_c2;c94956.graph_c0;c106039.graph_c1;c112050.graph_c1;c94956.graph_c1
Biological Process: UDP-glucosylation (GO:0097359);	3	c166946.graph_c0;c204127.graph_c0;c111702.graph_c2
Biological Process: UDP-glucuronate biosynthetic process (GO:0006065);	5	c139307.graph_c0;c110405.graph_c2;c180930.graph_c0;c153076.graph_c0;c152050.graph_c0
Biological Process: UDP-glucuronate metabolic process (GO:0046398);	1	c187086.graph_c0
Biological Process: UDP-rhamnose biosynthetic process (GO:0010253);	1	c133123.graph_c0
Biological Process: UMP biosynthetic process (GO:0006222);	7	c141066.graph_c0;c40897.graph_c0;c107458.graph_c3;c100295.graph_c2;c111992.graph_c0;c123134.graph_c0;c94122.graph_c0
Biological Process: UMP salvage (GO:0044206);	2	c110144.graph_c2;c108070.graph_c1
Biological Process: UTP biosynthetic process (GO:0006228);	9	c116036.graph_c2;c64314.graph_c0;c79740.graph_c0;c103641.graph_c1;c97152.graph_c0;c206276.graph_c0;c108602.graph_c0;c112050.graph_c0;c183634.graph_c0
Biological Process: UV protection (GO:0009650);	1	c97511.graph_c0
Biological Process: UV-damage excision repair (GO:0070914);	1	c171067.graph_c0
Biological Process: Wnt signaling pathway (GO:0016055);	9	c195988.graph_c0;c105385.graph_c0;c96715.graph_c0;c110036.graph_c0;c114960.graph_c2;c113848.graph_c2;c110672.graph_c0;c162091.graph_c0;c100514.graph_c3
Biological Process: [2Fe-2S] cluster assembly (GO:0044571);	7	c106191.graph_c0;c87361.graph_c4;c87361.graph_c2;c87361.graph_c0;c110544.graph_c1;c4539.graph_c0;c44563.graph_c0
Biological Process: abaxial cell fate specification (GO:0010158);	6	c90935.graph_c0;c113616.graph_c0;c76619.graph_c1;c102997.graph_c5;c102997.graph_c4;c113641.graph_c2
Biological Process: abscisic acid biosynthetic process (GO:0009688);	3	c163652.graph_c0;c116714.graph_c5;c117213.graph_c0
Biological Process: abscisic acid catabolic process (GO:0046345);	1	c179589.graph_c0
Biological Process: abscisic acid metabolic process (GO:0009687);	1	c97020.graph_c0
Biological Process: abscisic acid-activated signaling pathway (GO:0009738);	39	c109260.graph_c0;c135823.graph_c0;c58392.graph_c0;c92847.graph_c0;c102707.graph_c3;c203815.graph_c0;c95986.graph_c0;c61991.graph_c0;c110028.graph_c6;c108904.graph_c0;c111866.graph_c2;c104188.graph_c0;c105703.graph_c4;c113795.graph_c0;c170894.graph_c0;c95390.graph_c0;c108229.graph_c2;c136750.graph_c0;c115888.graph_c1;c105609.graph_c0;c105747.graph_c0;c107950.graph_c0;c108918.graph_c0;c88680.graph_…
Biological Process: abscisic acid-activated signaling pathway involved in stomatal movement (GO:1901527);	2	c152206.graph_c0;c115799.graph_c0
Biological Process: acetate metabolic process (GO:0006083);	3	c117462.graph_c0;c188314.graph_c0;c114977.graph_c5
Biological Process: acetyl-CoA biosynthetic process from acetate (GO:0019427);	4	c178421.graph_c0;c144833.graph_c0;c108913.graph_c1;c135187.graph_c0
Biological Process: acetyl-CoA biosynthetic process from pyruvate (GO:0006086);	10	c177638.graph_c0;c145920.graph_c0;c114753.graph_c0;c114951.graph_c0;c109002.graph_c3;c108277.graph_c1;c110577.graph_c0;c105811.graph_c1;c174839.graph_c0;c106288.graph_c0
Biological Process: acetyl-CoA metabolic process (GO:0006084);	1	c188314.graph_c0
Biological Process: acidic amino acid transport (GO:0015800);	1	c185462.graph_c0
Biological Process: acquisition of desiccation tolerance in seed (GO:0048700);	1	c177389.graph_c0
Biological Process: acropetal auxin transport (GO:0010541);	2	c77670.graph_c0;c95229.graph_c0
Biological Process: actin cytoskeleton organization (GO:0030036);	10	c167686.graph_c0;c182184.graph_c0;c117399.graph_c0;c109316.graph_c0;c145719.graph_c0;c45455.graph_c0;c109630.graph_c2;c113397.graph_c1;c111570.graph_c0;c116595.graph_c0
Biological Process: actin filament bundle assembly (GO:0051017);	10	c90580.graph_c5;c111281.graph_c2;c90580.graph_c2;c87535.graph_c0;c105998.graph_c0;c147629.graph_c0;c107943.graph_c1;c90580.graph_c3;c90580.graph_c4;c137685.graph_c0
Biological Process: actin filament capping (GO:0051693);	1	c87535.graph_c0
Biological Process: actin filament depolymerization (GO:0030042);	11	c81736.graph_c0;c113720.graph_c1;c116297.graph_c3;c105311.graph_c1;c177276.graph_c0;c68017.graph_c1;c66596.graph_c0;c82971.graph_c2;c52938.graph_c0;c113720.graph_c3;c68017.graph_c0
Biological Process: actin filament organization (GO:0007015);	6	c97274.graph_c1;c98380.graph_c2;c101198.graph_c1;c96318.graph_c0;c104585.graph_c0;c113086.graph_c1
Biological Process: actin filament polymerization (GO:0030041);	1	c152346.graph_c0
Biological Process: actin filament reorganization (GO:0090527);	2	c86624.graph_c0;c115561.graph_c0
Biological Process: activation of GTPase activity (GO:0090630);	19	c129967.graph_c0;c112732.graph_c1;c183398.graph_c0;c112970.graph_c1;c175471.graph_c0;c116244.graph_c2;c113876.graph_c3;c155822.graph_c0;c101898.graph_c2;c109221.graph_c1;c138250.graph_c0;c115377.graph_c1;c100049.graph_c0;c105304.graph_c0;c115808.graph_c0;c135867.graph_c0;c111583.graph_c3;c41782.graph_c0;c94941.graph_c0
Biological Process: activation of MAPK activity (GO:0000187);	2	c112800.graph_c0;c110767.graph_c5
Biological Process: activation of MAPK activity involved in osmosensory signaling pathway (GO:0000169);	1	c103715.graph_c0
Biological Process: activation of MAPKK activity (GO:0000186);	20	c103834.graph_c2;c101166.graph_c1;c96348.graph_c0;c191586.graph_c0;c144970.graph_c0;c103624.graph_c0;c178844.graph_c0;c98664.graph_c0;c104463.graph_c0;c106637.graph_c3;c108062.graph_c1;c95492.graph_c2;c194498.graph_c0;c116732.graph_c0;c113944.graph_c1;c93324.graph_c0;c117556.graph_c1;c114223.graph_c1;c93440.graph_c0;c103502.graph_c0
Biological Process: activation of phospholipase C activity (GO:0007202);	1	c110496.graph_c0
Biological Process: activation of protein kinase activity (GO:0032147);	2	c106582.graph_c2;c97678.graph_c1
Biological Process: activation of signaling protein activity involved in unfolded protein response (GO:0006987);	1	c106174.graph_c1
Biological Process: acyl-CoA metabolic process (GO:0006637);	1	c110321.graph_c0
Biological Process: adaxial/abaxial axis specification (GO:0009943);	1	c96380.graph_c0
Biological Process: adaxial/abaxial pattern specification (GO:0009955);	1	c138708.graph_c0
Biological Process: adenine biosynthetic process (GO:0046084);	1	c108173.graph_c0
Biological Process: adenine import across plasma membrane (GO:0098702);	1	c103443.graph_c2
Biological Process: adenine metabolic process (GO:0046083);	1	c176995.graph_c0
Biological Process: adenine salvage (GO:0006168);	4	c101929.graph_c1;c101929.graph_c2;c57095.graph_c1;c100381.graph_c1
Biological Process: adenine transport (GO:0015853);	1	c116302.graph_c0
Biological Process: adenosine catabolic process (GO:0006154);	2	c135988.graph_c0;c104417.graph_c0
Biological Process: adventitious root development (GO:0048830);	2	c172346.graph_c0;c138708.graph_c0
Biological Process: aerobic electron transport chain (GO:0019646);	4	c168799.graph_c0;c134187.graph_c0;c191403.graph_c0;c117710.graph_c2
Biological Process: aerobic respiration (GO:0009060);	14	c114580.graph_c0;c181936.graph_c0;c174803.graph_c0;c112533.graph_c1;c130878.graph_c0;c101738.graph_c2;c204532.graph_c0;c105512.graph_c3;c113708.graph_c3;c116803.graph_c0;c182590.graph_c0;c114067.graph_c2;c172513.graph_c0;c126359.graph_c0
Biological Process: agglutination involved in conjugation (GO:0000771);	1	c105840.graph_c0
Biological Process: aging (GO:0007568);	3	c115191.graph_c0;c114461.graph_c2;c113074.graph_c0
Biological Process: alanine metabolic process (GO:0006522);	5	c147685.graph_c0;c167604.graph_c0;c25888.graph_c0;c147853.graph_c0;c31467.graph_c0
Biological Process: alanyl-tRNA aminoacylation (GO:0006419);	6	c183219.graph_c0;c110192.graph_c0;c81647.graph_c0;c127950.graph_c0;c187871.graph_c0;c103390.graph_c1
Biological Process: alcohol metabolic process (GO:0006066);	2	c88702.graph_c0;c68568.graph_c0
Biological Process: aldehyde biosynthetic process (GO:0046184);	1	c90253.graph_c1
Biological Process: alkaloid biosynthetic process (GO:0009821);	3	c100195.graph_c0;c97780.graph_c0;c99753.graph_c0
Biological Process: alkaloid metabolic process (GO:0009820);	1	c56335.graph_c0
Biological Process: alkane biosynthetic process (GO:0043447);	4	c90253.graph_c0;c151414.graph_c0;c106745.graph_c0;c90253.graph_c1
Biological Process: allantoin biosynthetic process (GO:0019428);	2	c112076.graph_c0;c198062.graph_c0
Biological Process: allantoin catabolic process (GO:0000256);	4	c96492.graph_c1;c98976.graph_c0;c105213.graph_c2;c116968.graph_c2
Biological Process: alpha-amino acid biosynthetic process (GO:1901607);	9	c108080.graph_c1;c106817.graph_c1;c117452.graph_c0;c115355.graph_c1;c196724.graph_c0;c18658.graph_c0;c110233.graph_c1;c107352.graph_c4;c116714.graph_c2
Biological Process: alpha-amino acid catabolic process (GO:1901606);	3	c184408.graph_c0;c164711.graph_c0;c28268.graph_c0
Biological Process: alpha-amino acid metabolic process (GO:1901605);	4	c168139.graph_c0;c193875.graph_c0;c179353.graph_c0;c159740.graph_c0
Biological Process: alpha-ketoglutarate transport (GO:0015742);	2	c109873.graph_c0;c109666.graph_c4
Biological Process: amide biosynthetic process (GO:0043604);	1	c153809.graph_c0
Biological Process: amine metabolic process (GO:0009308);	9	c197207.graph_c0;c112397.graph_c0;c111213.graph_c0;c162006.graph_c0;c108396.graph_c0;c156557.graph_c0;c172522.graph_c0;c113794.graph_c0;c110242.graph_c1
Biological Process: amino acid export (GO:0032973);	2	c98095.graph_c0;c85575.graph_c0
Biological Process: amino acid homeostasis (GO:0080144);	3	c98095.graph_c0;c374.graph_c1;c85575.graph_c0
Biological Process: amino acid import (GO:0043090);	4	c98095.graph_c0;c85575.graph_c0;c107207.graph_c0;c118443.graph_c0
Biological Process: amino acid transmembrane transport (GO:0003333);	54	c115094.graph_c1;c102956.graph_c0;c171785.graph_c0;c93436.graph_c0;c42790.graph_c0;c105023.graph_c0;c140741.graph_c0;c107207.graph_c0;c157208.graph_c0;c123368.graph_c0;c157308.graph_c0;c114356.graph_c2;c94874.graph_c0;c101283.graph_c0;c85575.graph_c0;c107608.graph_c6;c95644.graph_c0;c110713.graph_c3;c110849.graph_c3;c105023.graph_c1;c154487.graph_c0;c114658.graph_c5;c148672.graph_c0;c111749.graph…
Biological Process: amino acid transport (GO:0006865);	9	c182735.graph_c0;c145913.graph_c0;c189102.graph_c0;c25139.graph_c0;c2626.graph_c0;c163728.graph_c0;c142959.graph_c0;c183545.graph_c0;c2731.graph_c0
Biological Process: ammonia assimilation cycle (GO:0019676);	10	c109186.graph_c0;c184267.graph_c0;c187651.graph_c0;c109666.graph_c4;c109873.graph_c0;c137144.graph_c0;c113113.graph_c0;c116067.graph_c1;c169910.graph_c0;c43398.graph_c0
Biological Process: ammonium ion metabolic process (GO:0097164);	1	c110788.graph_c1
Biological Process: ammonium transmembrane transport (GO:0072488);	22	c146995.graph_c0;c20435.graph_c0;c100276.graph_c1;c203079.graph_c0;c138076.graph_c0;c85351.graph_c0;c56053.graph_c0;c49787.graph_c0;c114329.graph_c0;c100276.graph_c2;c97008.graph_c0;c176841.graph_c0;c105880.graph_c0;c77362.graph_c0;c114329.graph_c1;c151281.graph_c0;c98935.graph_c0;c176143.graph_c0;c96165.graph_c0;c68201.graph_c0;c114213.graph_c2;c78676.graph_c0
Biological Process: ammonium transport (GO:0015696);	8	c94822.graph_c0;c142060.graph_c0;c180501.graph_c0;c117225.graph_c1;c166991.graph_c0;c137742.graph_c0;c187043.graph_c0;c176604.graph_c0
Biological Process: amylopectin biosynthetic process (GO:0010021);	6	c182332.graph_c0;c116359.graph_c4;c113240.graph_c2;c111746.graph_c3;c48885.graph_c1;c113811.graph_c5
Biological Process: amyloplast organization (GO:0009660);	1	c116947.graph_c1
Biological Process: anaerobic respiration (GO:0009061);	3	c112113.graph_c0;c110303.graph_c0;c107201.graph_c0
Biological Process: anaphase-promoting complex-dependent catabolic process (GO:0031145);	3	c106597.graph_c0;c89043.graph_c0;c114363.graph_c0
Biological Process: anatomical structure development (GO:0048856);	8	c100778.graph_c2;c113040.graph_c2;c102588.graph_c0;c94135.graph_c0;c100896.graph_c0;c112517.graph_c5;c107032.graph_c1;c99512.graph_c0
Biological Process: anatomical structure morphogenesis (GO:0009653);	2	c115480.graph_c4;c103896.graph_c0
Biological Process: animal organ development (GO:0048513);	5	c107538.graph_c5;c117128.graph_c0;c113790.graph_c0;c101922.graph_c0;c92808.graph_c1
Biological Process: animal organ morphogenesis (GO:0009887);	6	c101704.graph_c1;c100061.graph_c4;c185570.graph_c0;c100061.graph_c0;c116925.graph_c0;c100061.graph_c5
Biological Process: animal organ senescence (GO:0010260);	1	c109260.graph_c0
Biological Process: anion transmembrane transport (GO:0098656);	13	c98531.graph_c0;c104376.graph_c1;c108199.graph_c2;c101966.graph_c0;c114671.graph_c1;c108068.graph_c0;c116857.graph_c0;c165794.graph_c0;c109403.graph_c2;c115217.graph_c5;c145913.graph_c0;c102913.graph_c2;c108866.graph_c0
Biological Process: anion transport (GO:0006820);	12	c85659.graph_c0;c84573.graph_c1;c146061.graph_c0;c169699.graph_c0;c111438.graph_c5;c117501.graph_c1;c145896.graph_c0;c101915.graph_c0;c109119.graph_c0;c85659.graph_c3;c184544.graph_c0;c115217.graph_c4
Biological Process: anisotropic cell growth (GO:0051211);	2	c115483.graph_c0;c103395.graph_c2
Biological Process: anther dehiscence (GO:0009901);	1	c95073.graph_c0
Biological Process: anther development (GO:0048653);	1	c100991.graph_c0
Biological Process: anther wall tapetum cell differentiation (GO:0048657);	1	c114783.graph_c0
Biological Process: anther wall tapetum development (GO:0048658);	1	c101166.graph_c1
Biological Process: anthocyanin accumulation in tissues in response to UV light (GO:0043481);	3	c109838.graph_c0;c95229.graph_c0;c77670.graph_c0
Biological Process: anthocyanin-containing compound biosynthetic process (GO:0009718);	6	c117736.graph_c4;c97501.graph_c0;c167844.graph_c0;c74488.graph_c0;c195572.graph_c0;c103092.graph_c0
Biological Process: anthocyanin-containing compound metabolic process (GO:0046283);	2	c92529.graph_c1;c107800.graph_c6
Biological Process: apoptotic process (GO:0006915);	6	c108860.graph_c0;c103024.graph_c4;c155137.graph_c0;c108763.graph_c1;c118205.graph_c0;c113376.graph_c1
Biological Process: arabinan catabolic process (GO:0031222);	10	c102520.graph_c0;c107329.graph_c0;c170886.graph_c0;c104445.graph_c0;c171153.graph_c0;c38776.graph_c0;c113587.graph_c0;c164440.graph_c0;c106260.graph_c2;c117236.graph_c0
Biological Process: arabinogalactan protein metabolic process (GO:0010405);	1	c104775.graph_c1
Biological Process: arabinose metabolic process (GO:0019566);	1	c48885.graph_c1
Biological Process: arachidonic acid secretion (GO:0050482);	1	c67866.graph_c0
Biological Process: arginine biosynthetic process (GO:0006526);	19	c164064.graph_c0;c138248.graph_c0;c167456.graph_c0;c114415.graph_c1;c168527.graph_c0;c116231.graph_c0;c203901.graph_c0;c108942.graph_c0;c96624.graph_c0;c100745.graph_c0;c153819.graph_c0;c153523.graph_c0;c177959.graph_c0;c110509.graph_c3;c171051.graph_c0;c114509.graph_c4;c114509.graph_c0;c188421.graph_c0;c113456.graph_c1
Biological Process: arginine biosynthetic process via ornithine (GO:0042450);	6	c111067.graph_c0;c104440.graph_c0;c200379.graph_c0;c88037.graph_c0;c184315.graph_c0;c146123.graph_c0
Biological Process: arginine catabolic process (GO:0006527);	6	c112179.graph_c0;c186103.graph_c0;c88182.graph_c1;c112179.graph_c2;c197888.graph_c0;c154689.graph_c0
Biological Process: arginine catabolic process to glutamate (GO:0019544);	1	c111383.graph_c4
Biological Process: arginine metabolic process (GO:0006525);	2	c137935.graph_c0;c181400.graph_c0
Biological Process: arginine transmembrane transport (GO:1903826);	4	c108409.graph_c1;c187755.graph_c0;c115063.graph_c1;c111407.graph_c1
Biological Process: arginyl-tRNA aminoacylation (GO:0006420);	1	c111052.graph_c0
Biological Process: aromatic amino acid family biosynthetic process (GO:0009073);	22	c107027.graph_c0;c103181.graph_c2;c79889.graph_c0;c96458.graph_c0;c106421.graph_c2;c155598.graph_c0;c99658.graph_c1;c95969.graph_c0;c99878.graph_c0;c181483.graph_c0;c157327.graph_c0;c175437.graph_c0;c108147.graph_c2;c101106.graph_c0;c58082.graph_c0;c113778.graph_c2;c118072.graph_c0;c193875.graph_c0;c37371.graph_c0;c204416.graph_c0;c118054.graph_c0;c110639.graph_c1
Biological Process: aromatic amino acid family biosynthetic process, prephenate pathway (GO:0009095);	1	c114580.graph_c1
Biological Process: aromatic amino acid family metabolic process (GO:0009072);	7	c160736.graph_c0;c168139.graph_c0;c103340.graph_c0;c112668.graph_c0;c58909.graph_c0;c107695.graph_c2;c106380.graph_c0
Biological Process: aromatic compound biosynthetic process (GO:0019438);	15	c78539.graph_c0;c151988.graph_c0;c104240.graph_c0;c131664.graph_c0;c60150.graph_c0;c72375.graph_c0;c159325.graph_c0;c106482.graph_c2;c89529.graph_c0;c117776.graph_c1;c139396.graph_c0;c96557.graph_c0;c104425.graph_c0;c120900.graph_c0;c160106.graph_c0
Biological Process: aromatic compound catabolic process (GO:0019439);	6	c164711.graph_c0;c108828.graph_c0;c137644.graph_c0;c160736.graph_c0;c150959.graph_c0;c184408.graph_c0
Biological Process: arsenite transport (GO:0015700);	3	c104360.graph_c7;c104360.graph_c1;c97724.graph_c0
Biological Process: asparagine biosynthetic process (GO:0006529);	10	c144650.graph_c0;c146612.graph_c0;c100554.graph_c2;c114993.graph_c0;c107837.graph_c2;c79211.graph_c0;c109361.graph_c3;c104287.graph_c0;c111529.graph_c0;c110097.graph_c3
Biological Process: asparaginyl-tRNA aminoacylation (GO:0006421);	3	c94533.graph_c0;c117089.graph_c1;c112814.graph_c1
Biological Process: aspartate family amino acid biosynthetic process (GO:0009067);	20	c176478.graph_c0;c183287.graph_c0;c112215.graph_c6;c111300.graph_c3;c43089.graph_c0;c115553.graph_c4;c116246.graph_c2;c42476.graph_c0;c114166.graph_c1;c90278.graph_c0;c105508.graph_c1;c112220.graph_c0;c124104.graph_c0;c77714.graph_c1;c124637.graph_c0;c116266.graph_c5;c115553.graph_c5;c41072.graph_c0;c104753.graph_c0;c67627.graph_c0
Biological Process: aspartate metabolic process (GO:0006531);	1	c31467.graph_c0
Biological Process: aspartate transport (GO:0015810);	2	c180786.graph_c0;c102956.graph_c0
Biological Process: aspartyl-tRNA aminoacylation (GO:0006422);	6	c117154.graph_c2;c190884.graph_c0;c113300.graph_c1;c179750.graph_c0;c78607.graph_c1;c78607.graph_c0
Biological Process: assembly of large subunit precursor of preribosome (GO:1902626);	7	c98591.graph_c0;c9501.graph_c0;c106661.graph_c0;c108575.graph_c0;c94504.graph_c0;c92713.graph_c0;c124287.graph_c0
Biological Process: asymmetric cell division (GO:0008356);	5	c138824.graph_c0;c105436.graph_c0;c97763.graph_c1;c114199.graph_c1;c97763.graph_c0
Biological Process: attachment of GPI anchor to protein (GO:0016255);	5	c98518.graph_c0;c48145.graph_c0;c117715.graph_c2;c190547.graph_c0;c109859.graph_c0
Biological Process: attachment of mitotic spindle microtubules to kinetochore (GO:0051315);	2	c89113.graph_c0;c106914.graph_c0
Biological Process: attachment of spindle microtubules to kinetochore involved in homologous chromosome segregation (GO:0051455);	2	c102697.graph_c0;c79715.graph_c0
Biological Process: autophagosome assembly (GO:0000045);	5	c107109.graph_c1;c102581.graph_c0;c102998.graph_c0;c104637.graph_c2;c115919.graph_c1
Biological Process: autophagy (GO:0006914);	12	c162615.graph_c0;c112041.graph_c0;c171735.graph_c0;c111950.graph_c2;c89071.graph_c0;c108321.graph_c2;c116892.graph_c2;c175471.graph_c0;c113965.graph_c3;c81015.graph_c0;c196273.graph_c0;c196713.graph_c0
Biological Process: autophagy of mitochondrion (GO:0000422);	1	c110481.graph_c6
Biological Process: autophagy of nucleus (GO:0044804);	3	c104637.graph_c2;c110481.graph_c6;c113490.graph_c0
Biological Process: autophagy of peroxisome (GO:0030242);	3	c113490.graph_c0;c102654.graph_c3;c117461.graph_c2
Biological Process: auxin biosynthetic process (GO:0009851);	2	c106964.graph_c2;c97731.graph_c0
Biological Process: auxin catabolic process (GO:0009852);	4	c106229.graph_c2;c112249.graph_c0;c124172.graph_c0;c109647.graph_c0
Biological Process: auxin efflux (GO:0010315);	8	c96741.graph_c1;c104769.graph_c0;c101723.graph_c0;c109838.graph_c0;c95229.graph_c0;c77670.graph_c0;c81687.graph_c0;c110561.graph_c3
Biological Process: auxin homeostasis (GO:0010252);	13	c96741.graph_c1;c82360.graph_c0;c101762.graph_c1;c101723.graph_c0;c63504.graph_c0;c110802.graph_c4;c104001.graph_c1;c109649.graph_c1;c48716.graph_c0;c102911.graph_c3;c81687.graph_c0;c108934.graph_c1;c110561.graph_c3
Biological Process: auxin influx (GO:0060919);	2	c103898.graph_c0;c109838.graph_c0
Biological Process: auxin mediated signaling pathway involved in phyllotactic patterning (GO:0060774);	1	c87901.graph_c1
Biological Process: auxin metabolic process (GO:0009850);	2	c108123.graph_c0;c138708.graph_c0
Biological Process: auxin polar transport (GO:0009926);	19	c179166.graph_c0;c94142.graph_c2;c88641.graph_c1;c109222.graph_c0;c109838.graph_c0;c103898.graph_c0;c101723.graph_c0;c89311.graph_c0;c101762.graph_c1;c108754.graph_c0;c117797.graph_c0;c82360.graph_c0;c104067.graph_c0;c110561.graph_c3;c81687.graph_c0;c111586.graph_c0;c63504.graph_c0;c83131.graph_c0;c78207.graph_c0
Biological Process: auxin transport (GO:0060918);	1	c101922.graph_c0
Biological Process: auxin-activated signaling pathway (GO:0009734);	57	c94605.graph_c0;c113616.graph_c0;c99912.graph_c0;c91710.graph_c1;c101762.graph_c1;c110110.graph_c0;c79281.graph_c0;c113230.graph_c3;c110110.graph_c1;c100135.graph_c0;c191326.graph_c0;c143677.graph_c0;c63504.graph_c0;c109392.graph_c1;c115463.graph_c3;c172346.graph_c0;c116036.graph_c2;c176415.graph_c0;c130927.graph_c0;c109625.graph_c5;c91734.graph_c0;c98723.graph_c0;c48500.graph_c0;c140113.graph_c0…
Biological Process: axis specification (GO:0009798);	2	c109999.graph_c0;c116227.graph_c0
Biological Process: barbed-end actin filament capping (GO:0051016);	7	c56978.graph_c0;c111883.graph_c4;c111535.graph_c7;c66449.graph_c0;c113357.graph_c0;c111883.graph_c0;c87059.graph_c1
Biological Process: barrier septum assembly (GO:0000917);	4	c101934.graph_c0;c103704.graph_c1;c116713.graph_c0;c106044.graph_c0
Biological Process: barrier septum site selection (GO:0000918);	2	c175820.graph_c0;c108846.graph_c2
Biological Process: base-excision repair (GO:0006284);	13	c96417.graph_c1;c115524.graph_c0;c109044.graph_c0;c97454.graph_c0;c106362.graph_c0;c160766.graph_c0;c176419.graph_c0;c116462.graph_c1;c102294.graph_c0;c114654.graph_c0;c113787.graph_c2;c117174.graph_c1;c117374.graph_c0
Biological Process: base-excision repair, AP site formation (GO:0006285);	1	c101841.graph_c0
Biological Process: basipetal auxin transport (GO:0010540);	9	c149087.graph_c0;c111486.graph_c0;c109611.graph_c0;c111486.graph_c1;c110128.graph_c0;c196769.graph_c0;c95229.graph_c0;c77670.graph_c0;c151415.graph_c0
Biological Process: benzene-containing compound metabolic process (GO:0042537);	2	c164711.graph_c0;c184408.graph_c0
Biological Process: biological regulation (GO:0065007);	15	c178098.graph_c0;c165920.graph_c0;c52985.graph_c0;c143995.graph_c0;c116040.graph_c0;c99587.graph_c2;c137742.graph_c0;c128336.graph_c0;c136582.graph_c0;c115945.graph_c0;c101083.graph_c1;c91100.graph_c0;c168966.graph_c0;c113824.graph_c1;c98880.graph_c1
Biological Process: biosynthetic process (GO:0009058);	102	c103421.graph_c3;c98401.graph_c0;c150129.graph_c0;c181237.graph_c0;c178628.graph_c0;c68342.graph_c0;c105494.graph_c0;c102769.graph_c3;c114234.graph_c5;c179980.graph_c0;c168486.graph_c0;c51464.graph_c0;c29562.graph_c0;c109426.graph_c0;c72110.graph_c0;c31186.graph_c0;c114021.graph_c2;c114815.graph_c1;c116245.graph_c0;c177749.graph_c0;c143946.graph_c0;c113866.graph_c3;c114382.graph_c0;c196448.graph_…
Biological Process: biotin biosynthetic process (GO:0009102);	6	c170700.graph_c0;c106093.graph_c1;c117612.graph_c0;c111896.graph_c0;c112354.graph_c0;c114320.graph_c0
Biological Process: blue light signaling pathway (GO:0009785);	6	c181470.graph_c0;c110496.graph_c0;c104545.graph_c0;c112695.graph_c3;c205909.graph_c0;c150869.graph_c0
Biological Process: borate transmembrane transport (GO:0035445);	3	c97724.graph_c0;c104360.graph_c1;c104360.graph_c7
Biological Process: borate transport (GO:0046713);	1	c181069.graph_c0
Biological Process: box C/D snoRNA 3'-end processing (GO:0000494);	1	c28636.graph_c0
Biological Process: box H/ACA snoRNA 3'-end processing (GO:0000495);	1	c105035.graph_c3
Biological Process: branched-chain amino acid biosynthetic process (GO:0009082);	7	c125512.graph_c0;c152478.graph_c0;c176548.graph_c0;c168048.graph_c0;c116333.graph_c1;c18658.graph_c0;c175757.graph_c0
Biological Process: branched-chain amino acid catabolic process (GO:0009083);	1	c147428.graph_c0
Biological Process: branched-chain amino acid metabolic process (GO:0009081);	3	c112350.graph_c0;c111544.graph_c1;c113618.graph_c0
Biological Process: branched-chain amino acid transport (GO:0015803);	1	c177692.graph_c0
Biological Process: brassinosteroid biosynthetic process (GO:0016132);	18	c97020.graph_c0;c167711.graph_c0;c106762.graph_c1;c107840.graph_c0;c100655.graph_c0;c100655.graph_c1;c130495.graph_c0;c99577.graph_c1;c114783.graph_c0;c114162.graph_c0;c111625.graph_c0;c106332.graph_c0;c114218.graph_c3;c111507.graph_c0;c114476.graph_c2;c116167.graph_c0;c83470.graph_c1;c98646.graph_c0
Biological Process: brassinosteroid homeostasis (GO:0010268);	19	c111625.graph_c0;c106332.graph_c0;c95144.graph_c0;c111507.graph_c0;c116167.graph_c0;c114476.graph_c2;c83470.graph_c1;c56963.graph_c0;c98646.graph_c0;c103295.graph_c0;c97020.graph_c0;c167711.graph_c0;c106762.graph_c1;c107840.graph_c0;c100655.graph_c0;c100655.graph_c1;c130495.graph_c0;c99577.graph_c1;c114162.graph_c0
Biological Process: brassinosteroid mediated signaling pathway (GO:0009742);	24	c104941.graph_c3;c110294.graph_c2;c111207.graph_c1;c112462.graph_c2;c187087.graph_c0;c104345.graph_c0;c142128.graph_c0;c91912.graph_c1;c110496.graph_c0;c117292.graph_c1;c200434.graph_c0;c146083.graph_c0;c103021.graph_c0;c84740.graph_c0;c32157.graph_c0;c113071.graph_c1;c109583.graph_c2;c112076.graph_c0;c116448.graph_c1;c80762.graph_c0;c198062.graph_c0;c110294.graph_c1;c102984.graph_c0;c99018.graph…
Biological Process: brassinosteroid metabolic process (GO:0016131);	3	c103295.graph_c0;c95144.graph_c0;c56963.graph_c0
Biological Process: budding cell apical bud growth (GO:0007118);	1	c186946.graph_c0
Biological Process: budding cell isotropic bud growth (GO:0007119);	1	c186946.graph_c0
Biological Process: bundle sheath cell fate specification (GO:0090610);	3	c101311.graph_c3;c114199.graph_c1;c158740.graph_c0
Biological Process: butanediol metabolic process (GO:0034077);	1	c169814.graph_c0
Biological Process: butyrate metabolic process (GO:0019605);	2	c114977.graph_c5;c117462.graph_c0
Biological Process: cAMP-mediated signaling (GO:0019933);	1	c184214.graph_c0
Biological Process: cGMP biosynthetic process (GO:0006182);	1	c112067.graph_c0
Biological Process: cadmium ion import into vacuole (GO:0036249);	1	c145044.graph_c0
Biological Process: cadmium ion transmembrane transport (GO:0070574);	2	c113345.graph_c0;c183809.graph_c0
Biological Process: cadmium ion transport (GO:0015691);	1	c168717.graph_c0
Biological Process: calcium ion homeostasis (GO:0055074);	3	c103482.graph_c3;c116813.graph_c1;c103482.graph_c0
Biological Process: calcium ion transmembrane transport (GO:0070588);	35	c107453.graph_c2;c112268.graph_c0;c114814.graph_c2;c117768.graph_c0;c84478.graph_c1;c101807.graph_c0;c139499.graph_c0;c85835.graph_c0;c120292.graph_c0;c178000.graph_c0;c107453.graph_c0;c93863.graph_c1;c104207.graph_c0;c2952.graph_c0;c196321.graph_c0;c116452.graph_c0;c116819.graph_c2;c97869.graph_c1;c14817.graph_c0;c116765.graph_c0;c112807.graph_c2;c109171.graph_c0;c117177.graph_c1;c120983.graph_c…
Biological Process: calcium ion transport (GO:0006816);	4	c73312.graph_c0;c101766.graph_c3;c41450.graph_c0;c100275.graph_c1
Biological Process: calcium-mediated signaling (GO:0019722);	10	c96869.graph_c2;c79636.graph_c0;c118149.graph_c0;c58527.graph_c0;c85531.graph_c0;c170894.graph_c0;c56072.graph_c1;c102707.graph_c3;c88248.graph_c0;c75232.graph_c0
Biological Process: callose deposition in cell wall (GO:0052543);	2	c106903.graph_c1;c106111.graph_c0
Biological Process: callose deposition in phloem sieve plate (GO:0080165);	1	c107128.graph_c0
Biological Process: camalexin biosynthetic process (GO:0010120);	1	c103715.graph_c0
Biological Process: carbohydrate catabolic process (GO:0016052);	1	c146371.graph_c0
Biological Process: carbohydrate derivative biosynthetic process (GO:1901137);	5	c111671.graph_c1;c108584.graph_c1;c105544.graph_c0;c110028.graph_c2;c185918.graph_c0
Biological Process: carbohydrate derivative metabolic process (GO:1901135);	12	c80905.graph_c0;c103194.graph_c0;c153650.graph_c0;c123547.graph_c0;c57522.graph_c0;c167859.graph_c0;c71992.graph_c1;c115075.graph_c2;c180307.graph_c0;c92502.graph_c0;c52843.graph_c0;c125502.graph_c0
Biological Process: carbohydrate homeostasis (GO:0033500);	1	c12267.graph_c0
Biological Process: carbohydrate metabolic process (GO:0005975);	323	c64616.graph_c1;c100106.graph_c1;c89222.graph_c0;c99827.graph_c3;c110716.graph_c3;c94965.graph_c0;c62030.graph_c0;c94289.graph_c1;c69434.graph_c1;c27091.graph_c1;c76221.graph_c0;c128948.graph_c0;c75056.graph_c0;c117290.graph_c0;c207175.graph_c0;c184815.graph_c0;c175601.graph_c0;c168641.graph_c0;c184802.graph_c0;c93586.graph_c0;c106703.graph_c0;c109198.graph_c0;c117279.graph_c2;c115283.graph_c0;c1…
Biological Process: carbohydrate phosphorylation (GO:0046835);	37	c100433.graph_c0;c194349.graph_c0;c106867.graph_c0;c108671.graph_c1;c115218.graph_c0;c161094.graph_c0;c40606.graph_c0;c134761.graph_c0;c87669.graph_c0;c109614.graph_c0;c88868.graph_c0;c116728.graph_c3;c105968.graph_c4;c103811.graph_c1;c171294.graph_c0;c174157.graph_c0;c82351.graph_c0;c108229.graph_c3;c148875.graph_c0;c136982.graph_c0;c101221.graph_c1;c118103.graph_c0;c115735.graph_c3;c116728.grap…
Biological Process: carbohydrate storage (GO:0052576);	2	c127820.graph_c0;c124716.graph_c0
Biological Process: carbohydrate transmembrane transport (GO:0034219);	14	c100559.graph_c0;c115577.graph_c0;c112470.graph_c0;c117397.graph_c1;c116293.graph_c0;c117349.graph_c0;c87067.graph_c1;c112470.graph_c1;c174239.graph_c0;c112387.graph_c3;c179206.graph_c0;c170163.graph_c0;c86579.graph_c1;c100559.graph_c1
Biological Process: carbohydrate transport (GO:0008643);	39	c106249.graph_c0;c104532.graph_c0;c98818.graph_c0;c64017.graph_c0;c204988.graph_c0;c14115.graph_c0;c104633.graph_c1;c185245.graph_c0;c94937.graph_c0;c86579.graph_c2;c116201.graph_c0;c203076.graph_c0;c106170.graph_c1;c110065.graph_c2;c117577.graph_c2;c110267.graph_c0;c102847.graph_c0;c187988.graph_c0;c110399.graph_c2;c148150.graph_c0;c83407.graph_c0;c99602.graph_c0;c70848.graph_c0;c100833.graph_c2…
Biological Process: carbon fixation (GO:0015977);	15	c66279.graph_c0;c110058.graph_c1;c53559.graph_c0;c73450.graph_c0;c200972.graph_c0;c139131.graph_c0;c105962.graph_c2;c152918.graph_c0;c132100.graph_c0;c117487.graph_c4;c71008.graph_c0;c123029.graph_c0;c105504.graph_c0;c95204.graph_c0;c105504.graph_c1
Biological Process: carbon utilization (GO:0015976);	4	c114847.graph_c1;c108112.graph_c0;c91472.graph_c0;c42935.graph_c0
Biological Process: carboxylic acid biosynthetic process (GO:0046394);	7	c185325.graph_c0;c178786.graph_c0;c127418.graph_c0;c151988.graph_c0;c153809.graph_c0;c178916.graph_c0;c139424.graph_c0
Biological Process: carboxylic acid catabolic process (GO:0046395);	1	c160736.graph_c0
Biological Process: carboxylic acid metabolic process (GO:0019752);	17	c169581.graph_c0;c199809.graph_c0;c100036.graph_c1;c45664.graph_c0;c164228.graph_c0;c112126.graph_c4;c117517.graph_c2;c187190.graph_c0;c194749.graph_c0;c61518.graph_c0;c153082.graph_c0;c113740.graph_c0;c110987.graph_c1;c66441.graph_c0;c147540.graph_c0;c167978.graph_c0;c183500.graph_c0
Biological Process: carboxylic acid transmembrane transport (GO:1905039);	1	c99602.graph_c0
Biological Process: carboxylic acid transport (GO:0046942);	1	c168330.graph_c0
Biological Process: cardiolipin acyl-chain remodeling (GO:0035965);	1	c178173.graph_c0
Biological Process: cardiolipin biosynthetic process (GO:0032049);	1	c103567.graph_c0
Biological Process: cardiolipin metabolic process (GO:0032048);	1	c182398.graph_c0
Biological Process: carotene catabolic process (GO:0016121);	2	c64122.graph_c0;c113642.graph_c3
Biological Process: carotenoid biosynthetic process (GO:0016117);	11	c103201.graph_c0;c166380.graph_c0;c92930.graph_c0;c115069.graph_c3;c106878.graph_c0;c110018.graph_c0;c152136.graph_c0;c108133.graph_c1;c108741.graph_c1;c104826.graph_c4;c108794.graph_c4
Biological Process: carpel development (GO:0048440);	4	c114158.graph_c1;c98838.graph_c0;c104618.graph_c0;c113739.graph_c4
Biological Process: carpel formation (GO:0048462);	1	c171603.graph_c0
Biological Process: catabolic process (GO:0009056);	4	c171676.graph_c0;c118440.graph_c0;c78428.graph_c0;c81765.graph_c0
Biological Process: cation transmembrane transport (GO:0098655);	37	c1341.graph_c0;c100275.graph_c1;c147596.graph_c0;c92982.graph_c0;c68025.graph_c0;c97869.graph_c0;c2972.graph_c1;c31482.graph_c0;c115931.graph_c5;c116290.graph_c6;c134774.graph_c0;c194631.graph_c0;c114931.graph_c0;c115412.graph_c0;c173916.graph_c0;c175957.graph_c0;c143871.graph_c0;c170942.graph_c0;c169634.graph_c0;c117307.graph_c0;c121683.graph_c0;c111278.graph_c0;c99320.graph_c0;c148677.graph_c0;…
Biological Process: cation transport (GO:0006812);	27	c205248.graph_c0;c171728.graph_c0;c136593.graph_c0;c152782.graph_c0;c148977.graph_c0;c113399.graph_c1;c16436.graph_c0;c161612.graph_c0;c49709.graph_c0;c149725.graph_c0;c152396.graph_c0;c119720.graph_c0;c149723.graph_c0;c154634.graph_c0;c172124.graph_c0;c112294.graph_c0;c152047.graph_c0;c145750.graph_c0;c113285.graph_c3;c176635.graph_c0;c42790.graph_c0;c105183.graph_c4;c127347.graph_c0;c135464.gra…
Biological Process: cell adhesion (GO:0007155);	3	c151415.graph_c0;c110128.graph_c0;c115507.graph_c1
Biological Process: cell aging (GO:0007569);	1	c96417.graph_c1
Biological Process: cell budding (GO:0007114);	1	c89113.graph_c0
Biological Process: cell communication (GO:0007154);	2	c116897.graph_c1;c183550.graph_c0
Biological Process: cell cycle (GO:0007049);	10	c184030.graph_c0;c184783.graph_c0;c74939.graph_c0;c104061.graph_c1;c113870.graph_c0;c101194.graph_c1;c117390.graph_c1;c101620.graph_c0;c112758.graph_c1;c95565.graph_c0
Biological Process: cell cycle arrest (GO:0007050);	2	c199788.graph_c0;c108842.graph_c4
Biological Process: cell cycle process (GO:0022402);	4	c113365.graph_c1;c116158.graph_c1;c109213.graph_c0;c116209.graph_c0
Biological Process: cell death (GO:0008219);	5	c374.graph_c1;c98934.graph_c0;c113421.graph_c0;c108053.graph_c0;c205909.graph_c0
Biological Process: cell differentiation (GO:0030154);	14	c102564.graph_c1;c115180.graph_c5;c189897.graph_c0;c115436.graph_c1;c103008.graph_c1;c103008.graph_c2;c115527.graph_c1;c97697.graph_c0;c116258.graph_c1;c117128.graph_c0;c107538.graph_c5;c128731.graph_c0;c114449.graph_c1;c104882.graph_c0
Biological Process: cell division (GO:0051301);	53	c93115.graph_c0;c104061.graph_c1;c111108.graph_c0;c98283.graph_c0;c116947.graph_c1;c110653.graph_c1;c114054.graph_c3;c138538.graph_c0;c115752.graph_c0;c104004.graph_c3;c101781.graph_c0;c107596.graph_c0;c113326.graph_c2;c51008.graph_c0;c89272.graph_c0;c125318.graph_c0;c98170.graph_c2;c115117.graph_c1;c175091.graph_c0;c114562.graph_c5;c105633.graph_c0;c110737.graph_c2;c143938.graph_c0;c127506.graph…
Biological Process: cell fate commitment (GO:0045165);	1	c94578.graph_c0
Biological Process: cell fate specification (GO:0001708);	4	c117736.graph_c4;c106257.graph_c3;c81306.graph_c0;c93115.graph_c0
Biological Process: cell growth (GO:0016049);	15	c104212.graph_c0;c100116.graph_c0;c111743.graph_c3;c97583.graph_c0;c77700.graph_c0;c98578.graph_c0;c107218.graph_c3;c127506.graph_c0;c106422.graph_c1;c175091.graph_c0;c136930.graph_c0;c117524.graph_c1;c111335.graph_c0;c106422.graph_c0;c113439.graph_c3
Biological Process: cell growth mode switching, budding to filamentous (GO:0036187);	1	c186946.graph_c0
Biological Process: cell morphogenesis (GO:0000902);	12	c110481.graph_c4;c91463.graph_c1;c113953.graph_c2;c86624.graph_c0;c93393.graph_c0;c111535.graph_c7;c115561.graph_c0;c103562.graph_c0;c175820.graph_c0;c114074.graph_c2;c97638.graph_c0;c110083.graph_c4
Biological Process: cell plate assembly (GO:0000919);	2	c103561.graph_c0;c23096.graph_c0
Biological Process: cell plate formation involved in plant-type cell wall biogenesis (GO:0009920);	6	c113783.graph_c2;c166802.graph_c0;c113917.graph_c6;c163564.graph_c0;c93117.graph_c0;c177976.graph_c0
Biological Process: cell proliferation (GO:0008283);	10	c120385.graph_c0;c98416.graph_c0;c115510.graph_c4;c98139.graph_c0;c92091.graph_c0;c100573.graph_c0;c106597.graph_c0;c101980.graph_c1;c98416.graph_c2;c99783.graph_c0
Biological Process: cell redox homeostasis (GO:0045454);	113	c191634.graph_c0;c137613.graph_c0;c117396.graph_c1;c79611.graph_c1;c50407.graph_c0;c77674.graph_c0;c189870.graph_c0;c20362.graph_c0;c89246.graph_c0;c89126.graph_c1;c110319.graph_c1;c110723.graph_c0;c105705.graph_c0;c109618.graph_c1;c109191.graph_c0;c106064.graph_c2;c108655.graph_c1;c110722.graph_c0;c99526.graph_c0;c182656.graph_c0;c43932.graph_c0;c160499.graph_c0;c194530.graph_c0;c92677.graph_c0;…
Biological Process: cell separation after cytokinesis (GO:0000920);	1	c186946.graph_c0
Biological Process: cell surface receptor signaling pathway (GO:0007166);	8	c114350.graph_c0;c110496.graph_c0;c99298.graph_c2;c139936.graph_c0;c62441.graph_c0;c91504.graph_c0;c94133.graph_c1;c116736.graph_c3
Biological Process: cell tip growth (GO:0009932);	5	c158041.graph_c0;c113171.graph_c3;c112862.graph_c0;c178510.graph_c0;c109444.graph_c2
Biological Process: cell volume homeostasis (GO:0006884);	1	c115004.graph_c1
Biological Process: cell wall biogenesis (GO:0042546);	30	c100425.graph_c0;c112000.graph_c1;c129742.graph_c0;c145860.graph_c0;c12878.graph_c0;c53391.graph_c0;c110776.graph_c0;c155732.graph_c0;c104501.graph_c0;c92020.graph_c0;c112291.graph_c0;c92020.graph_c1;c77713.graph_c0;c201060.graph_c0;c2364.graph_c1;c197738.graph_c0;c113488.graph_c1;c115856.graph_c0;c154862.graph_c0;c114545.graph_c1;c116949.graph_c1;c132663.graph_c0;c115856.graph_c1;c96935.graph_c1…
Biological Process: cell wall macromolecule catabolic process (GO:0016998);	15	c54817.graph_c1;c103749.graph_c0;c80276.graph_c0;c89370.graph_c0;c93586.graph_c0;c118135.graph_c0;c189744.graph_c0;c54817.graph_c0;c187767.graph_c0;c41402.graph_c0;c83326.graph_c0;c100476.graph_c0;c153731.graph_c0;c103749.graph_c2;c103993.graph_c0
Biological Process: cell wall mannoprotein biosynthetic process (GO:0000032);	1	c94912.graph_c0
Biological Process: cell wall modification (GO:0042545);	30	c106727.graph_c1;c68304.graph_c0;c102681.graph_c2;c107016.graph_c2;c79390.graph_c0;c107543.graph_c2;c184306.graph_c0;c165936.graph_c0;c112097.graph_c0;c139833.graph_c0;c83328.graph_c1;c105854.graph_c0;c135673.graph_c0;c111874.graph_c0;c115823.graph_c2;c201318.graph_c0;c105028.graph_c0;c59817.graph_c0;c130893.graph_c0;c50927.graph_c0;c171612.graph_c0;c150182.graph_c0;c102853.graph_c0;c101913.graph…
Biological Process: cell wall organization (GO:0071555);	122	c113399.graph_c0;c113488.graph_c1;c2364.graph_c1;c92020.graph_c1;c105182.graph_c1;c43452.graph_c0;c132521.graph_c0;c100551.graph_c2;c108348.graph_c0;c171089.graph_c0;c180491.graph_c0;c167404.graph_c0;c155732.graph_c0;c129742.graph_c0;c181213.graph_c0;c132337.graph_c0;c108349.graph_c0;c115202.graph_c0;c22370.graph_c0;c115501.graph_c4;c108348.graph_c1;c92402.graph_c0;c111747.graph_c2;c92402.graph_c…
Biological Process: cell wall organization or biogenesis (GO:0071554);	28	c106579.graph_c0;c99240.graph_c0;c107753.graph_c2;c98396.graph_c0;c96302.graph_c2;c117127.graph_c1;c113512.graph_c1;c107802.graph_c0;c93458.graph_c0;c116242.graph_c0;c67675.graph_c0;c104634.graph_c2;c100674.graph_c1;c107753.graph_c1;c103404.graph_c1;c96115.graph_c0;c110573.graph_c0;c113018.graph_c2;c86618.graph_c0;c76949.graph_c0;c103530.graph_c0;c158574.graph_c0;c107513.graph_c0;c179404.graph_c0…
Biological Process: cell wall pectin biosynthetic process (GO:0052325);	2	c111802.graph_c0;c172648.graph_c0
Biological Process: cell wall pectin metabolic process (GO:0052546);	2	c67285.graph_c0;c108213.graph_c0
Biological Process: cell wall repair (GO:0071433);	1	c115616.graph_c2
Biological Process: cell-cell signaling (GO:0007267);	4	c94702.graph_c0;c115581.graph_c3;c115891.graph_c1;c117931.graph_c1
Biological Process: cellular age-dependent response to reactive oxygen species (GO:0072353);	1	c184214.graph_c0
Biological Process: cellular aldehyde metabolic process (GO:0006081);	9	c105802.graph_c1;c95320.graph_c0;c114237.graph_c1;c102561.graph_c2;c116271.graph_c0;c95320.graph_c1;c146633.graph_c0;c105802.graph_c0;c112396.graph_c1
Biological Process: cellular amide metabolic process (GO:0043603);	1	c152074.graph_c0
Biological Process: cellular amino acid biosynthetic process (GO:0008652);	28	c111313.graph_c2;c123953.graph_c0;c184012.graph_c0;c118033.graph_c0;c58909.graph_c0;c111304.graph_c7;c179353.graph_c0;c112934.graph_c3;c181400.graph_c0;c187737.graph_c0;c185853.graph_c0;c157564.graph_c0;c176087.graph_c0;c84632.graph_c0;c116912.graph_c1;c108158.graph_c0;c104938.graph_c0;c176970.graph_c0;c105340.graph_c7;c132301.graph_c0;c117537.graph_c1;c88683.graph_c1;c138134.graph_c0;c101581.gra…
Biological Process: cellular amino acid metabolic process (GO:0006520);	51	c104499.graph_c1;c107938.graph_c0;c814.graph_c0;c88225.graph_c0;c189683.graph_c0;c91887.graph_c0;c7575.graph_c0;c137056.graph_c0;c101382.graph_c1;c103814.graph_c0;c123207.graph_c0;c139581.graph_c0;c147365.graph_c0;c112885.graph_c0;c183886.graph_c0;c109281.graph_c0;c106210.graph_c0;c112351.graph_c0;c141913.graph_c0;c151285.graph_c0;c81548.graph_c0;c107416.graph_c1;c98495.graph_c0;c113578.graph_c2;…
Biological Process: cellular aromatic compound metabolic process (GO:0006725);	20	c146651.graph_c0;c96942.graph_c0;c151482.graph_c0;c108274.graph_c5;c93918.graph_c0;c102164.graph_c2;c109163.graph_c0;c117979.graph_c1;c148084.graph_c0;c104511.graph_c0;c102002.graph_c0;c166323.graph_c0;c3063.graph_c0;c112010.graph_c0;c113507.graph_c1;c133256.graph_c0;c206818.graph_c0;c40314.graph_c0;c107838.graph_c0;c115539.graph_c0
Biological Process: cellular biosynthetic process (GO:0044249);	13	c113524.graph_c1;c177377.graph_c0;c116892.graph_c0;c40314.graph_c0;c98853.graph_c1;c117657.graph_c0;c148084.graph_c0;c177224.graph_c0;c109956.graph_c2;c147540.graph_c0;c112875.graph_c1;c128950.graph_c0;c154095.graph_c0
Biological Process: cellular calcium ion homeostasis (GO:0006874);	4	c114128.graph_c1;c73312.graph_c0;c113203.graph_c1;c140354.graph_c0
Biological Process: cellular carbohydrate metabolic process (GO:0044262);	3	c112933.graph_c2;c201857.graph_c0;c175359.graph_c0
Biological Process: cellular catabolic process (GO:0044248);	1	c34586.graph_c0
Biological Process: cellular cation homeostasis (GO:0030003);	1	c156163.graph_c0
Biological Process: cellular component biogenesis (GO:0044085);	1	c136938.graph_c0
Biological Process: cellular component organization (GO:0016043);	8	c117827.graph_c0;c38632.graph_c0;c99463.graph_c1;c107032.graph_c1;c109316.graph_c1;c114578.graph_c0;c91622.graph_c1;c106049.graph_c1
Biological Process: cellular component organization or biogenesis (GO:0071840);	5	c185659.graph_c0;c96302.graph_c2;c126330.graph_c0;c116421.graph_c1;c179404.graph_c0
Biological Process: cellular copper ion homeostasis (GO:0006878);	3	c103675.graph_c0;c183809.graph_c0;c120645.graph_c0
Biological Process: cellular detoxification of cadmium ion (GO:0098849);	1	c145044.graph_c0
Biological Process: cellular developmental process (GO:0048869);	1	c150912.graph_c0
Biological Process: cellular glucan metabolic process (GO:0006073);	5	c96302.graph_c2;c126002.graph_c0;c91044.graph_c0;c179404.graph_c0;c159308.graph_c0
Biological Process: cellular glucose homeostasis (GO:0001678);	7	c103811.graph_c1;c103811.graph_c4;c174157.graph_c0;c88308.graph_c1;c153973.graph_c0;c108229.graph_c3;c115218.graph_c0
Biological Process: cellular heat acclimation (GO:0070370);	3	c113730.graph_c3;c104654.graph_c0;c194763.graph_c0
Biological Process: cellular ion homeostasis (GO:0006873);	2	c111282.graph_c1;c89113.graph_c0
Biological Process: cellular iron ion homeostasis (GO:0006879);	11	c4539.graph_c0;c117218.graph_c0;c94690.graph_c0;c110544.graph_c1;c145320.graph_c0;c94690.graph_c1;c86953.graph_c1;c112005.graph_c1;c111765.graph_c0;c192882.graph_c0;c86953.graph_c0
Biological Process: cellular lipid metabolic process (GO:0044255);	3	c116106.graph_c0;c107007.graph_c3;c117949.graph_c0
Biological Process: cellular localization (GO:0051641);	1	c152346.graph_c0
Biological Process: cellular macromolecule biosynthetic process (GO:0034645);	38	c178786.graph_c0;c109273.graph_c3;c108584.graph_c1;c184791.graph_c0;c47955.graph_c0;c100863.graph_c2;c103194.graph_c0;c43880.graph_c0;c111300.graph_c3;c169633.graph_c0;c135709.graph_c0;c146392.graph_c0;c112786.graph_c0;c171566.graph_c0;c128205.graph_c0;c139424.graph_c0;c116246.graph_c2;c107140.graph_c5;c114166.graph_c1;c109893.graph_c2;c113164.graph_c0;c145033.graph_c0;c108826.graph_c1;c183824.gr…
Biological Process: cellular macromolecule catabolic process (GO:0044265);	1	c71505.graph_c0
Biological Process: cellular macromolecule metabolic process (GO:0044260);	189	c112970.graph_c0;c88911.graph_c0;c117620.graph_c0;c114501.graph_c1;c43224.graph_c0;c113767.graph_c4;c110107.graph_c4;c108857.graph_c0;c104867.graph_c3;c121713.graph_c0;c172435.graph_c0;c140282.graph_c0;c116895.graph_c5;c117791.graph_c0;c176709.graph_c0;c103395.graph_c3;c70756.graph_c0;c115082.graph_c0;c99638.graph_c5;c112225.graph_c0;c117657.graph_c0;c141518.graph_c0;c111127.graph_c0;c83413.graph…
Biological Process: cellular manganese ion homeostasis (GO:0030026);	6	c89441.graph_c0;c72890.graph_c0;c116290.graph_c3;c91710.graph_c0;c141787.graph_c0;c118145.graph_c0
Biological Process: cellular metabolic compound salvage (GO:0043094);	1	c183673.graph_c0
Biological Process: cellular metabolic process (GO:0044237);	112	c169656.graph_c0;c88013.graph_c0;c70711.graph_c1;c169762.graph_c0;c114344.graph_c1;c45832.graph_c0;c111991.graph_c2;c99484.graph_c1;c875.graph_c0;c190237.graph_c0;c58506.graph_c0;c6661.graph_c0;c115236.graph_c0;c117503.graph_c0;c139845.graph_c0;c183289.graph_c0;c117565.graph_c0;c23528.graph_c0;c123479.graph_c0;c107352.graph_c2;c177418.graph_c0;c155048.graph_c0;c100386.graph_c0;c171475.graph_c0;c1…
Biological Process: cellular metal ion homeostasis (GO:0006875);	2	c168717.graph_c0;c109670.graph_c3
Biological Process: cellular modified amino acid biosynthetic process (GO:0042398);	2	c135585.graph_c0;c153809.graph_c0
Biological Process: cellular modified amino acid metabolic process (GO:0006575);	1	c153809.graph_c0
Biological Process: cellular nitrogen compound biosynthetic process (GO:0044271);	14	c100863.graph_c2;c172435.graph_c0;c128861.graph_c0;c131664.graph_c0;c145033.graph_c0;c193875.graph_c0;c183886.graph_c0;c103755.graph_c4;c146403.graph_c0;c124762.graph_c0;c136332.graph_c0;c107940.graph_c0;c139396.graph_c0;c146980.graph_c0
Biological Process: cellular nitrogen compound catabolic process (GO:0044270);	1	c152074.graph_c0
Biological Process: cellular nitrogen compound metabolic process (GO:0034641);	25	c102164.graph_c2;c183169.graph_c0;c52028.graph_c0;c134433.graph_c0;c109163.graph_c0;c93918.graph_c0;c98657.graph_c2;c54152.graph_c0;c151482.graph_c0;c40314.graph_c0;c96405.graph_c0;c133256.graph_c0;c121713.graph_c0;c115539.graph_c0;c107838.graph_c0;c3063.graph_c0;c116962.graph_c3;c113507.graph_c1;c104511.graph_c0;c139141.graph_c0;c113767.graph_c4;c102002.graph_c0;c128567.graph_c0;c117979.graph_c1…
Biological Process: cellular oxidant detoxification (GO:0098869);	132	c117046.graph_c0;c186604.graph_c0;c154037.graph_c0;c113777.graph_c3;c112071.graph_c2;c96774.graph_c0;c94684.graph_c0;c108504.graph_c1;c204615.graph_c0;c136981.graph_c0;c101627.graph_c0;c184800.graph_c0;c133129.graph_c0;c103911.graph_c0;c109158.graph_c3;c108639.graph_c0;c166245.graph_c0;c113705.graph_c1;c116490.graph_c1;c89313.graph_c0;c98538.graph_c0;c206072.graph_c0;c117006.graph_c1;c173976.grap…
Biological Process: cellular phosphate ion homeostasis (GO:0030643);	6	c189551.graph_c0;c107423.graph_c0;c146007.graph_c0;c117246.graph_c0;c96454.graph_c0;c113554.graph_c1
Biological Process: cellular potassium ion homeostasis (GO:0030007);	3	c152206.graph_c0;c163727.graph_c0;c115799.graph_c0
Biological Process: cellular process (GO:0009987);	183	c111895.graph_c3;c163146.graph_c0;c117924.graph_c0;c116924.graph_c0;c16307.graph_c0;c97541.graph_c0;c40309.graph_c0;c94910.graph_c0;c182896.graph_c0;c89126.graph_c0;c46990.graph_c0;c108914.graph_c3;c107003.graph_c0;c106662.graph_c3;c134050.graph_c0;c86982.graph_c1;c103641.graph_c2;c113894.graph_c3;c103782.graph_c3;c195213.graph_c0;c114308.graph_c0;c116303.graph_c0;c148970.graph_c0;c181022.graph_c…
Biological Process: cellular protein catabolic process (GO:0044257);	1	c187656.graph_c0
Biological Process: cellular protein complex assembly (GO:0043623);	2	c115911.graph_c0;c134491.graph_c0
Biological Process: cellular protein metabolic process (GO:0044267);	22	c107146.graph_c3;c103774.graph_c1;c101186.graph_c0;c101833.graph_c2;c111975.graph_c0;c86055.graph_c0;c82655.graph_c0;c103860.graph_c0;c109017.graph_c0;c107158.graph_c4;c109364.graph_c3;c107115.graph_c0;c110183.graph_c0;c89263.graph_c0;c112605.graph_c3;c103487.graph_c1;c159366.graph_c0;c171304.graph_c0;c164287.graph_c0;c104591.graph_c1;c112286.graph_c4;c112283.graph_c1
Biological Process: cellular protein modification process (GO:0006464);	29	c50232.graph_c0;c52843.graph_c0;c89311.graph_c0;c114586.graph_c3;c110380.graph_c0;c102171.graph_c2;c176674.graph_c0;c116848.graph_c1;c107072.graph_c0;c102340.graph_c0;c115075.graph_c2;c71992.graph_c1;c95294.graph_c0;c118018.graph_c0;c103032.graph_c0;c111007.graph_c0;c102967.graph_c1;c97811.graph_c0;c102967.graph_c3;c80905.graph_c0;c94759.graph_c0;c151067.graph_c0;c117098.graph_c0;c115191.graph_c0…
Biological Process: cellular respiration (GO:0045333);	1	c44014.graph_c1
Biological Process: cellular response to DNA damage stimulus (GO:0006974);	10	c114303.graph_c0;c114485.graph_c0;c84319.graph_c0;c76991.graph_c0;c105442.graph_c0;c112786.graph_c0;c101974.graph_c0;c106780.graph_c0;c113000.graph_c0;c112916.graph_c0
Biological Process: cellular response to X-ray (GO:0071481);	2	c111328.graph_c1;c114898.graph_c0
Biological Process: cellular response to abscisic acid stimulus (GO:0071215);	2	c177627.graph_c0;c112509.graph_c6
Biological Process: cellular response to acid chemical (GO:0071229);	2	c41450.graph_c0;c98656.graph_c1
Biological Process: cellular response to amino acid stimulus (GO:0071230);	2	c73312.graph_c0;c101807.graph_c0
Biological Process: cellular response to biotic stimulus (GO:0071216);	3	c186946.graph_c0;c153917.graph_c0;c182656.graph_c0
Biological Process: cellular response to calcium ion (GO:0071277);	1	c107715.graph_c0
Biological Process: cellular response to carbon dioxide (GO:0071244);	2	c68538.graph_c0;c167996.graph_c0
Biological Process: cellular response to cold (GO:0070417);	5	c127820.graph_c0;c112509.graph_c6;c150454.graph_c0;c124716.graph_c0;c177627.graph_c0
Biological Process: cellular response to drug (GO:0035690);	1	c178417.graph_c0
Biological Process: cellular response to endogenous stimulus (GO:0071495);	1	c41450.graph_c0
Biological Process: cellular response to fatty acid (GO:0071398);	3	c54047.graph_c1;c126430.graph_c0;c150968.graph_c0
Biological Process: cellular response to gamma radiation (GO:0071480);	3	c96417.graph_c1;c111328.graph_c1;c114898.graph_c0
Biological Process: cellular response to gravity (GO:0071258);	1	c108386.graph_c0
Biological Process: cellular response to heat (GO:0034605);	4	c147710.graph_c0;c173847.graph_c0;c89250.graph_c0;c174257.graph_c0
Biological Process: cellular response to high light intensity (GO:0071486);	2	c130497.graph_c0;c104602.graph_c0
Biological Process: cellular response to hydrogen peroxide (GO:0070301);	9	c112379.graph_c2;c169168.graph_c0;c111517.graph_c1;c194088.graph_c0;c50290.graph_c0;c114472.graph_c0;c113744.graph_c0;c74570.graph_c0;c112050.graph_c0
Biological Process: cellular response to hypoxia (GO:0071456);	1	c63909.graph_c0
Biological Process: cellular response to ionizing radiation (GO:0071479);	1	c99589.graph_c1
Biological Process: cellular response to iron ion (GO:0071281);	8	c150968.graph_c0;c126430.graph_c0;c72890.graph_c0;c141787.graph_c0;c118145.graph_c0;c89441.graph_c0;c91710.graph_c0;c54047.graph_c1
Biological Process: cellular response to iron ion starvation (GO:0010106);	1	c193386.graph_c0
Biological Process: cellular response to light intensity (GO:0071484);	2	c113449.graph_c0;c77051.graph_c0
Biological Process: cellular response to light stimulus (GO:0071482);	3	c113331.graph_c2;c114861.graph_c2;c206957.graph_c0
Biological Process: cellular response to molecule of bacterial origin (GO:0071219);	4	c112379.graph_c2;c187228.graph_c0;c150911.graph_c0;c135375.graph_c0
Biological Process: cellular response to nitric oxide (GO:0071732);	4	c54047.graph_c1;c126430.graph_c0;c150968.graph_c0;c112379.graph_c2
Biological Process: cellular response to nitrogen levels (GO:0043562);	6	c106702.graph_c0;c111545.graph_c3;c68071.graph_c0;c111885.graph_c1;c93885.graph_c1;c108652.graph_c1
Biological Process: cellular response to nitrogen starvation (GO:0006995);	7	c113965.graph_c3;c127506.graph_c0;c104637.graph_c2;c108321.graph_c2;c77700.graph_c0;c116892.graph_c2;c374.graph_c1
Biological Process: cellular response to nitrosative stress (GO:0071500);	1	c65043.graph_c0
Biological Process: cellular response to organic substance (GO:0071310);	3	c98656.graph_c1;c41450.graph_c0;c110209.graph_c0
Biological Process: cellular response to oxidative stress (GO:0034599);	23	c111721.graph_c1;c81795.graph_c0;c20362.graph_c0;c101081.graph_c1;c96775.graph_c0;c77957.graph_c0;c108070.graph_c0;c50407.graph_c0;c68550.graph_c0;c190021.graph_c0;c140355.graph_c0;c107942.graph_c1;c168850.graph_c0;c114487.graph_c0;c97781.graph_c0;c194530.graph_c0;c94808.graph_c0;c113711.graph_c0;c88057.graph_c0;c85302.graph_c0;c107466.graph_c1;c110723.graph_c0;c109530.graph_c1
Biological Process: cellular response to oxygen-containing compound (GO:1901701);	3	c112379.graph_c1;c98656.graph_c1;c41450.graph_c0
Biological Process: cellular response to phosphate starvation (GO:0016036);	11	c167456.graph_c0;c77700.graph_c0;c112110.graph_c2;c177936.graph_c0;c115151.graph_c4;c187656.graph_c0;c113203.graph_c1;c374.graph_c1;c112620.graph_c2;c177627.graph_c0;c127506.graph_c0
Biological Process: cellular response to potassium ion starvation (GO:0051365);	3	c127506.graph_c0;c77700.graph_c0;c54047.graph_c1
Biological Process: cellular response to reactive oxygen species (GO:0034614);	1	c112504.graph_c1
Biological Process: cellular response to redox state (GO:0071461);	3	c24725.graph_c0;c148851.graph_c0;c97781.graph_c1
Biological Process: cellular response to singlet oxygen (GO:0071452);	1	c111360.graph_c1
Biological Process: cellular response to starvation (GO:0009267);	3	c110173.graph_c1;c161755.graph_c0;c136478.graph_c0
Biological Process: cellular response to stimulus (GO:0051716);	7	c89476.graph_c1;c50308.graph_c0;c116663.graph_c1;c117019.graph_c5;c102588.graph_c0;c94973.graph_c1;c65730.graph_c0
Biological Process: cellular response to stress (GO:0033554);	5	c110209.graph_c0;c141562.graph_c0;c112688.graph_c0;c169003.graph_c0;c112031.graph_c0
Biological Process: cellular response to sucrose stimulus (GO:0071329);	1	c177627.graph_c0
Biological Process: cellular response to sulfate starvation (GO:0009970);	2	c174301.graph_c0;c374.graph_c1
Biological Process: cellular response to unfolded protein (GO:0034620);	1	c115485.graph_c0
Biological Process: cellular response to virus (GO:0098586);	2	c112169.graph_c0;c179301.graph_c0
Biological Process: cellular response to water deprivation (GO:0042631);	3	c117046.graph_c0;c168171.graph_c0;c108504.graph_c1
Biological Process: cellular transition metal ion homeostasis (GO:0046916);	28	c115047.graph_c4;c118811.graph_c0;c94922.graph_c0;c154124.graph_c0;c53608.graph_c0;c98693.graph_c2;c117739.graph_c1;c104259.graph_c0;c68730.graph_c0;c94766.graph_c0;c169266.graph_c0;c85424.graph_c0;c102563.graph_c1;c90626.graph_c1;c110189.graph_c2;c108118.graph_c0;c91899.graph_c0;c82069.graph_c0;c76696.graph_c0;c94175.graph_c1;c136784.graph_c0;c106218.graph_c0;c77782.graph_c0;c144411.graph_c0;c67…
Biological Process: cellular water homeostasis (GO:0009992);	27	c69918.graph_c0;c104210.graph_c1;c96366.graph_c0;c81015.graph_c0;c181069.graph_c0;c97692.graph_c0;c143710.graph_c0;c104360.graph_c1;c119474.graph_c0;c164565.graph_c0;c100927.graph_c5;c114488.graph_c0;c91191.graph_c0;c88576.graph_c0;c103209.graph_c0;c100927.graph_c4;c100008.graph_c0;c104360.graph_c7;c62807.graph_c0;c97724.graph_c0;c102762.graph_c3;c132528.graph_c0;c103913.graph_c2;c98883.graph_c0;…
Biological Process: cellulose biosynthetic process (GO:0030244);	61	c81207.graph_c0;c111627.graph_c0;c61007.graph_c0;c114047.graph_c1;c112760.graph_c2;c116705.graph_c4;c111627.graph_c2;c145067.graph_c0;c102464.graph_c0;c112749.graph_c2;c175949.graph_c0;c79380.graph_c0;c28162.graph_c0;c114302.graph_c0;c107682.graph_c0;c94157.graph_c0;c113661.graph_c1;c101703.graph_c3;c101570.graph_c3;c165533.graph_c0;c2588.graph_c0;c194318.graph_c0;c95304.graph_c0;c125816.graph_c0…
Biological Process: cellulose catabolic process (GO:0030245);	16	c103500.graph_c4;c184914.graph_c0;c103009.graph_c3;c97100.graph_c0;c132337.graph_c0;c95292.graph_c0;c101863.graph_c1;c104703.graph_c0;c94480.graph_c0;c167277.graph_c0;c86865.graph_c0;c75359.graph_c0;c113240.graph_c0;c112729.graph_c2;c142273.graph_c0;c111638.graph_c1
Biological Process: cellulose microfibril organization (GO:0010215);	8	c111743.graph_c3;c100116.graph_c0;c189897.graph_c0;c98578.graph_c0;c136930.graph_c0;c106422.graph_c1;c104882.graph_c0;c106422.graph_c0
Biological Process: centrosome duplication (GO:0051298);	5	c115644.graph_c4;c100851.graph_c0;c113534.graph_c0;c110103.graph_c3;c113978.graph_c1
Biological Process: ceramide biosynthetic process (GO:0046513);	2	c110443.graph_c3;c111267.graph_c2
Biological Process: ceramide metabolic process (GO:0006672);	2	c110109.graph_c1;c102691.graph_c2
Biological Process: chain elongation of O-linked mannose residue (GO:0044845);	1	c94912.graph_c0
Biological Process: chaperone mediated protein folding requiring cofactor (GO:0051085);	7	c117215.graph_c3;c116990.graph_c3;c104318.graph_c0;c80077.graph_c0;c106771.graph_c1;c117858.graph_c0;c38037.graph_c0
Biological Process: chaperone-mediated protein complex assembly (GO:0051131);	2	c107466.graph_c1;c111721.graph_c1
Biological Process: chaperone-mediated protein folding (GO:0061077);	20	c61184.graph_c1;c116428.graph_c1;c117128.graph_c0;c91486.graph_c1;c112859.graph_c7;c107750.graph_c0;c95027.graph_c0;c198712.graph_c0;c110384.graph_c0;c97793.graph_c1;c91617.graph_c0;c107658.graph_c2;c104052.graph_c0;c161933.graph_c0;c98775.graph_c4;c110350.graph_c0;c113767.graph_c1;c114888.graph_c1;c106442.graph_c2;c88893.graph_c0
Biological Process: chaperone-mediated protein transport (GO:0072321);	1	c92759.graph_c0
Biological Process: charged-tRNA amino acid modification (GO:0019988);	2	c104171.graph_c0;c113910.graph_c5
Biological Process: chemotaxis (GO:0006935);	5	c5916.graph_c0;c168412.graph_c0;c188153.graph_c0;c70644.graph_c0;c72016.graph_c1
Biological Process: chiasma assembly (GO:0051026);	5	c110494.graph_c0;c111815.graph_c0;c76721.graph_c0;c115934.graph_c0;c108114.graph_c1
Biological Process: chitin catabolic process (GO:0006032);	27	c104600.graph_c1;c103572.graph_c0;c54817.graph_c1;c110716.graph_c3;c170691.graph_c0;c80276.graph_c0;c187767.graph_c0;c54817.graph_c0;c189744.graph_c0;c89034.graph_c0;c103993.graph_c0;c41402.graph_c0;c100476.graph_c0;c180456.graph_c0;c49185.graph_c0;c203231.graph_c0;c103749.graph_c0;c89370.graph_c0;c114023.graph_c0;c103572.graph_c1;c168641.graph_c0;c103749.graph_c2;c83326.graph_c0;c153731.graph_c0…
Biological Process: chloride transmembrane transport (GO:1902476);	3	c81716.graph_c0;c41411.graph_c0;c117793.graph_c3
Biological Process: chloride transport (GO:0006821);	15	c85659.graph_c2;c111772.graph_c1;c103660.graph_c0;c104995.graph_c0;c107631.graph_c0;c104818.graph_c0;c116825.graph_c0;c92438.graph_c1;c115004.graph_c1;c85659.graph_c1;c108956.graph_c0;c203098.graph_c0;c109827.graph_c0;c92438.graph_c3;c151407.graph_c0
Biological Process: chlorophyll biosynthetic process (GO:0015995);	28	c109514.graph_c1;c89490.graph_c0;c144218.graph_c0;c163725.graph_c0;c110582.graph_c0;c150203.graph_c0;c169606.graph_c0;c106677.graph_c1;c108794.graph_c4;c99977.graph_c1;c113996.graph_c0;c106787.graph_c0;c110422.graph_c0;c150865.graph_c0;c182516.graph_c0;c161328.graph_c0;c158440.graph_c0;c110416.graph_c2;c109497.graph_c1;c156683.graph_c0;c92559.graph_c0;c116177.graph_c0;c110416.graph_c1;c94947.grap…
Biological Process: chlorophyll catabolic process (GO:0015996);	6	c114420.graph_c0;c115435.graph_c2;c189565.graph_c0;c98934.graph_c0;c106612.graph_c2;c107993.graph_c0
Biological Process: chlorophyll cycle (GO:0033354);	2	c114795.graph_c1;c99861.graph_c1
Biological Process: chlorophyll metabolic process (GO:0015994);	2	c104524.graph_c0;c108243.graph_c0
Biological Process: chloroplast RNA modification (GO:1900865);	6	c83739.graph_c1;c106361.graph_c2;c28509.graph_c0;c104076.graph_c0;c102829.graph_c1;c86960.graph_c2
Biological Process: chloroplast RNA processing (GO:0031425);	7	c111105.graph_c2;c115949.graph_c6;c189955.graph_c0;c115367.graph_c1;c106309.graph_c0;c103094.graph_c0;c109852.graph_c0
Biological Process: chloroplast accumulation movement (GO:0009904);	8	c90995.graph_c0;c181470.graph_c0;c104005.graph_c3;c107980.graph_c0;c109561.graph_c1;c106244.graph_c2;c104005.graph_c2;c112320.graph_c1
Biological Process: chloroplast avoidance movement (GO:0009903);	7	c107980.graph_c0;c109561.graph_c1;c104005.graph_c3;c104005.graph_c2;c181470.graph_c0;c90995.graph_c0;c106244.graph_c2
Biological Process: chloroplast fission (GO:0010020);	14	c110358.graph_c0;c108846.graph_c2;c179301.graph_c0;c110578.graph_c0;c110578.graph_c4;c112169.graph_c0;c102238.graph_c0;c112586.graph_c1;c163664.graph_c0;c104061.graph_c1;c110653.graph_c1;c101208.graph_c1;c116729.graph_c0;c103362.graph_c0
Biological Process: chloroplast mRNA modification (GO:1900871);	1	c102361.graph_c5
Biological Process: chloroplast mRNA processing (GO:0010239);	3	c113331.graph_c2;c114861.graph_c2;c112998.graph_c1
Biological Process: chloroplast organization (GO:0009658);	55	c116703.graph_c0;c113331.graph_c2;c116651.graph_c2;c199680.graph_c0;c115374.graph_c0;c100309.graph_c0;c179277.graph_c0;c89297.graph_c0;c97202.graph_c0;c111336.graph_c0;c189281.graph_c0;c179326.graph_c0;c105896.graph_c0;c179629.graph_c0;c97202.graph_c1;c101906.graph_c0;c134782.graph_c0;c104117.graph_c2;c115729.graph_c0;c113060.graph_c4;c108276.graph_c0;c98328.graph_c0;c102964.graph_c0;c97095.graph…
Biological Process: chloroplast relocation (GO:0009902);	4	c102324.graph_c0;c109691.graph_c1;c95351.graph_c0;c104061.graph_c1
Biological Process: chloroplast-nucleus signaling pathway (GO:0010019);	2	c78364.graph_c0;c97404.graph_c0
Biological Process: chlororespiration (GO:0010478);	1	c82056.graph_c0
Biological Process: cholesterol metabolic process (GO:0008203);	1	c145830.graph_c0
Biological Process: choline transport (GO:0015871);	1	c109440.graph_c0
Biological Process: chorismate biosynthetic process (GO:0009423);	7	c157327.graph_c0;c113778.graph_c2;c149744.graph_c0;c79889.graph_c0;c108147.graph_c2;c37371.graph_c0;c99878.graph_c0
Biological Process: chorismate metabolic process (GO:0046417);	2	c107027.graph_c0;c110639.graph_c1
Biological Process: chromatin assembly or disassembly (GO:0006333);	5	c175392.graph_c0;c181421.graph_c0;c89350.graph_c0;c152361.graph_c0;c188162.graph_c0
Biological Process: chromatin organization (GO:0006325);	3	c100896.graph_c0;c103896.graph_c0;c108017.graph_c2
Biological Process: chromatin remodeling (GO:0006338);	13	c101282.graph_c4;c117791.graph_c0;c152361.graph_c0;c187374.graph_c0;c98416.graph_c0;c116044.graph_c3;c112695.graph_c3;c98416.graph_c2;c109839.graph_c5;c111404.graph_c0;c112122.graph_c0;c150191.graph_c0;c100627.graph_c0
Biological Process: chromatin silencing (GO:0006342);	10	c115234.graph_c0;c89136.graph_c0;c113293.graph_c1;c67576.graph_c1;c110366.graph_c1;c67576.graph_c0;c145779.graph_c0;c82461.graph_c2;c175523.graph_c0;c144958.graph_c0
Biological Process: chromatin silencing at rDNA (GO:0000183);	1	c152361.graph_c0
Biological Process: chromatin silencing at telomere (GO:0006348);	1	c188162.graph_c0
Biological Process: chromosome condensation (GO:0030261);	1	c116158.graph_c1
Biological Process: chromosome organization (GO:0051276);	7	c109881.graph_c0;c105988.graph_c5;c106107.graph_c0;c102356.graph_c0;c114856.graph_c0;c117184.graph_c1;c110506.graph_c4
Biological Process: chromosome organization involved in meiotic cell cycle (GO:0070192);	1	c96079.graph_c0
Biological Process: chromosome segregation (GO:0007059);	15	c175852.graph_c0;c109839.graph_c5;c155190.graph_c0;c171936.graph_c0;c114106.graph_c0;c112861.graph_c0;c146942.graph_c0;c95178.graph_c0;c108755.graph_c3;c117961.graph_c0;c146906.graph_c0;c138854.graph_c0;c116086.graph_c0;c136941.graph_c0;c116158.graph_c1
Biological Process: chromosome separation (GO:0051304);	3	c99940.graph_c1;c114054.graph_c3;c109834.graph_c0
Biological Process: chronological cell aging (GO:0001300);	1	c2673.graph_c0
Biological Process: cinnamic acid biosynthetic process (GO:0009800);	9	c174975.graph_c0;c190061.graph_c0;c156139.graph_c0;c116319.graph_c2;c97727.graph_c0;c100680.graph_c1;c95426.graph_c1;c95426.graph_c0;c173099.graph_c0
Biological Process: circadian regulation of calcium ion oscillation (GO:0010617);	1	c112695.graph_c3
Biological Process: circadian regulation of gene expression (GO:0032922);	1	c188815.graph_c0
Biological Process: circadian rhythm (GO:0007623);	4	c195943.graph_c0;c113254.graph_c5;c196329.graph_c0;c192903.graph_c0
Biological Process: citrate metabolic process (GO:0006101);	7	c116190.graph_c1;c67470.graph_c1;c54047.graph_c1;c109814.graph_c2;c150968.graph_c0;c22247.graph_c1;c126430.graph_c0
Biological Process: clathrin coat assembly (GO:0048268);	4	c114151.graph_c4;c108478.graph_c1;c101767.graph_c0;c110322.graph_c0
Biological Process: clathrin-dependent endocytosis (GO:0072583);	6	c113917.graph_c6;c103227.graph_c4;c166802.graph_c0;c113783.graph_c2;c104519.graph_c0;c95279.graph_c0
Biological Process: cleavage in ITS2 between 5.8S rRNA and LSU-rRNA of tricistronic rRNA transcript (SSU-rRNA, 5.8S rRNA, LSU-rRNA) (GO:0000448);	1	c82389.graph_c0
Biological Process: cleavage involved in rRNA processing (GO:0000469);	3	c117598.graph_c2;c108099.graph_c1;c117080.graph_c0
Biological Process: co-translational protein modification (GO:0043686);	1	c105780.graph_c1
Biological Process: cobalamin biosynthetic process (GO:0009236);	1	c99643.graph_c0
Biological Process: coenzyme A biosynthetic process (GO:0015937);	11	c136757.graph_c0;c41719.graph_c0;c118847.graph_c0;c29885.graph_c0;c192173.graph_c0;c113358.graph_c3;c188922.graph_c0;c116608.graph_c1;c116732.graph_c3;c190609.graph_c0;c117158.graph_c0
Biological Process: coenzyme A metabolic process (GO:0015936);	7	c97826.graph_c0;c27550.graph_c0;c89143.graph_c0;c108304.graph_c0;c106436.graph_c1;c114608.graph_c1;c185741.graph_c0
Biological Process: coenzyme A transmembrane transport (GO:0035349);	4	c175364.graph_c0;c101815.graph_c3;c113032.graph_c0;c112811.graph_c0
Biological Process: coenzyme biosynthetic process (GO:0009108);	2	c153809.graph_c0;c187345.graph_c0
Biological Process: coenzyme metabolic process (GO:0006732);	2	c125502.graph_c0;c57522.graph_c0
Biological Process: cofactor biosynthetic process (GO:0051188);	4	c41094.graph_c0;c23462.graph_c0;c120973.graph_c0;c117731.graph_c4
Biological Process: cold acclimation (GO:0009631);	12	c106028.graph_c1;c173967.graph_c0;c151356.graph_c0;c106145.graph_c3;c113944.graph_c4;c184415.graph_c0;c158395.graph_c0;c116561.graph_c0;c197279.graph_c0;c162520.graph_c0;c79820.graph_c0;c113633.graph_c3
Biological Process: compound leaf morphogenesis (GO:0060777);	1	c105962.graph_c1
Biological Process: conjugation (GO:0000746);	1	c104004.graph_c3
Biological Process: conversion of methionyl-tRNA to N-formyl-methionyl-tRNA (GO:0071951);	2	c167905.graph_c0;c108030.graph_c0
Biological Process: copper ion export (GO:0060003);	1	c112322.graph_c0
Biological Process: copper ion import (GO:0015677);	1	c145320.graph_c0
Biological Process: copper ion transmembrane transport (GO:0035434);	10	c146145.graph_c0;c109670.graph_c3;c122657.graph_c0;c109950.graph_c7;c148491.graph_c0;c109611.graph_c1;c39933.graph_c0;c78972.graph_c0;c103223.graph_c4;c94150.graph_c0
Biological Process: copper ion transport (GO:0006825);	2	c113073.graph_c1;c103675.graph_c0
Biological Process: cortical microtubule organization (GO:0043622);	4	c117524.graph_c1;c116225.graph_c1;c106020.graph_c0;c105968.graph_c1
Biological Process: cotyledon development (GO:0048825);	7	c106964.graph_c2;c110743.graph_c1;c117824.graph_c2;c104067.graph_c0;c98978.graph_c0;c102301.graph_c0;c115945.graph_c0
Biological Process: cotyledon vascular tissue pattern formation (GO:0010588);	8	c97699.graph_c0;c109475.graph_c1;c87315.graph_c0;c116100.graph_c0;c103898.graph_c2;c106361.graph_c2;c199691.graph_c0;c139587.graph_c0
Biological Process: coumarin biosynthetic process (GO:0009805);	2	c111436.graph_c4;c112108.graph_c1
Biological Process: cristae formation (GO:0042407);	3	c118123.graph_c0;c110568.graph_c0;c105147.graph_c0
Biological Process: cuticle development (GO:0042335);	3	c98637.graph_c0;c179166.graph_c0;c175748.graph_c0
Biological Process: cuticle hydrocarbon biosynthetic process (GO:0006723);	4	c151414.graph_c0;c90253.graph_c0;c90253.graph_c1;c106745.graph_c0
Biological Process: cutin biosynthetic process (GO:0010143);	15	c116613.graph_c0;c198361.graph_c0;c115189.graph_c2;c67372.graph_c0;c48941.graph_c0;c111230.graph_c0;c95672.graph_c0;c95266.graph_c0;c98472.graph_c1;c89098.graph_c1;c115029.graph_c0;c92883.graph_c0;c113135.graph_c0;c95258.graph_c0;c182062.graph_c0
Biological Process: cutin transport (GO:0080051);	2	c109475.graph_c1;c199691.graph_c0
Biological Process: cyanide catabolic process (GO:0019500);	3	c146511.graph_c0;c171044.graph_c0;c176695.graph_c0
Biological Process: cyanidin 3-O-glucoside biosynthetic process (GO:0033485);	2	c103092.graph_c0;c74488.graph_c0
Biological Process: cyclic threonylcarbamoyladenosine biosynthetic process (GO:0061504);	1	c117845.graph_c1
Biological Process: cysteine biosynthetic process (GO:0019344);	4	c25326.graph_c0;c151208.graph_c0;c180501.graph_c0;c188954.graph_c0
Biological Process: cysteine biosynthetic process from serine (GO:0006535);	20	c116666.graph_c0;c83454.graph_c0;c105153.graph_c0;c171044.graph_c0;c156226.graph_c0;c93987.graph_c0;c117680.graph_c1;c59070.graph_c0;c145388.graph_c0;c96118.graph_c0;c117062.graph_c1;c77723.graph_c0;c107865.graph_c0;c108242.graph_c0;c175851.graph_c0;c114929.graph_c1;c143969.graph_c0;c107094.graph_c2;c13001.graph_c0;c146511.graph_c0
Biological Process: cysteine biosynthetic process via cystathionine (GO:0019343);	2	c136449.graph_c0;c171672.graph_c0
Biological Process: cysteine metabolic process (GO:0006534);	2	c142975.graph_c0;c184720.graph_c0
Biological Process: cysteinyl-tRNA aminoacylation (GO:0006423);	2	c105147.graph_c0;c102885.graph_c0
Biological Process: cytidine deamination (GO:0009972);	1	c86409.graph_c0
Biological Process: cytidine to uridine editing (GO:0016554);	6	c94659.graph_c1;c93350.graph_c0;c100834.graph_c0;c104076.graph_c0;c111704.graph_c0;c93350.graph_c3
Biological Process: cytochrome b6f complex assembly (GO:0010190);	2	c137782.graph_c0;c172416.graph_c0
Biological Process: cytochrome complex assembly (GO:0017004);	9	c117945.graph_c1;c109594.graph_c3;c56265.graph_c0;c112829.graph_c0;c203375.graph_c0;c114647.graph_c4;c100899.graph_c0;c135070.graph_c0;c104070.graph_c2
Biological Process: cytokinesis (GO:0000910);	7	c96284.graph_c0;c99456.graph_c1;c117539.graph_c0;c110035.graph_c3;c114914.graph_c2;c110035.graph_c1;c101471.graph_c0
Biological Process: cytokinesis by cell plate formation (GO:0000911);	11	c98435.graph_c0;c107363.graph_c0;c151415.graph_c0;c115129.graph_c1;c76460.graph_c1;c192388.graph_c0;c110128.graph_c0;c116067.graph_c0;c96573.graph_c0;c97838.graph_c1;c98195.graph_c0
Biological Process: cytokinin biosynthetic process (GO:0009691);	5	c115548.graph_c3;c107198.graph_c1;c129135.graph_c0;c115516.graph_c2;c64649.graph_c0
Biological Process: cytokinin metabolic process (GO:0009690);	11	c111577.graph_c0;c48227.graph_c0;c166783.graph_c0;c143546.graph_c0;c183066.graph_c0;c105024.graph_c3;c62480.graph_c0;c99038.graph_c1;c59577.graph_c1;c106566.graph_c0;c105024.graph_c4
Biological Process: cytokinin-activated signaling pathway (GO:0009736);	7	c98301.graph_c0;c112882.graph_c0;c115510.graph_c4;c117609.graph_c1;c92524.graph_c0;c177627.graph_c0;c115773.graph_c0
Biological Process: cytoplasmic mRNA processing body assembly (GO:0033962);	3	c98368.graph_c1;c104859.graph_c1;c99828.graph_c0
Biological Process: cytoplasmic microtubule organization (GO:0031122);	20	c110103.graph_c3;c79881.graph_c0;c103612.graph_c0;c100851.graph_c0;c102805.graph_c0;c143451.graph_c0;c106964.graph_c1;c116045.graph_c0;c115644.graph_c4;c113978.graph_c1;c99300.graph_c0;c117018.graph_c0;c65734.graph_c0;c108719.graph_c0;c40761.graph_c0;c194871.graph_c0;c113534.graph_c0;c101108.graph_c0;c111209.graph_c0;c109315.graph_c0
Biological Process: cytoplasmic translation (GO:0002181);	32	c13648.graph_c0;c111566.graph_c3;c114122.graph_c0;c90264.graph_c1;c112935.graph_c0;c112497.graph_c0;c175205.graph_c0;c96786.graph_c1;c89773.graph_c0;c101655.graph_c0;c117453.graph_c1;c106582.graph_c2;c128226.graph_c0;c81651.graph_c0;c67995.graph_c0;c185739.graph_c0;c82723.graph_c0;c110954.graph_c1;c93568.graph_c0;c112020.graph_c1;c99564.graph_c5;c116913.graph_c0;c130622.graph_c0;c117834.graph_c2;…
Biological Process: cytoplasmic translational elongation (GO:0002182);	1	c172615.graph_c0
Biological Process: cytoplasmic translational initiation (GO:0002183);	2	c169614.graph_c0;c102864.graph_c1
Biological Process: cytoplasmic translational termination (GO:0002184);	6	c180772.graph_c0;c145243.graph_c0;c177709.graph_c0;c111336.graph_c1;c159824.graph_c0;c107653.graph_c2
Biological Process: cytoskeleton organization (GO:0007010);	13	c99002.graph_c0;c97638.graph_c0;c110083.graph_c4;c115606.graph_c0;c91463.graph_c0;c114074.graph_c2;c114074.graph_c0;c111652.graph_c0;c117030.graph_c0;c108806.graph_c0;c107795.graph_c1;c103562.graph_c0;c99002.graph_c1
Biological Process: cytoskeleton-dependent intracellular transport (GO:0030705);	3	c115781.graph_c0;c174772.graph_c0;c115781.graph_c2
Biological Process: cytosol to ER transport (GO:0046967);	1	c98775.graph_c4
Biological Process: dGTP catabolic process (GO:0006203);	1	c104222.graph_c0
Biological Process: dTDP biosynthetic process (GO:0006233);	6	c25905.graph_c1;c104625.graph_c0;c117943.graph_c0;c132270.graph_c0;c173704.graph_c0;c153940.graph_c0
Biological Process: dTDP-rhamnose biosynthetic process (GO:0019305);	1	c133123.graph_c0
Biological Process: dTMP biosynthetic process (GO:0006231);	3	c187491.graph_c0;c105341.graph_c0;c180723.graph_c0
Biological Process: dTTP biosynthetic process (GO:0006235);	1	c104625.graph_c0
Biological Process: dUDP biosynthetic process (GO:0006227);	1	c104625.graph_c0
Biological Process: dUMP biosynthetic process (GO:0006226);	1	c89623.graph_c0
Biological Process: dUTP catabolic process (GO:0046081);	1	c89623.graph_c0
Biological Process: de-etiolation (GO:0009704);	4	c108053.graph_c0;c95217.graph_c0;c91685.graph_c0;c107715.graph_c0
Biological Process: deadenylation-dependent decapping of nuclear-transcribed mRNA (GO:0000290);	4	c98368.graph_c1;c112638.graph_c1;c110579.graph_c0;c204821.graph_c0
Biological Process: deadenylation-independent decapping of nuclear-transcribed mRNA (GO:0031087);	5	c113730.graph_c3;c204821.graph_c0;c194763.graph_c0;c110579.graph_c0;c178871.graph_c0
Biological Process: defense response (GO:0006952);	94	c106637.graph_c2;c185635.graph_c0;c178617.graph_c0;c152814.graph_c0;c167043.graph_c0;c110805.graph_c1;c190609.graph_c0;c104968.graph_c0;c99321.graph_c0;c130681.graph_c0;c102325.graph_c2;c91628.graph_c0;c110212.graph_c4;c148024.graph_c0;c113129.graph_c0;c123473.graph_c0;c128877.graph_c0;c88081.graph_c0;c102389.graph_c2;c83293.graph_c0;c114210.graph_c0;c198317.graph_c0;c26576.graph_c0;c189500.graph…
Biological Process: defense response by callose deposition (GO:0052542);	1	c155859.graph_c0
Biological Process: defense response by callose deposition in cell wall (GO:0052544);	2	c106209.graph_c2;c183588.graph_c0
Biological Process: defense response signaling pathway, resistance gene-dependent (GO:0009870);	5	c174501.graph_c0;c108640.graph_c0;c106209.graph_c2;c110662.graph_c2;c106715.graph_c0
Biological Process: defense response signaling pathway, resistance gene-independent (GO:0010204);	4	c98922.graph_c0;c108640.graph_c0;c106715.graph_c0;c110662.graph_c2
Biological Process: defense response to bacterium (GO:0042742);	46	c104783.graph_c0;c108617.graph_c1;c109088.graph_c0;c117191.graph_c0;c108348.graph_c0;c114509.graph_c4;c134061.graph_c0;c104409.graph_c0;c114625.graph_c1;c115675.graph_c3;c111885.graph_c1;c107331.graph_c0;c177627.graph_c0;c117960.graph_c1;c202013.graph_c0;c73829.graph_c0;c106209.graph_c2;c110831.graph_c1;c101453.graph_c4;c114736.graph_c3;c81207.graph_c1;c183588.graph_c0;c120900.graph_c0;c110662.gr…
Biological Process: defense response to bacterium, incompatible interaction (GO:0009816);	9	c150911.graph_c0;c100601.graph_c0;c106174.graph_c1;c98934.graph_c0;c105177.graph_c0;c191645.graph_c0;c104548.graph_c0;c187228.graph_c0;c103323.graph_c2
Biological Process: defense response to fungus (GO:0050832);	48	c101651.graph_c0;c108348.graph_c0;c117369.graph_c0;c150772.graph_c0;c88885.graph_c0;c109088.graph_c0;c111867.graph_c2;c73829.graph_c0;c106209.graph_c2;c77605.graph_c0;c93474.graph_c0;c73312.graph_c0;c103244.graph_c1;c203778.graph_c0;c114736.graph_c3;c187767.graph_c0;c93092.graph_c0;c135868.graph_c0;c81207.graph_c1;c110662.graph_c2;c108348.graph_c2;c152618.graph_c0;c68106.graph_c0;c130912.graph_c0…
Biological Process: defense response to fungus, incompatible interaction (GO:0009817);	9	c111336.graph_c0;c62611.graph_c0;c107218.graph_c3;c100672.graph_c0;c175091.graph_c0;c111336.graph_c1;c113468.graph_c2;c95747.graph_c0;c100297.graph_c0
Biological Process: defense response to insect (GO:0002213);	1	c102923.graph_c3
Biological Process: defense response to nematode (GO:0002215);	1	c100297.graph_c0
Biological Process: defense response to oomycetes (GO:0002229);	4	c135375.graph_c0;c150911.graph_c0;c108265.graph_c3;c187228.graph_c0
Biological Process: defense response to other organism (GO:0098542);	11	c203033.graph_c0;c98656.graph_c1;c41450.graph_c0;c116421.graph_c1;c104240.graph_c0;c183885.graph_c0;c97864.graph_c0;c94495.graph_c1;c109505.graph_c0;c67696.graph_c0;c108772.graph_c1
Biological Process: defense response to virus (GO:0051607);	3	c110796.graph_c0;c58832.graph_c1;c156444.graph_c0
Biological Process: defense response, incompatible interaction (GO:0009814);	3	c110767.graph_c5;c60747.graph_c0;c102161.graph_c0
Biological Process: demethylation (GO:0070988);	3	c66152.graph_c0;c102414.graph_c1;c159189.graph_c0
Biological Process: deoxyribonucleoside diphosphate metabolic process (GO:0009186);	4	c137040.graph_c0;c166460.graph_c0;c113497.graph_c0;c106920.graph_c1
Biological Process: deoxyribonucleoside monophosphate biosynthetic process (GO:0009157);	3	c199252.graph_c0;c106183.graph_c4;c97635.graph_c4
Biological Process: deoxyribonucleoside triphosphate catabolic process (GO:0009204);	1	c100072.graph_c0
Biological Process: deoxyribonucleotide biosynthetic process (GO:0009263);	2	c89904.graph_c0;c114867.graph_c1
Biological Process: dephosphorylation (GO:0016311);	99	c113410.graph_c2;c105462.graph_c0;c99163.graph_c1;c167604.graph_c0;c141406.graph_c0;c115345.graph_c0;c115189.graph_c2;c115418.graph_c0;c143032.graph_c0;c112555.graph_c2;c147853.graph_c0;c111970.graph_c5;c106895.graph_c1;c108406.graph_c2;c134513.graph_c0;c103485.graph_c0;c114869.graph_c0;c95257.graph_c0;c99457.graph_c1;c104051.graph_c2;c47556.graph_c0;c59293.graph_c0;c103766.graph_c0;c116541.graph…
Biological Process: dephosphorylation of RNA polymerase II C-terminal domain (GO:0070940);	4	c117135.graph_c0;c89113.graph_c0;c114567.graph_c0;c104191.graph_c0
Biological Process: detection of bacterium (GO:0016045);	1	c183588.graph_c0
Biological Process: detection of brassinosteroid stimulus (GO:0009729);	3	c99018.graph_c2;c84740.graph_c0;c104345.graph_c0
Biological Process: detection of calcium ion (GO:0005513);	4	c58527.graph_c0;c75232.graph_c0;c85531.graph_c0;c115999.graph_c0
Biological Process: detection of ethylene stimulus (GO:0009727);	2	c150968.graph_c0;c126430.graph_c0
Biological Process: detection of gravity (GO:0009590);	5	c112200.graph_c3;c94989.graph_c0;c167868.graph_c0;c115411.graph_c0;c112200.graph_c0
Biological Process: detection of hypoxia (GO:0070483);	4	c107201.graph_c0;c112113.graph_c0;c186765.graph_c0;c110303.graph_c0
Biological Process: detection of mechanical stimulus (GO:0050982);	4	c117501.graph_c1;c111438.graph_c5;c109119.graph_c0;c84573.graph_c1
Biological Process: detection of nutrient (GO:0009594);	1	c109260.graph_c0
Biological Process: detection of visible light (GO:0009584);	8	c106844.graph_c0;c112790.graph_c3;c107277.graph_c2;c117170.graph_c1;c103030.graph_c3;c106844.graph_c3;c175644.graph_c0;c113760.graph_c0
Biological Process: determination of bilateral symmetry (GO:0009855);	2	c115436.graph_c1;c114449.graph_c1
Biological Process: determination of dorsal identity (GO:0048263);	6	c116925.graph_c0;c100061.graph_c5;c100061.graph_c0;c100061.graph_c4;c185570.graph_c0;c101704.graph_c1
Biological Process: detoxification (GO:0098754);	1	c99320.graph_c0
Biological Process: detoxification of cobalt ion (GO:0010299);	1	c115887.graph_c0
Biological Process: detoxification of nitrogen compound (GO:0051410);	1	c176695.graph_c0
Biological Process: detoxification of zinc ion (GO:0010312);	1	c115887.graph_c0
Biological Process: developmental growth (GO:0048589);	5	c117015.graph_c0;c167043.graph_c0;c116067.graph_c1;c115721.graph_c1;c109186.graph_c0
Biological Process: developmental process (GO:0032502);	5	c116464.graph_c1;c112528.graph_c8;c100377.graph_c1;c113349.graph_c1;c160715.graph_c0
Biological Process: developmental process involved in reproduction (GO:0003006);	2	c109260.graph_c0;c103367.graph_c5
Biological Process: developmental vegetative growth (GO:0080186);	1	c101810.graph_c0
Biological Process: dhurrin biosynthetic process (GO:0010132);	1	c183885.graph_c0
Biological Process: diacylglycerol biosynthetic process (GO:0006651);	2	c98191.graph_c0;c103823.graph_c1
Biological Process: diadenosine tetraphosphate catabolic process (GO:0015967);	1	c83223.graph_c0
Biological Process: diaminopimelate biosynthetic process (GO:0019877);	1	c105910.graph_c2
Biological Process: dicarboxylic acid metabolic process (GO:0043648);	1	c137042.graph_c0
Biological Process: dicarboxylic acid transport (GO:0006835);	4	c185462.graph_c0;c39815.graph_c0;c113384.graph_c0;c125266.graph_c0
Biological Process: dimethylallyl diphosphate biosynthetic process (GO:0050992);	4	c107134.graph_c1;c38916.graph_c0;c110422.graph_c0;c169606.graph_c0
Biological Process: dipeptide transport (GO:0042938);	1	c118186.graph_c0
Biological Process: divalent inorganic cation transport (GO:0072511);	1	c74189.graph_c0
Biological Process: dodecyl sulfate metabolic process (GO:0018909);	1	c47835.graph_c0
Biological Process: dolichol metabolic process (GO:0019348);	2	c96145.graph_c0;c170773.graph_c0
Biological Process: dolichol-linked oligosaccharide biosynthetic process (GO:0006488);	1	c95277.graph_c1
Biological Process: double fertilization forming a zygote and endosperm (GO:0009567);	5	c86212.graph_c0;c89332.graph_c0;c184744.graph_c0;c103496.graph_c3;c110319.graph_c1
Biological Process: double-strand break repair (GO:0006302);	4	c182611.graph_c0;c114681.graph_c0;c96417.graph_c1;c97409.graph_c0
Biological Process: double-strand break repair via break-induced replication (GO:0000727);	2	c87503.graph_c0;c111108.graph_c0
Biological Process: double-strand break repair via homologous recombination (GO:0000724);	16	c113119.graph_c1;c101980.graph_c1;c93017.graph_c1;c116735.graph_c0;c142230.graph_c0;c112345.graph_c0;c96310.graph_c0;c116000.graph_c1;c105988.graph_c5;c108021.graph_c0;c150912.graph_c0;c115912.graph_c1;c107335.graph_c1;c171067.graph_c0;c117184.graph_c1;c103748.graph_c1
Biological Process: double-strand break repair via nonhomologous end joining (GO:0006303);	6	c111328.graph_c2;c112812.graph_c1;c111328.graph_c1;c110148.graph_c1;c106865.graph_c0;c114898.graph_c0
Biological Process: double-strand break repair via synthesis-dependent strand annealing (GO:0045003);	2	c111171.graph_c1;c111171.graph_c0
Biological Process: drought recovery (GO:0009819);	1	c95395.graph_c0
Biological Process: drug transmembrane transport (GO:0006855);	55	c23459.graph_c0;c118139.graph_c0;c100720.graph_c0;c191368.graph_c0;c95309.graph_c0;c129561.graph_c0;c110515.graph_c3;c99035.graph_c1;c100447.graph_c1;c173738.graph_c0;c207100.graph_c0;c112059.graph_c0;c107774.graph_c0;c112628.graph_c0;c112357.graph_c5;c84550.graph_c0;c69877.graph_c0;c97751.graph_c0;c112761.graph_c0;c111868.graph_c5;c68538.graph_c0;c204445.graph_c0;c95229.graph_c1;c102338.graph_c1…
Biological Process: early endosome to Golgi transport (GO:0034498);	1	c113842.graph_c0
Biological Process: early endosome to late endosome transport (GO:0045022);	2	c88031.graph_c0;c111450.graph_c0
Biological Process: electron transport chain (GO:0022900);	36	c96903.graph_c0;c76448.graph_c0;c176673.graph_c0;c78575.graph_c0;c116840.graph_c0;c117114.graph_c1;c115957.graph_c1;c101523.graph_c0;c88577.graph_c0;c117583.graph_c0;c115678.graph_c0;c170457.graph_c0;c143499.graph_c0;c89293.graph_c0;c157177.graph_c0;c101081.graph_c1;c52163.graph_c0;c95606.graph_c0;c42917.graph_c0;c106815.graph_c0;c136583.graph_c0;c156087.graph_c0;c112317.graph_c0;c106505.graph_c1…
Biological Process: electron transport coupled proton transport (GO:0015990);	2	c191403.graph_c0;c134187.graph_c0
Biological Process: embryo development (GO:0009790);	3	c100813.graph_c0;c87153.graph_c0;c106611.graph_c1
Biological Process: embryo development ending in seed dormancy (GO:0009793);	92	c114556.graph_c1;c89064.graph_c1;c113628.graph_c3;c113213.graph_c0;c146760.graph_c0;c102936.graph_c2;c112425.graph_c1;c115729.graph_c0;c182934.graph_c0;c115878.graph_c0;c138708.graph_c0;c111895.graph_c1;c64302.graph_c2;c108466.graph_c1;c111030.graph_c0;c112157.graph_c2;c102911.graph_c3;c115657.graph_c0;c111336.graph_c0;c179326.graph_c0;c103362.graph_c0;c117128.graph_c0;c89071.graph_c0;c18608.grap…
Biological Process: embryo sac cellularization (GO:0009558);	5	c107363.graph_c0;c168795.graph_c0;c116498.graph_c0;c116990.graph_c3;c115129.graph_c1
Biological Process: embryo sac development (GO:0009553);	17	c110319.graph_c1;c107680.graph_c2;c114577.graph_c1;c115891.graph_c1;c102911.graph_c3;c182611.graph_c0;c117746.graph_c0;c115581.graph_c3;c116883.graph_c0;c105040.graph_c0;c113577.graph_c1;c97409.graph_c0;c110542.graph_c2;c106833.graph_c0;c86641.graph_c0;c99864.graph_c0;c117066.graph_c4
Biological Process: embryonic axis specification (GO:0000578);	2	c89071.graph_c0;c116947.graph_c1
Biological Process: embryonic meristem initiation (GO:0090421);	1	c106257.graph_c3
Biological Process: embryonic pattern specification (GO:0009880);	3	c106257.graph_c3;c117128.graph_c0;c98283.graph_c0
Biological Process: endocytic recycling (GO:0032456);	1	c115394.graph_c0
Biological Process: endocytosis (GO:0006897);	23	c105385.graph_c0;c115394.graph_c0;c112719.graph_c0;c110802.graph_c4;c113827.graph_c0;c107183.graph_c0;c113655.graph_c0;c110128.graph_c0;c186069.graph_c0;c113848.graph_c2;c103100.graph_c0;c107655.graph_c4;c114960.graph_c2;c110036.graph_c0;c115995.graph_c0;c113776.graph_c0;c195988.graph_c0;c151415.graph_c0;c182184.graph_c0;c100514.graph_c3;c162091.graph_c0;c110672.graph_c0;c96715.graph_c0
Biological Process: endomembrane system organization (GO:0010256);	1	c106968.graph_c1
Biological Process: endonucleolytic cleavage in 5'-ETS of tricistronic rRNA transcript (SSU-rRNA, 5.8S rRNA, LSU-rRNA) (GO:0000480);	2	c103475.graph_c0;c111977.graph_c0
Biological Process: endonucleolytic cleavage in ITS1 to separate SSU-rRNA from 5.8S rRNA and LSU-rRNA from tricistronic rRNA transcript (SSU-rRNA, 5.8S rRNA, LSU-rRNA) (GO:0000447);	2	c111857.graph_c1;c103475.graph_c0
Biological Process: endonucleolytic cleavage of tricistronic rRNA transcript (SSU-rRNA, 5.8S rRNA, LSU-rRNA) (GO:0000479);	2	c60528.graph_c0;c102832.graph_c0
Biological Process: endonucleolytic cleavage to generate mature 3'-end of SSU-rRNA from (SSU-rRNA, 5.8S rRNA, LSU-rRNA) (GO:0000461);	1	c111857.graph_c1
Biological Process: endonucleolytic cleavage to generate mature 5'-end of SSU-rRNA from (SSU-rRNA, 5.8S rRNA, LSU-rRNA) (GO:0000472);	1	c103475.graph_c0
Biological Process: endoplasmic reticulum organization (GO:0007029);	3	c97583.graph_c0;c114497.graph_c3;c113439.graph_c3
Biological Process: endoplasmic reticulum tubular network organization (GO:0071786);	1	c110367.graph_c0
Biological Process: endoplasmic reticulum unfolded protein response (GO:0030968);	3	c114895.graph_c0;c152407.graph_c0;c110684.graph_c1
Biological Process: endosomal transport (GO:0016197);	3	c109813.graph_c4;c14128.graph_c0;c112747.graph_c1
Biological Process: endosome organization (GO:0007032);	5	c149238.graph_c0;c113410.graph_c3;c116947.graph_c1;c114225.graph_c0;c79881.graph_c0
Biological Process: endosome transport via multivesicular body sorting pathway (GO:0032509);	3	c151415.graph_c0;c110128.graph_c0;c89071.graph_c0
Biological Process: endosperm cellularization (GO:0010342);	1	c108625.graph_c0
Biological Process: endosperm development (GO:0009960);	5	c116498.graph_c0;c113213.graph_c0;c168795.graph_c0;c91758.graph_c0;c82820.graph_c0
Biological Process: ent-kaurene oxidation to kaurenoic acid (GO:0010241);	1	c91711.graph_c0
Biological Process: entrainment of circadian clock (GO:0009649);	4	c111219.graph_c2;c92529.graph_c1;c107800.graph_c6;c108543.graph_c1
Biological Process: entry into host (GO:0044409);	1	c153917.graph_c0
Biological Process: enzyme-directed rRNA 2'-O-methylation (GO:0000453);	1	c187102.graph_c0
Biological Process: enzyme-directed rRNA pseudouridine synthesis (GO:0000455);	4	c116089.graph_c4;c113465.graph_c4;c111800.graph_c0;c135359.graph_c0
Biological Process: epidermal cell fate specification (GO:0009957);	1	c100603.graph_c0
Biological Process: error-prone translesion synthesis (GO:0042276);	1	c167612.graph_c0
Biological Process: establishment of cell polarity (GO:0030010);	2	c186946.graph_c0;c117128.graph_c0
Biological Process: establishment of mitotic spindle orientation (GO:0000132);	1	c106914.graph_c0
Biological Process: establishment of planar polarity (GO:0001736);	2	c110128.graph_c0;c151415.graph_c0
Biological Process: establishment of protein localization (GO:0045184);	1	c134491.graph_c0
Biological Process: establishment of protein localization to organelle (GO:0072594);	1	c101823.graph_c0
Biological Process: establishment or maintenance of transmembrane electrochemical gradient (GO:0010248);	1	c94142.graph_c2
Biological Process: ethanol biosynthetic process involved in glucose fermentation to ethanol (GO:0043458);	1	c178823.graph_c0
Biological Process: ethanol catabolic process (GO:0006068);	1	c178823.graph_c0
Biological Process: ethanol oxidation (GO:0006069);	2	c101995.graph_c2;c179929.graph_c0
Biological Process: ethanolamine metabolic process (GO:0006580);	2	c66441.graph_c0;c183500.graph_c0
Biological Process: ethylene biosynthetic process (GO:0009693);	5	c150968.graph_c0;c104493.graph_c3;c54047.graph_c1;c111685.graph_c0;c113421.graph_c0
Biological Process: ethylene-activated signaling pathway (GO:0009873);	6	c49453.graph_c0;c104274.graph_c2;c89845.graph_c1;c117326.graph_c0;c98170.graph_c2;c183388.graph_c0
Biological Process: etioplast organization (GO:0009662);	1	c109386.graph_c7
Biological Process: exocyst assembly (GO:0001927);	3	c100429.graph_c0;c111688.graph_c1;c90327.graph_c0
Biological Process: exocyst localization (GO:0051601);	5	c100976.graph_c3;c106089.graph_c6;c111688.graph_c1;c90327.graph_c0;c100429.graph_c0
Biological Process: exocytosis (GO:0006887);	27	c147150.graph_c0;c115738.graph_c2;c93146.graph_c0;c87738.graph_c0;c102828.graph_c0;c114497.graph_c3;c154905.graph_c0;c93146.graph_c1;c96309.graph_c1;c101352.graph_c0;c204794.graph_c0;c111630.graph_c0;c110587.graph_c0;c101709.graph_c2;c106089.graph_c6;c163564.graph_c0;c82921.graph_c0;c113909.graph_c2;c103565.graph_c2;c157648.graph_c0;c96934.graph_c0;c61771.graph_c0;c108282.graph_c0;c100976.graph_c…
Biological Process: exonucleolytic nuclear-transcribed mRNA catabolic process involved in deadenylation-dependent decay (GO:0043928);	4	c111399.graph_c2;c90515.graph_c0;c150865.graph_c0;c92577.graph_c0
Biological Process: exonucleolytic trimming to generate mature 3'-end of 5.8S rRNA from tricistronic rRNA transcript (SSU-rRNA, 5.8S rRNA, LSU-rRNA) (GO:0000467);	4	c90515.graph_c0;c111399.graph_c2;c92577.graph_c0;c150865.graph_c0
Biological Process: farnesol metabolic process (GO:0016487);	2	c113739.graph_c4;c98838.graph_c0
Biological Process: farnesyl diphosphate metabolic process (GO:0045338);	6	c106265.graph_c0;c97430.graph_c0;c40718.graph_c0;c111635.graph_c0;c108175.graph_c3;c56292.graph_c0
Biological Process: fatty acid beta-oxidation (GO:0006635);	13	c114749.graph_c3;c113325.graph_c1;c98417.graph_c1;c106449.graph_c1;c106915.graph_c0;c113552.graph_c0;c106052.graph_c3;c152292.graph_c0;c110629.graph_c0;c190191.graph_c0;c103336.graph_c0;c115247.graph_c5;c90782.graph_c0
Biological Process: fatty acid beta-oxidation using acyl-CoA dehydrogenase (GO:0033539);	12	c185024.graph_c0;c105391.graph_c1;c178275.graph_c0;c117132.graph_c1;c103503.graph_c0;c170014.graph_c0;c91267.graph_c0;c172393.graph_c0;c3586.graph_c0;c115103.graph_c0;c114046.graph_c1;c107526.graph_c6
Biological Process: fatty acid beta-oxidation, unsaturated, even number (GO:0033542);	1	c113954.graph_c0
Biological Process: fatty acid biosynthetic process (GO:0006633);	97	c48264.graph_c0;c91806.graph_c0;c43165.graph_c0;c109271.graph_c0;c154870.graph_c0;c105218.graph_c2;c97170.graph_c3;c108546.graph_c1;c171344.graph_c0;c179879.graph_c0;c105429.graph_c0;c69361.graph_c0;c153940.graph_c0;c107540.graph_c1;c168531.graph_c0;c107345.graph_c0;c176380.graph_c0;c90253.graph_c1;c175818.graph_c0;c62464.graph_c0;c116989.graph_c8;c144509.graph_c0;c94368.graph_c0;c114559.graph_c1…
Biological Process: fatty acid metabolic process (GO:0006631);	16	c96113.graph_c0;c147521.graph_c0;c186422.graph_c0;c187665.graph_c0;c103522.graph_c1;c188028.graph_c0;c177936.graph_c0;c134722.graph_c0;c178355.graph_c0;c103952.graph_c0;c110734.graph_c0;c104959.graph_c0;c178916.graph_c0;c89845.graph_c1;c104524.graph_c0;c117061.graph_c0
Biological Process: fatty acid omega-oxidation (GO:0010430);	6	c115891.graph_c1;c115581.graph_c3;c94649.graph_c1;c109571.graph_c1;c55394.graph_c0;c94649.graph_c0
Biological Process: fatty acid transmembrane transport (GO:1902001);	1	c106536.graph_c0
Biological Process: fatty acid transport (GO:0015908);	2	c109475.graph_c1;c199691.graph_c0
Biological Process: fatty-acyl-CoA biosynthetic process (GO:0046949);	1	c96103.graph_c0
Biological Process: ferredoxin metabolic process (GO:0006124);	1	c157177.graph_c0
Biological Process: ferric iron transport (GO:0015682);	5	c164414.graph_c0;c154979.graph_c0;c104771.graph_c1;c41375.graph_c0;c115901.graph_c1
Biological Process: filamentous growth of a population of unicellular organisms (GO:0044182);	2	c65043.graph_c0;c182184.graph_c0
Biological Process: filamentous growth of a population of unicellular organisms in response to biotic stimulus (GO:0036180);	2	c182656.graph_c0;c153917.graph_c0
Biological Process: flavonoid biosynthetic process (GO:0009813);	73	c104539.graph_c1;c183101.graph_c0;c99751.graph_c4;c187535.graph_c0;c117060.graph_c1;c104682.graph_c1;c98443.graph_c0;c87488.graph_c0;c106989.graph_c0;c117096.graph_c4;c106029.graph_c3;c114610.graph_c0;c113539.graph_c0;c110654.graph_c0;c120312.graph_c0;c113648.graph_c1;c104798.graph_c1;c110118.graph_c0;c102932.graph_c0;c43112.graph_c0;c83131.graph_c0;c84657.graph_c0;c108847.graph_c3;c94644.graph_c…
Biological Process: flavonoid glucuronidation (GO:0052696);	62	c183101.graph_c0;c104682.graph_c1;c99751.graph_c4;c187535.graph_c0;c117060.graph_c1;c118468.graph_c0;c82328.graph_c0;c104539.graph_c1;c180200.graph_c0;c106989.graph_c0;c117096.graph_c4;c87488.graph_c0;c94971.graph_c1;c142336.graph_c0;c207397.graph_c0;c186442.graph_c0;c107328.graph_c3;c123540.graph_c0;c99639.graph_c0;c106393.graph_c0;c103498.graph_c0;c98443.graph_c0;c113539.graph_c0;c108405.graph_…
Biological Process: flavonoid metabolic process (GO:0009812);	13	c110473.graph_c0;c95808.graph_c1;c107906.graph_c0;c46054.graph_c0;c64121.graph_c0;c116581.graph_c1;c47393.graph_c0;c100513.graph_c0;c192182.graph_c0;c91894.graph_c0;c111440.graph_c1;c49051.graph_c0;c84485.graph_c0
Biological Process: flavonoid transport from endoplasmic reticulum to plant-type vacuole (GO:1903415);	1	c117736.graph_c4
Biological Process: flavonol biosynthetic process (GO:0051555);	3	c108804.graph_c1;c68204.graph_c0;c90039.graph_c0
Biological Process: floral meristem determinacy (GO:0010582);	6	c97493.graph_c3;c99153.graph_c0;c102997.graph_c4;c97493.graph_c2;c113616.graph_c0;c102997.graph_c5
Biological Process: floral organ abscission (GO:0010227);	4	c113876.graph_c3;c155822.graph_c0;c103896.graph_c0;c106981.graph_c3
Biological Process: floral organ development (GO:0048437);	4	c94134.graph_c0;c116953.graph_c1;c101138.graph_c0;c111587.graph_c4
Biological Process: floral organ morphogenesis (GO:0048444);	1	c110743.graph_c1
Biological Process: flower development (GO:0009908);	21	c110422.graph_c0;c109625.graph_c5;c109354.graph_c1;c89098.graph_c1;c102301.graph_c0;c102106.graph_c0;c113755.graph_c0;c65801.graph_c0;c117824.graph_c2;c115189.graph_c2;c110629.graph_c0;c98934.graph_c0;c116100.graph_c0;c109968.graph_c0;c95258.graph_c0;c101810.graph_c0;c71071.graph_c2;c67372.graph_c0;c107196.graph_c2;c110496.graph_c0;c115207.graph_c1
Biological Process: folic acid biosynthetic process (GO:0046656);	7	c25905.graph_c1;c167905.graph_c0;c153940.graph_c0;c173704.graph_c0;c132270.graph_c0;c111319.graph_c0;c183606.graph_c0
Biological Process: folic acid transport (GO:0015884);	1	c109842.graph_c0
Biological Process: folic acid-containing compound biosynthetic process (GO:0009396);	9	c117591.graph_c1;c105243.graph_c3;c170292.graph_c0;c98158.graph_c0;c107290.graph_c0;c145373.graph_c0;c117839.graph_c0;c98841.graph_c3;c104737.graph_c1
Biological Process: folic acid-containing compound metabolic process (GO:0006760);	2	c107154.graph_c1;c191145.graph_c0
Biological Process: formaldehyde catabolic process (GO:0046294);	3	c179511.graph_c0;c129431.graph_c0;c143612.graph_c0
Biological Process: formate catabolic process (GO:0042183);	2	c172067.graph_c0;c110979.graph_c4
Biological Process: formate oxidation (GO:0015944);	1	c44014.graph_c1
Biological Process: formate transport (GO:0015724);	1	c153233.graph_c0
Biological Process: formation of animal organ boundary (GO:0010160);	2	c77670.graph_c0;c95229.graph_c0
Biological Process: formation of translation preinitiation complex (GO:0001731);	30	c107777.graph_c0;c104649.graph_c0;c107511.graph_c0;c111945.graph_c0;c115621.graph_c0;c92568.graph_c0;c103657.graph_c0;c107325.graph_c0;c110748.graph_c0;c115207.graph_c1;c82229.graph_c0;c86772.graph_c0;c107196.graph_c2;c102864.graph_c1;c185702.graph_c0;c112357.graph_c2;c169614.graph_c0;c171757.graph_c0;c117758.graph_c2;c106970.graph_c0;c107777.graph_c2;c107700.graph_c1;c115207.graph_c2;c166394.gra…
Biological Process: fructose 2,6-bisphosphate metabolic process (GO:0006003);	2	c169726.graph_c0;c104716.graph_c1
Biological Process: fructose 6-phosphate metabolic process (GO:0006002);	25	c102991.graph_c1;c116727.graph_c0;c197394.graph_c0;c148875.graph_c0;c41059.graph_c0;c136982.graph_c0;c99547.graph_c0;c115735.graph_c3;c102991.graph_c0;c116124.graph_c2;c113597.graph_c1;c184513.graph_c0;c171294.graph_c0;c145324.graph_c0;c111595.graph_c0;c121345.graph_c0;c107825.graph_c0;c111671.graph_c1;c113597.graph_c0;c108049.graph_c1;c105544.graph_c0;c108528.graph_c1;c104716.graph_c1;c109614.gr…
Biological Process: fructose metabolic process (GO:0006000);	2	c169726.graph_c0;c104716.graph_c1
Biological Process: fruit development (GO:0010154);	5	c114348.graph_c0;c105962.graph_c1;c98934.graph_c0;c76619.graph_c1;c90935.graph_c0
Biological Process: fruit morphogenesis (GO:0048530);	1	c113943.graph_c0
Biological Process: fruit ripening (GO:0009835);	7	c102786.graph_c4;c96581.graph_c0;c201318.graph_c0;c45492.graph_c0;c111685.graph_c0;c96241.graph_c0;c118178.graph_c0
Biological Process: fucosylation (GO:0036065);	5	c103848.graph_c0;c103390.graph_c0;c103848.graph_c1;c204031.graph_c0;c108753.graph_c1
Biological Process: fumarate metabolic process (GO:0006106);	6	c64582.graph_c0;c39251.graph_c0;c108040.graph_c3;c172750.graph_c0;c151083.graph_c0;c182814.graph_c0
Biological Process: fungal-type cell wall organization (GO:0031505);	1	c190553.graph_c0
Biological Process: galactolipid biosynthetic process (GO:0019375);	2	c112110.graph_c2;c109429.graph_c1
Biological Process: galactolipid metabolic process (GO:0019374);	1	c177936.graph_c0
Biological Process: galactose catabolic process (GO:0019388);	5	c94989.graph_c0;c167868.graph_c0;c115411.graph_c0;c112200.graph_c0;c112200.graph_c3
Biological Process: galactose metabolic process (GO:0006012);	19	c124716.graph_c0;c141331.graph_c0;c203631.graph_c0;c161094.graph_c0;c109578.graph_c5;c101379.graph_c4;c197726.graph_c0;c99031.graph_c0;c106347.graph_c0;c50279.graph_c0;c77028.graph_c0;c88868.graph_c0;c105968.graph_c4;c107880.graph_c0;c99031.graph_c1;c127820.graph_c0;c109092.graph_c0;c102770.graph_c2;c102770.graph_c3
Biological Process: gametophyte development (GO:0048229);	10	c115553.graph_c5;c55850.graph_c0;c113551.graph_c1;c115168.graph_c0;c111587.graph_c4;c111108.graph_c0;c120826.graph_c0;c124637.graph_c0;c110031.graph_c0;c117080.graph_c0
Biological Process: gamma-aminobutyric acid catabolic process (GO:0009450);	4	c128887.graph_c0;c112599.graph_c0;c182817.graph_c0;c186081.graph_c0
Biological Process: gamma-aminobutyric acid metabolic process (GO:0009448);	1	c198922.graph_c0
Biological Process: gamma-aminobutyric acid transport (GO:0015812);	2	c115063.graph_c1;c94874.graph_c0
Biological Process: gene expression (GO:0010467);	17	c115005.graph_c0;c124801.graph_c0;c126784.graph_c0;c136332.graph_c0;c132136.graph_c0;c114611.graph_c0;c183169.graph_c0;c103987.graph_c0;c137258.graph_c0;c178121.graph_c0;c107940.graph_c0;c113767.graph_c4;c128567.graph_c0;c96405.graph_c0;c100863.graph_c2;c116962.graph_c3;c152499.graph_c0
Biological Process: gene silencing by RNA (GO:0031047);	11	c156444.graph_c0;c171448.graph_c0;c113634.graph_c0;c113823.graph_c2;c189402.graph_c0;c12667.graph_c0;c111574.graph_c0;c68499.graph_c0;c149374.graph_c0;c156509.graph_c0;c110796.graph_c0
Biological Process: gene silencing by miRNA (GO:0035195);	1	c138708.graph_c0
Biological Process: generation of catalytic spliceosome for first transesterification step (GO:0000349);	1	c85074.graph_c0
Biological Process: generation of catalytic spliceosome for second transesterification step (GO:0000350);	3	c103069.graph_c0;c190554.graph_c0;c103367.graph_c6
Biological Process: generation of precursor metabolites and energy (GO:0006091);	6	c149450.graph_c0;c184152.graph_c0;c170033.graph_c0;c35518.graph_c0;c182187.graph_c0;c182676.graph_c0
Biological Process: generative cell mitosis (GO:0055047);	1	c110819.graph_c2
Biological Process: genetic imprinting (GO:0071514);	1	c97009.graph_c0
Biological Process: geranyl diphosphate metabolic process (GO:0033383);	9	c93658.graph_c0;c110820.graph_c1;c92659.graph_c0;c116899.graph_c1;c86925.graph_c0;c127494.graph_c0;c113427.graph_c1;c104957.graph_c0;c109073.graph_c0
Biological Process: gibberellic acid mediated signaling pathway (GO:0009740);	9	c205909.graph_c0;c65801.graph_c0;c68663.graph_c0;c167777.graph_c0;c101887.graph_c0;c91711.graph_c0;c129939.graph_c0;c107292.graph_c0;c61991.graph_c0
Biological Process: gibberellin biosynthetic process (GO:0009686);	8	c91711.graph_c0;c106128.graph_c0;c101887.graph_c0;c115993.graph_c1;c83470.graph_c1;c100655.graph_c0;c65801.graph_c0;c100655.graph_c1
Biological Process: gibberellin catabolic process (GO:0045487);	3	c104119.graph_c3;c94789.graph_c0;c104119.graph_c0
Biological Process: gibberellin metabolic process (GO:0009685);	1	c96072.graph_c0
Biological Process: glucan biosynthetic process (GO:0009250);	2	c152837.graph_c0;c150154.graph_c0
Biological Process: glucan catabolic process (GO:0009251);	2	c96978.graph_c0;c38776.graph_c0
Biological Process: gluconeogenesis (GO:0006094);	26	c183486.graph_c0;c115225.graph_c1;c145864.graph_c0;c146461.graph_c0;c110800.graph_c3;c110800.graph_c2;c98120.graph_c0;c123374.graph_c0;c43784.graph_c1;c168465.graph_c0;c171615.graph_c0;c110425.graph_c0;c106251.graph_c0;c116440.graph_c2;c173908.graph_c0;c17645.graph_c0;c156678.graph_c0;c117799.graph_c1;c139585.graph_c0;c180310.graph_c0;c105893.graph_c1;c182504.graph_c0;c96267.graph_c0;c98283.graph…
Biological Process: glucose 6-phosphate metabolic process (GO:0051156);	4	c115218.graph_c0;c88308.graph_c1;c153973.graph_c0;c103811.graph_c4
Biological Process: glucose catabolic process (GO:0006007);	3	c162622.graph_c0;c109641.graph_c1;c197834.graph_c0
Biological Process: glucose import (GO:0046323);	18	c98955.graph_c0;c196580.graph_c0;c117366.graph_c0;c101463.graph_c0;c178239.graph_c0;c159529.graph_c0;c166716.graph_c0;c100333.graph_c0;c92022.graph_c0;c98484.graph_c0;c89450.graph_c0;c113257.graph_c0;c96889.graph_c0;c145395.graph_c0;c104320.graph_c0;c105183.graph_c4;c41055.graph_c0;c114514.graph_c0
Biological Process: glucose mediated signaling pathway (GO:0010255);	1	c184214.graph_c0
Biological Process: glucose metabolic process (GO:0006006);	31	c95324.graph_c1;c97445.graph_c0;c101452.graph_c0;c83667.graph_c2;c163921.graph_c0;c31837.graph_c0;c106327.graph_c0;c99507.graph_c0;c112200.graph_c3;c107627.graph_c1;c116512.graph_c2;c104461.graph_c1;c104245.graph_c1;c92387.graph_c2;c102428.graph_c2;c115411.graph_c0;c112200.graph_c0;c94989.graph_c0;c83667.graph_c0;c66959.graph_c0;c107199.graph_c0;c101787.graph_c0;c106455.graph_c0;c105278.graph_c0;…
Biological Process: glucose transmembrane transport (GO:1904659);	16	c178239.graph_c0;c159529.graph_c0;c166716.graph_c0;c100333.graph_c0;c98955.graph_c0;c117366.graph_c0;c101463.graph_c0;c145395.graph_c0;c96889.graph_c0;c104320.graph_c0;c41055.graph_c0;c114514.graph_c0;c92022.graph_c0;c98484.graph_c0;c89450.graph_c0;c113257.graph_c0
Biological Process: glucose transport (GO:0015758);	2	c107325.graph_c2;c105645.graph_c4
Biological Process: glucosinolate metabolic process (GO:0019760);	1	c108183.graph_c2
Biological Process: glucosylceramide biosynthetic process (GO:0006679);	1	c101155.graph_c1
Biological Process: glucosylceramide catabolic process (GO:0006680);	8	c110106.graph_c0;c42103.graph_c0;c27572.graph_c0;c180234.graph_c0;c196327.graph_c0;c106398.graph_c0;c116626.graph_c1;c178713.graph_c0
Biological Process: glucuronoxylan biosynthetic process (GO:0010417);	7	c100487.graph_c1;c111155.graph_c0;c61054.graph_c0;c100487.graph_c0;c101314.graph_c0;c107947.graph_c0;c111155.graph_c1
Biological Process: glutamate biosynthetic process (GO:0006537);	9	c184267.graph_c0;c113113.graph_c0;c158643.graph_c0;c109186.graph_c0;c180040.graph_c0;c108827.graph_c2;c43398.graph_c0;c169910.graph_c0;c116067.graph_c1
Biological Process: glutamate metabolic process (GO:0006536);	9	c105293.graph_c1;c114941.graph_c1;c183666.graph_c0;c120498.graph_c0;c31467.graph_c0;c114941.graph_c0;c172114.graph_c0;c105293.graph_c0;c105263.graph_c3
Biological Process: glutamine biosynthetic process (GO:0006542);	13	c127442.graph_c0;c56773.graph_c0;c122201.graph_c0;c102713.graph_c0;c104154.graph_c0;c95998.graph_c1;c107925.graph_c4;c89018.graph_c0;c143090.graph_c0;c180750.graph_c0;c182509.graph_c0;c94609.graph_c0;c176040.graph_c0
Biological Process: glutamine family amino acid metabolic process (GO:0009064);	1	c146403.graph_c0
Biological Process: glutamine metabolic process (GO:0006541);	25	c104039.graph_c0;c146612.graph_c0;c88183.graph_c0;c114993.graph_c0;c100554.graph_c2;c176850.graph_c0;c115944.graph_c0;c105478.graph_c2;c186638.graph_c0;c129020.graph_c0;c173253.graph_c0;c109394.graph_c1;c95891.graph_c0;c102027.graph_c0;c115859.graph_c0;c104736.graph_c0;c108183.graph_c2;c88183.graph_c2;c116355.graph_c1;c79211.graph_c1;c79211.graph_c0;c117742.graph_c0;c104287.graph_c0;c111529.graph…
Biological Process: glutaminyl-tRNA aminoacylation (GO:0006425);	3	c105792.graph_c0;c75468.graph_c1;c117864.graph_c1
Biological Process: glutaminyl-tRNAGln biosynthesis via transamidation (GO:0070681);	2	c112276.graph_c1;c137938.graph_c0
Biological Process: glutamyl-tRNA aminoacylation (GO:0006424);	8	c117864.graph_c1;c54459.graph_c0;c184205.graph_c0;c106313.graph_c0;c154131.graph_c0;c149699.graph_c0;c176084.graph_c0;c170710.graph_c0
Biological Process: glutathione biosynthetic process (GO:0006750);	2	c110177.graph_c2;c113085.graph_c2
Biological Process: glutathione catabolic process (GO:0006751);	2	c95314.graph_c0;c113174.graph_c0
Biological Process: glutathione metabolic process (GO:0006749);	36	c111800.graph_c1;c109618.graph_c1;c60421.graph_c0;c194434.graph_c0;c57707.graph_c0;c91762.graph_c0;c106607.graph_c1;c73205.graph_c0;c169970.graph_c0;c106470.graph_c0;c89355.graph_c0;c93548.graph_c1;c109392.graph_c1;c89246.graph_c0;c74429.graph_c0;c93309.graph_c0;c49065.graph_c1;c178504.graph_c0;c107834.graph_c0;c117844.graph_c1;c117325.graph_c2;c108137.graph_c1;c94037.graph_c1;c189698.graph_c0;c1…
Biological Process: glutathione transmembrane import into vacuole (GO:0071996);	1	c145044.graph_c0
Biological Process: glutathione transport (GO:0034635);	1	c108265.graph_c3
Biological Process: glyceraldehyde-3-phosphate biosynthetic process (GO:0046166);	4	c43784.graph_c1;c113017.graph_c1;c123374.graph_c0;c139585.graph_c0
Biological Process: glycerol catabolic process (GO:0019563);	8	c117854.graph_c2;c113017.graph_c1;c43784.graph_c1;c108738.graph_c0;c116072.graph_c0;c139585.graph_c0;c123374.graph_c0;c101453.graph_c4
Biological Process: glycerol ether metabolic process (GO:0006662);	27	c194530.graph_c0;c114487.graph_c0;c113711.graph_c0;c101885.graph_c0;c80939.graph_c0;c42933.graph_c1;c85302.graph_c0;c85219.graph_c0;c108265.graph_c0;c88057.graph_c0;c110723.graph_c0;c108010.graph_c1;c100349.graph_c0;c89126.graph_c1;c81795.graph_c0;c101081.graph_c1;c20362.graph_c0;c108656.graph_c0;c96775.graph_c0;c68550.graph_c0;c108070.graph_c0;c79611.graph_c1;c77957.graph_c0;c50407.graph_c0;c140…
Biological Process: glycerol metabolic process (GO:0006071);	2	c115188.graph_c1;c136854.graph_c0
Biological Process: glycerol transport (GO:0015793);	26	c97724.graph_c0;c104360.graph_c7;c110491.graph_c3;c173569.graph_c0;c87729.graph_c0;c103913.graph_c2;c98883.graph_c0;c132528.graph_c0;c102762.graph_c3;c164565.graph_c0;c100927.graph_c5;c97692.graph_c0;c143710.graph_c0;c104360.graph_c1;c119474.graph_c0;c81015.graph_c0;c96366.graph_c0;c181069.graph_c0;c104210.graph_c1;c69918.graph_c0;c100927.graph_c4;c100008.graph_c0;c91191.graph_c0;c114488.graph_c0…
Biological Process: glycerol-3-phosphate biosynthetic process (GO:0046167);	1	c101453.graph_c4
Biological Process: glycerol-3-phosphate catabolic process (GO:0046168);	4	c101668.graph_c0;c111420.graph_c1;c103619.graph_c0;c113886.graph_c2
Biological Process: glycerol-3-phosphate transport (GO:0015794);	3	c3754.graph_c0;c142060.graph_c0;c166991.graph_c0
Biological Process: glycerolipid biosynthetic process (GO:0045017);	2	c101668.graph_c0;c60051.graph_c0
Biological Process: glycerophosphate shuttle (GO:0006127);	3	c116072.graph_c0;c117854.graph_c2;c108738.graph_c0
Biological Process: glycerophosphodiester transmembrane transport (GO:0001407);	3	c166991.graph_c0;c142060.graph_c0;c3754.graph_c0
Biological Process: glycerophospholipid biosynthetic process (GO:0046474);	3	c106194.graph_c0;c113719.graph_c0;c116843.graph_c2
Biological Process: glycerophospholipid catabolic process (GO:0046475);	3	c113554.graph_c1;c117246.graph_c0;c189551.graph_c0
Biological Process: glycerophospholipid metabolic process (GO:0006650);	2	c116171.graph_c5;c109188.graph_c0
Biological Process: glycine betaine transport (GO:0031460);	1	c165794.graph_c0
Biological Process: glycine biosynthetic process (GO:0006545);	3	c105341.graph_c0;c187491.graph_c0;c97661.graph_c0
Biological Process: glycine catabolic process (GO:0006546);	8	c171053.graph_c0;c3170.graph_c0;c106861.graph_c2;c135125.graph_c0;c192663.graph_c0;c182656.graph_c0;c96615.graph_c0;c157945.graph_c0
Biological Process: glycine decarboxylation via glycine cleavage system (GO:0019464);	10	c45659.graph_c0;c178319.graph_c0;c147450.graph_c0;c148369.graph_c0;c73731.graph_c0;c114188.graph_c2;c184987.graph_c0;c107894.graph_c2;c2170.graph_c0;c127326.graph_c0
Biological Process: glycine metabolic process (GO:0006544);	13	c39423.graph_c0;c141551.graph_c0;c92561.graph_c0;c106316.graph_c1;c103037.graph_c0;c96390.graph_c0;c145875.graph_c0;c188929.graph_c0;c112683.graph_c0;c206457.graph_c0;c109791.graph_c1;c168633.graph_c0;c60970.graph_c1
Biological Process: glycogen biosynthetic process (GO:0005978);	19	c115518.graph_c4;c105824.graph_c0;c179610.graph_c0;c111952.graph_c2;c112200.graph_c3;c78939.graph_c1;c181590.graph_c0;c107534.graph_c0;c115411.graph_c0;c116166.graph_c0;c148670.graph_c0;c116145.graph_c1;c94989.graph_c0;c112200.graph_c0;c175246.graph_c0;c178805.graph_c0;c167868.graph_c0;c172860.graph_c0;c114640.graph_c0
Biological Process: glycogen catabolic process (GO:0005980);	5	c115709.graph_c0;c181590.graph_c0;c101086.graph_c1;c148670.graph_c0;c175246.graph_c0
Biological Process: glycogen metabolic process (GO:0005977);	8	c112568.graph_c0;c150154.graph_c0;c48885.graph_c1;c105863.graph_c3;c152837.graph_c0;c178922.graph_c0;c89113.graph_c0;c131368.graph_c0
Biological Process: glycolipid biosynthetic process (GO:0009247);	5	c177936.graph_c0;c106808.graph_c0;c111054.graph_c1;c104469.graph_c0;c94469.graph_c1
Biological Process: glycolipid metabolic process (GO:0006664);	3	c197356.graph_c0;c114290.graph_c0;c130384.graph_c0
Biological Process: glycolipid translocation (GO:0034203);	1	c115672.graph_c1
Biological Process: glycolipid transport (GO:0046836);	7	c99750.graph_c1;c113657.graph_c0;c77740.graph_c2;c63915.graph_c0;c116697.graph_c3;c116697.graph_c2;c137884.graph_c0
Biological Process: glycolytic process (GO:0006096);	89	c109582.graph_c2;c192606.graph_c0;c103811.graph_c4;c111642.graph_c2;c207467.graph_c0;c106277.graph_c3;c38747.graph_c0;c153973.graph_c0;c155913.graph_c0;c77842.graph_c0;c110800.graph_c3;c151133.graph_c0;c145864.graph_c0;c88749.graph_c1;c101685.graph_c1;c108065.graph_c0;c148301.graph_c0;c83008.graph_c0;c126216.graph_c0;c92387.graph_c2;c103558.graph_c0;c103599.graph_c2;c116440.graph_c2;c42817.graph_…
Biological Process: glycolytic process through fructose-6-phosphate (GO:0061615);	25	c197394.graph_c0;c116727.graph_c0;c102991.graph_c1;c116728.graph_c0;c40606.graph_c0;c184513.graph_c0;c113597.graph_c1;c116124.graph_c2;c102991.graph_c0;c115735.graph_c3;c41059.graph_c0;c136982.graph_c0;c148875.graph_c0;c107825.graph_c0;c121345.graph_c0;c111595.graph_c0;c145324.graph_c0;c171294.graph_c0;c116728.graph_c3;c113831.graph_c1;c109614.graph_c0;c171827.graph_c0;c108528.graph_c1;c108049.gr…
Biological Process: glycosaminoglycan biosynthetic process (GO:0006024);	9	c56561.graph_c0;c107079.graph_c1;c110405.graph_c2;c113798.graph_c0;c167986.graph_c0;c111573.graph_c3;c180930.graph_c0;c106685.graph_c1;c106685.graph_c0
Biological Process: glycosyl compound metabolic process (GO:1901657);	11	c162228.graph_c0;c102159.graph_c0;c69434.graph_c1;c106634.graph_c0;c111472.graph_c0;c54372.graph_c0;c112550.graph_c0;c103009.graph_c3;c154892.graph_c0;c114422.graph_c2;c88300.graph_c0
Biological Process: glycosylation (GO:0070085);	1	c113366.graph_c2
Biological Process: glycyl-tRNA aminoacylation (GO:0006426);	7	c118023.graph_c1;c172992.graph_c0;c111052.graph_c0;c107812.graph_c1;c116046.graph_c1;c184168.graph_c0;c98783.graph_c0
Biological Process: glyoxylate cycle (GO:0006097);	18	c65602.graph_c1;c21477.graph_c0;c103075.graph_c0;c205150.graph_c0;c170307.graph_c0;c117462.graph_c0;c182660.graph_c0;c67560.graph_c1;c157200.graph_c0;c54111.graph_c0;c93565.graph_c1;c114977.graph_c5;c67470.graph_c0;c154760.graph_c0;c98638.graph_c0;c127075.graph_c0;c98571.graph_c0;c65602.graph_c0
Biological Process: glyoxylate metabolic process (GO:0046487);	2	c94779.graph_c1;c99577.graph_c0
Biological Process: gravitropism (GO:0009630);	8	c106240.graph_c0;c114199.graph_c1;c104001.graph_c1;c105071.graph_c2;c73312.graph_c0;c115911.graph_c0;c109639.graph_c0;c101807.graph_c0
Biological Process: growth (GO:0040007);	5	c113196.graph_c0;c112579.graph_c1;c107331.graph_c0;c89071.graph_c0;c115330.graph_c0
Biological Process: guanine import across plasma membrane (GO:0098710);	1	c103443.graph_c2
Biological Process: guanine transport (GO:0015854);	1	c116302.graph_c0
Biological Process: guanosine catabolic process (GO:0046115);	1	c179122.graph_c0
Biological Process: guanosine tetraphosphate metabolic process (GO:0015969);	10	c194985.graph_c0;c103759.graph_c3;c117199.graph_c3;c180367.graph_c0;c104757.graph_c1;c113922.graph_c0;c140548.graph_c0;c112370.graph_c0;c169803.graph_c0;c179457.graph_c0
Biological Process: guard cell differentiation (GO:0010052);	3	c80930.graph_c0;c109399.graph_c2;c172029.graph_c0
Biological Process: guard mother cell cytokinesis (GO:0010235);	2	c205433.graph_c0;c114471.graph_c1
Biological Process: gynoecium development (GO:0048467);	7	c99063.graph_c0;c95439.graph_c1;c116583.graph_c2;c95439.graph_c2;c111885.graph_c1;c104762.graph_c2;c88579.graph_c0
Biological Process: heat acclimation (GO:0010286);	4	c68029.graph_c1;c101206.graph_c1;c179088.graph_c0;c115485.graph_c0
Biological Process: heme O biosynthetic process (GO:0048034);	2	c155663.graph_c0;c114284.graph_c1
Biological Process: heme a biosynthetic process (GO:0006784);	1	c113708.graph_c3
Biological Process: heme biosynthetic process (GO:0006783);	5	c100278.graph_c0;c117109.graph_c0;c41710.graph_c1;c138904.graph_c0;c107219.graph_c2
Biological Process: heme oxidation (GO:0006788);	2	c104728.graph_c1;c108421.graph_c0
Biological Process: heme transport (GO:0015886);	6	c142147.graph_c0;c110783.graph_c1;c112829.graph_c0;c130714.graph_c0;c135070.graph_c0;c109594.graph_c3
Biological Process: heparan sulfate proteoglycan biosynthetic process (GO:0015012);	7	c106685.graph_c1;c113798.graph_c0;c56561.graph_c0;c107079.graph_c1;c111573.graph_c3;c106685.graph_c0;c167986.graph_c0
Biological Process: heparan sulfate proteoglycan biosynthetic process, enzymatic modification (GO:0015015);	1	c110325.graph_c1
Biological Process: heterochromatin assembly (GO:0031507);	4	c101980.graph_c1;c82461.graph_c2;c113293.graph_c1;c115234.graph_c0
Biological Process: heterocycle biosynthetic process (GO:0018130);	9	c146980.graph_c0;c120973.graph_c0;c139396.graph_c0;c117731.graph_c4;c151988.graph_c0;c23462.graph_c0;c41094.graph_c0;c131664.graph_c0;c193875.graph_c0
Biological Process: heterocycle catabolic process (GO:0046700);	1	c152074.graph_c0
Biological Process: heterocycle metabolic process (GO:0046483);	16	c151482.graph_c0;c96942.graph_c0;c109163.graph_c0;c134433.graph_c0;c102164.graph_c2;c93918.graph_c0;c102002.graph_c0;c104511.graph_c0;c148084.graph_c0;c117979.graph_c1;c107838.graph_c0;c115539.graph_c0;c133256.graph_c0;c40314.graph_c0;c113507.graph_c1;c3063.graph_c0
Biological Process: hexose metabolic process (GO:0019318);	3	c69069.graph_c1;c113362.graph_c1;c101742.graph_c0
Biological Process: hexose transmembrane transport (GO:0035428);	4	c196580.graph_c0;c107325.graph_c2;c105645.graph_c4;c105183.graph_c4
Biological Process: hexose transport (GO:0008645);	1	c13383.graph_c0
Biological Process: high-affinity potassium ion import (GO:0010163);	1	c87159.graph_c0
Biological Process: histidine biosynthetic process (GO:0000105);	9	c98485.graph_c0;c112383.graph_c3;c115116.graph_c1;c105533.graph_c2;c175596.graph_c0;c150394.graph_c0;c106157.graph_c0;c84163.graph_c0;c111708.graph_c1
Biological Process: histidine catabolic process (GO:0006548);	1	c120498.graph_c0
Biological Process: histidine catabolic process to glutamate and formamide (GO:0019556);	2	c5513.graph_c0;c142883.graph_c0
Biological Process: histidine catabolic process to glutamate and formate (GO:0019557);	2	c5513.graph_c0;c142883.graph_c0
Biological Process: histidyl-tRNA aminoacylation (GO:0006427);	4	c189003.graph_c0;c116560.graph_c4;c63685.graph_c0;c115703.graph_c2
Biological Process: histone H2A acetylation (GO:0043968);	2	c116044.graph_c3;c187374.graph_c0
Biological Process: histone H2B ubiquitination (GO:0033523);	2	c175091.graph_c0;c107218.graph_c3
Biological Process: histone H3 acetylation (GO:0043966);	2	c113066.graph_c0;c115830.graph_c2
Biological Process: histone H3 deacetylation (GO:0070932);	5	c182934.graph_c0;c114560.graph_c1;c97398.graph_c0;c203374.graph_c0;c107644.graph_c0
Biological Process: histone H3-K14 acetylation (GO:0044154);	1	c114636.graph_c0
Biological Process: histone H3-K18 acetylation (GO:0043971);	1	c114636.graph_c0
Biological Process: histone H3-K23 acetylation (GO:0043972);	1	c114636.graph_c0
Biological Process: histone H3-K36 methylation (GO:0010452);	1	c115601.graph_c0
Biological Process: histone H3-K4 methylation (GO:0051568);	4	c107056.graph_c0;c102206.graph_c4;c115601.graph_c0;c94567.graph_c1
Biological Process: histone H3-S10 phosphorylation (GO:0043987);	1	c108755.graph_c3
Biological Process: histone H3-S28 phosphorylation (GO:0043988);	1	c108755.graph_c3
Biological Process: histone H4 acetylation (GO:0043967);	3	c116044.graph_c3;c187374.graph_c0;c116855.graph_c0
Biological Process: histone H4-K5 acetylation (GO:0043981);	1	c104405.graph_c2
Biological Process: histone acetylation (GO:0016573);	21	c117199.graph_c1;c203823.graph_c0;c99783.graph_c0;c77370.graph_c0;c170474.graph_c0;c105403.graph_c2;c164258.graph_c0;c112938.graph_c1;c108082.graph_c0;c167712.graph_c0;c113077.graph_c0;c99470.graph_c1;c188162.graph_c0;c107680.graph_c2;c104769.graph_c1;c119026.graph_c0;c108382.graph_c0;c74173.graph_c0;c93751.graph_c0;c135178.graph_c0;c112981.graph_c2
Biological Process: histone arginine methylation (GO:0034969);	4	c104385.graph_c5;c109638.graph_c1;c110628.graph_c4;c98836.graph_c1
Biological Process: histone deacetylation (GO:0016575);	4	c107056.graph_c0;c101810.graph_c0;c115497.graph_c1;c110754.graph_c0
Biological Process: histone dephosphorylation (GO:0016576);	1	c89113.graph_c0
Biological Process: histone deubiquitination (GO:0016578);	2	c172821.graph_c0;c102616.graph_c1
Biological Process: histone exchange (GO:0043486);	1	c107869.graph_c1
Biological Process: histone glutamine methylation (GO:1990258);	1	c28636.graph_c0
Biological Process: histone lysine methylation (GO:0034968);	10	c172997.graph_c0;c169124.graph_c0;c111672.graph_c1;c111548.graph_c1;c107549.graph_c2;c112256.graph_c0;c107549.graph_c0;c168586.graph_c0;c198319.graph_c0;c100110.graph_c1
Biological Process: histone methylation (GO:0016571);	4	c115021.graph_c1;c112986.graph_c0;c100110.graph_c0;c107147.graph_c0
Biological Process: histone modification (GO:0016570);	3	c130631.graph_c0;c143952.graph_c0;c105074.graph_c0
Biological Process: histone monoubiquitination (GO:0010390);	2	c175091.graph_c0;c107218.graph_c3
Biological Process: histone ubiquitination (GO:0016574);	8	c71545.graph_c0;c147482.graph_c0;c112574.graph_c0;c40945.graph_c0;c107806.graph_c0;c109211.graph_c1;c191202.graph_c0;c115607.graph_c1
Biological Process: histone-serine phosphorylation (GO:0035404);	2	c111738.graph_c0;c206648.graph_c0
Biological Process: homing of group II introns (GO:0006315);	1	c172933.graph_c0
Biological Process: homocysteine metabolic process (GO:0050667);	3	c188954.graph_c0;c146817.graph_c0;c103330.graph_c5
Biological Process: homogalacturonan biosynthetic process (GO:0010289);	5	c114954.graph_c3;c87260.graph_c1;c87260.graph_c0;c101216.graph_c0;c112592.graph_c0
Biological Process: homogentisate catabolic process (GO:1902000);	1	c104780.graph_c2
Biological Process: hormone-mediated signaling pathway (GO:0009755);	5	c115553.graph_c5;c112504.graph_c1;c102301.graph_c0;c124637.graph_c0;c117824.graph_c2
Biological Process: hydrogen ion transmembrane transport (GO:1902600);	75	c175485.graph_c0;c194336.graph_c0;c100752.graph_c0;c103206.graph_c1;c114834.graph_c0;c116942.graph_c0;c58064.graph_c1;c116803.graph_c0;c98196.graph_c0;c117440.graph_c1;c104514.graph_c4;c112317.graph_c0;c41297.graph_c0;c136583.graph_c0;c174803.graph_c0;c50720.graph_c0;c155816.graph_c0;c109434.graph_c0;c204532.graph_c0;c106832.graph_c2;c122792.graph_c0;c113598.graph_c0;c85389.graph_c1;c102048.graph…
Biological Process: hydrogen peroxide biosynthetic process (GO:0050665);	1	c109429.graph_c1
Biological Process: hydrogen peroxide catabolic process (GO:0042744);	74	c66370.graph_c0;c109158.graph_c3;c129016.graph_c0;c108106.graph_c8;c166245.graph_c0;c83765.graph_c0;c136981.graph_c0;c168390.graph_c0;c169168.graph_c0;c103911.graph_c0;c133129.graph_c0;c171176.graph_c0;c147937.graph_c0;c101628.graph_c1;c64045.graph_c0;c101184.graph_c0;c94684.graph_c0;c63290.graph_c0;c104975.graph_c2;c109626.graph_c0;c205368.graph_c0;c150102.graph_c0;c67759.graph_c0;c117006.graph_…
Biological Process: hydrogen peroxide metabolic process (GO:0042743);	2	c182656.graph_c0;c135125.graph_c0
Biological Process: hydrogen sulfide biosynthetic process (GO:0070814);	1	c103684.graph_c1
Biological Process: hydrotropism (GO:0010274);	3	c91099.graph_c0;c151415.graph_c0;c110128.graph_c0
Biological Process: hyperosmotic response (GO:0006972);	2	c105051.graph_c0;c94877.graph_c2
Biological Process: hyperosmotic salinity response (GO:0042538);	15	c111383.graph_c4;c108528.graph_c5;c115394.graph_c0;c101206.graph_c1;c106908.graph_c3;c104262.graph_c0;c58255.graph_c0;c192173.graph_c0;c196769.graph_c0;c111486.graph_c1;c148665.graph_c0;c149087.graph_c0;c111486.graph_c0;c114310.graph_c3;c109674.graph_c0
Biological Process: hyphal growth (GO:0030448);	1	c186946.graph_c0
Biological Process: hypoxanthine salvage (GO:0043103);	2	c135988.graph_c0;c104417.graph_c0
Biological Process: hypoxanthine transport (GO:0035344);	1	c103443.graph_c2
Biological Process: immune response (GO:0006955);	5	c171044.graph_c0;c102443.graph_c4;c178789.graph_c0;c117909.graph_c0;c146511.graph_c0
Biological Process: inactivation of MAPK activity (GO:0000188);	3	c106024.graph_c1;c89019.graph_c0;c86520.graph_c0
Biological Process: indole glucosinolate metabolic process (GO:0042343);	3	c67696.graph_c0;c203033.graph_c0;c109505.graph_c0
Biological Process: indoleacetic acid biosynthetic process (GO:0009684);	1	c117868.graph_c0
Biological Process: indoleacetic acid conjugate metabolic process (GO:0033473);	1	c81717.graph_c0
Biological Process: induced systemic resistance, jasmonic acid mediated signaling pathway (GO:0009864);	6	c114366.graph_c4;c167278.graph_c0;c113961.graph_c1;c73312.graph_c0;c101807.graph_c0;c98170.graph_c2
Biological Process: induction by symbiont of host defense response (GO:0044416);	2	c153917.graph_c0;c182504.graph_c0
Biological Process: inflorescence development (GO:0010229);	4	c106964.graph_c2;c104112.graph_c2;c103715.graph_c0;c116301.graph_c1
Biological Process: inflorescence meristem growth (GO:0010450);	2	c76619.graph_c1;c90935.graph_c0
Biological Process: inflorescence morphogenesis (GO:0048281);	1	c114736.graph_c3
Biological Process: innate immune response (GO:0045087);	8	c110539.graph_c2;c102389.graph_c0;c97756.graph_c0;c112067.graph_c0;c89476.graph_c1;c109211.graph_c1;c41450.graph_c0;c110114.graph_c2
Biological Process: inorganic anion transport (GO:0015698);	13	c102913.graph_c2;c115217.graph_c3;c149702.graph_c0;c165794.graph_c0;c115217.graph_c1;c115217.graph_c5;c150404.graph_c0;c102913.graph_c7;c98531.graph_c0;c102913.graph_c3;c32935.graph_c0;c188051.graph_c0;c104376.graph_c1
Biological Process: inorganic cation transmembrane transport (GO:0098662);	4	c154266.graph_c0;c204866.graph_c0;c168717.graph_c0;c92352.graph_c0
Biological Process: inorganic ion homeostasis (GO:0098771);	1	c156163.graph_c0
Biological Process: inosine biosynthetic process (GO:0046103);	2	c135988.graph_c0;c104417.graph_c0
Biological Process: inosine catabolic process (GO:0006148);	1	c179122.graph_c0
Biological Process: inositol biosynthetic process (GO:0006021);	6	c96964.graph_c0;c114912.graph_c0;c142830.graph_c0;c115785.graph_c3;c98853.graph_c0;c188352.graph_c0
Biological Process: inositol catabolic process (GO:0019310);	5	c89148.graph_c0;c84195.graph_c0;c175914.graph_c0;c114665.graph_c1;c135592.graph_c0
Biological Process: inositol lipid-mediated signaling (GO:0048017);	1	c94748.graph_c1
Biological Process: inositol metabolic process (GO:0006020);	3	c115116.graph_c1;c112152.graph_c0;c106178.graph_c3
Biological Process: inositol phosphate dephosphorylation (GO:0046855);	5	c112152.graph_c0;c115116.graph_c1;c104001.graph_c1;c188352.graph_c0;c106178.graph_c3
Biological Process: inositol phosphate metabolic process (GO:0043647);	1	c115927.graph_c0
Biological Process: inositol phosphorylation (GO:0052746);	1	c179765.graph_c0
Biological Process: inositol trisphosphate metabolic process (GO:0032957);	8	c179765.graph_c0;c117808.graph_c1;c86461.graph_c0;c102852.graph_c1;c101027.graph_c0;c203704.graph_c0;c108890.graph_c1;c90107.graph_c1
Biological Process: integrin-mediated signaling pathway (GO:0007229);	3	c109701.graph_c1;c112903.graph_c5;c107163.graph_c3
Biological Process: integument development (GO:0080060);	6	c100061.graph_c5;c116925.graph_c0;c100061.graph_c0;c185570.graph_c0;c100061.graph_c4;c101704.graph_c1
Biological Process: internal protein amino acid acetylation (GO:0006475);	1	c66787.graph_c0
Biological Process: interphase microtubule nucleation by interphase microtubule organizing center (GO:0051415);	5	c115644.graph_c4;c113978.graph_c1;c110103.graph_c3;c113534.graph_c0;c100851.graph_c0
Biological Process: interspecies interaction between organisms (GO:0044419);	3	c114509.graph_c4;c114415.graph_c1;c114509.graph_c0
Biological Process: interstrand cross-link repair (GO:0036297);	2	c106865.graph_c0;c110148.graph_c1
Biological Process: intra-Golgi vesicle-mediated transport (GO:0006891);	30	c109840.graph_c2;c109840.graph_c3;c169652.graph_c0;c114373.graph_c2;c159799.graph_c0;c113842.graph_c0;c205744.graph_c0;c117359.graph_c1;c116723.graph_c1;c107991.graph_c1;c117716.graph_c1;c179256.graph_c0;c141438.graph_c0;c109737.graph_c4;c180221.graph_c0;c197178.graph_c0;c107718.graph_c4;c113627.graph_c2;c108017.graph_c0;c152087.graph_c0;c117055.graph_c2;c92467.graph_c0;c110727.graph_c0;c99487.gr…
Biological Process: intra-S DNA damage checkpoint (GO:0031573);	2	c171067.graph_c0;c99589.graph_c1
Biological Process: intracellular distribution of mitochondria (GO:0048312);	5	c84071.graph_c1;c162829.graph_c0;c96025.graph_c0;c103410.graph_c0;c117751.graph_c0
Biological Process: intracellular lipid transport (GO:0032365);	1	c101572.graph_c0
Biological Process: intracellular protein transmembrane transport (GO:0065002);	2	c19239.graph_c0;c48416.graph_c1
Biological Process: intracellular protein transport (GO:0006886);	165	c98470.graph_c0;c111583.graph_c3;c150077.graph_c0;c115156.graph_c0;c150945.graph_c0;c116417.graph_c3;c93432.graph_c0;c113829.graph_c0;c103575.graph_c0;c138438.graph_c0;c96898.graph_c1;c110131.graph_c3;c96898.graph_c0;c201005.graph_c0;c108433.graph_c3;c106892.graph_c4;c109221.graph_c1;c99915.graph_c0;c116397.graph_c0;c68910.graph_c0;c104212.graph_c0;c96739.graph_c2;c103100.graph_c0;c94894.graph_c0…
Biological Process: intracellular sequestering of iron ion (GO:0006880);	6	c89441.graph_c0;c72890.graph_c0;c91710.graph_c0;c141787.graph_c0;c118145.graph_c0;c190283.graph_c0
Biological Process: intracellular signal transduction (GO:0035556);	97	c194074.graph_c0;c111891.graph_c0;c104783.graph_c0;c96593.graph_c0;c100012.graph_c0;c105474.graph_c0;c186413.graph_c0;c50695.graph_c0;c110235.graph_c0;c98978.graph_c0;c79008.graph_c0;c104431.graph_c0;c112333.graph_c1;c112239.graph_c1;c109003.graph_c2;c94601.graph_c0;c110125.graph_c0;c93527.graph_c0;c107950.graph_c1;c113758.graph_c1;c111812.graph_c0;c103727.graph_c1;c115039.graph_c1;c102567.graph_…
Biological Process: intracellular transport (GO:0046907);	3	c186946.graph_c0;c99463.graph_c1;c106345.graph_c0
Biological Process: intrachromosomal DNA recombination (GO:1990067);	1	c115752.graph_c0
Biological Process: intralumenal vesicle formation (GO:0070676);	7	c102574.graph_c1;c90468.graph_c2;c106740.graph_c1;c90468.graph_c0;c30379.graph_c0;c112147.graph_c3;c90468.graph_c1
Biological Process: invasive growth in response to glucose limitation (GO:0001403);	1	c186946.graph_c0
Biological Process: ion transmembrane transport (GO:0034220);	49	c111005.graph_c1;c112050.graph_c1;c184880.graph_c0;c149702.graph_c0;c100203.graph_c2;c109119.graph_c0;c98883.graph_c0;c132528.graph_c0;c45875.graph_c0;c164565.graph_c0;c85659.graph_c0;c97692.graph_c0;c119474.graph_c0;c113994.graph_c3;c85757.graph_c1;c96366.graph_c0;c116649.graph_c0;c181069.graph_c0;c104210.graph_c1;c85659.graph_c3;c100203.graph_c3;c100927.graph_c4;c41450.graph_c0;c114488.graph_c0…
Biological Process: ion transport (GO:0006811);	27	c94067.graph_c0;c190506.graph_c0;c116949.graph_c5;c116907.graph_c3;c109917.graph_c2;c101807.graph_c1;c103433.graph_c0;c49560.graph_c0;c110445.graph_c2;c108841.graph_c0;c117689.graph_c1;c189650.graph_c0;c185284.graph_c0;c84690.graph_c0;c101084.graph_c0;c51934.graph_c0;c80219.graph_c0;c167278.graph_c0;c190277.graph_c0;c112540.graph_c0;c163164.graph_c0;c168171.graph_c0;c185573.graph_c0;c118052.graph…
Biological Process: ionotropic glutamate receptor signaling pathway (GO:0035235);	16	c101807.graph_c1;c137788.graph_c0;c116907.graph_c3;c109917.graph_c2;c101807.graph_c0;c110445.graph_c2;c167278.graph_c0;c164414.graph_c0;c84690.graph_c0;c101084.graph_c0;c42790.graph_c0;c73312.graph_c0;c64247.graph_c0;c118052.graph_c0;c112540.graph_c0;c163164.graph_c0
Biological Process: iron ion homeostasis (GO:0055072);	3	c97763.graph_c0;c112507.graph_c0;c193386.graph_c0
Biological Process: iron ion transmembrane transport (GO:0034755);	6	c111765.graph_c0;c91710.graph_c0;c112005.graph_c1;c72890.graph_c0;c141787.graph_c0;c114370.graph_c0
Biological Process: iron ion transport (GO:0006826);	9	c94690.graph_c1;c145320.graph_c0;c192882.graph_c0;c86953.graph_c0;c86953.graph_c1;c101613.graph_c0;c94690.graph_c0;c196955.graph_c0;c117218.graph_c0
Biological Process: iron-sulfur cluster assembly (GO:0016226);	31	c151438.graph_c0;c94625.graph_c0;c203434.graph_c0;c115657.graph_c0;c112717.graph_c0;c181948.graph_c0;c99759.graph_c0;c101906.graph_c0;c177175.graph_c0;c106005.graph_c0;c103862.graph_c0;c110687.graph_c1;c114091.graph_c0;c190283.graph_c0;c195284.graph_c0;c93075.graph_c0;c114067.graph_c2;c183600.graph_c0;c105482.graph_c2;c193153.graph_c0;c97989.graph_c3;c111964.graph_c0;c39985.graph_c0;c113645.graph…
Biological Process: isocitrate metabolic process (GO:0006102);	16	c94957.graph_c2;c54047.graph_c1;c73323.graph_c0;c67470.graph_c1;c126430.graph_c0;c150968.graph_c0;c22247.graph_c1;c108700.graph_c0;c17007.graph_c0;c94192.graph_c0;c109814.graph_c2;c62004.graph_c0;c94192.graph_c1;c94957.graph_c1;c116190.graph_c1;c98147.graph_c0
Biological Process: isoleucine biosynthetic process (GO:0009097);	20	c124496.graph_c0;c190500.graph_c0;c111454.graph_c0;c188320.graph_c0;c87037.graph_c0;c207224.graph_c0;c105592.graph_c2;c134087.graph_c0;c177786.graph_c0;c116266.graph_c0;c45977.graph_c0;c115722.graph_c0;c172503.graph_c0;c105592.graph_c1;c133192.graph_c0;c151742.graph_c0;c116230.graph_c2;c106594.graph_c0;c115929.graph_c0;c121477.graph_c0
Biological Process: isoleucine catabolic process (GO:0006550);	2	c182656.graph_c0;c135125.graph_c0
Biological Process: isoleucyl-tRNA aminoacylation (GO:0006428);	5	c9057.graph_c0;c145109.graph_c0;c113141.graph_c0;c114101.graph_c1;c134717.graph_c0
Biological Process: isopentenyl adenine biosynthetic process (GO:0034265);	2	c108831.graph_c1;c91154.graph_c0
Biological Process: isopentenyl diphosphate biosynthetic process (GO:0009240);	1	c110422.graph_c0
Biological Process: isopentenyl diphosphate biosynthetic process, methylerythritol 4-phosphate pathway (GO:0019288);	5	c109332.graph_c1;c38916.graph_c0;c105236.graph_c0;c206659.graph_c0;c107134.graph_c1
Biological Process: isopentenyl diphosphate biosynthetic process, mevalonate pathway (GO:0019287);	2	c105236.graph_c0;c111006.graph_c0
Biological Process: isoprenoid biosynthetic process (GO:0008299);	27	c185741.graph_c0;c105655.graph_c0;c102978.graph_c0;c116160.graph_c2;c108304.graph_c0;c89143.graph_c0;c27550.graph_c0;c107899.graph_c0;c115019.graph_c3;c168168.graph_c0;c91668.graph_c0;c97372.graph_c0;c115019.graph_c2;c148920.graph_c0;c156571.graph_c0;c181436.graph_c0;c114608.graph_c1;c111303.graph_c2;c117518.graph_c2;c107800.graph_c4;c185551.graph_c0;c103495.graph_c0;c106436.graph_c1;c99029.graph…
Biological Process: isoquinoline alkaloid biosynthetic process (GO:0033075);	2	c73740.graph_c0;c58707.graph_c0
Biological Process: jasmonic acid biosynthetic process (GO:0009695);	10	c103698.graph_c3;c88081.graph_c0;c95073.graph_c0;c106271.graph_c2;c110074.graph_c1;c110629.graph_c0;c116404.graph_c6;c103059.graph_c0;c106991.graph_c1;c105429.graph_c0
Biological Process: jasmonic acid mediated signaling pathway (GO:0009867);	11	c104409.graph_c0;c115773.graph_c0;c55455.graph_c0;c106908.graph_c3;c114162.graph_c0;c88008.graph_c0;c99899.graph_c0;c58255.graph_c0;c117960.graph_c1;c103244.graph_c1;c104262.graph_c0
Biological Process: jasmonic acid metabolic process (GO:0009694);	3	c113961.graph_c1;c114366.graph_c4;c116882.graph_c2
Biological Process: kaempferol O-glucoside biosynthetic process (GO:0033330);	2	c74488.graph_c0;c103092.graph_c0
Biological Process: karyogamy (GO:0000741);	1	c116768.graph_c0
Biological Process: ketone body catabolic process (GO:0046952);	2	c176067.graph_c0;c45235.graph_c0
Biological Process: killing of cells of other organism (GO:0031640);	12	c135868.graph_c0;c88885.graph_c0;c118085.graph_c0;c187767.graph_c0;c100795.graph_c0;c68106.graph_c0;c77605.graph_c0;c102710.graph_c2;c77453.graph_c0;c111877.graph_c3;c54817.graph_c1;c41592.graph_c1
Biological Process: kinetochore assembly (GO:0051382);	3	c84136.graph_c0;c116350.graph_c3;c94324.graph_c0
Biological Process: lactate biosynthetic process (GO:0019249);	4	c137219.graph_c0;c103137.graph_c0;c114472.graph_c0;c113744.graph_c0
Biological Process: lactate metabolic process (GO:0006089);	1	c156164.graph_c0
Biological Process: lagging strand elongation (GO:0006273);	2	c81507.graph_c0;c107224.graph_c1
Biological Process: late endosome to vacuole transport (GO:0045324);	7	c117461.graph_c2;c104637.graph_c2;c116947.graph_c1;c102654.graph_c3;c117015.graph_c0;c167043.graph_c0;c115721.graph_c1
Biological Process: lateral root development (GO:0048527);	5	c111885.graph_c1;c77670.graph_c0;c95229.graph_c0;c113196.graph_c0;c117128.graph_c0
Biological Process: lateral root formation (GO:0010311);	16	c103898.graph_c0;c145259.graph_c0;c114556.graph_c1;c100549.graph_c3;c110110.graph_c0;c151415.graph_c0;c178582.graph_c0;c110110.graph_c1;c95266.graph_c0;c158785.graph_c0;c105915.graph_c0;c116049.graph_c7;c107925.graph_c4;c199115.graph_c0;c110128.graph_c0;c112800.graph_c0
Biological Process: lateral root morphogenesis (GO:0010102);	2	c106981.graph_c3;c207598.graph_c0
Biological Process: leading strand elongation (GO:0006272);	1	c102512.graph_c1
Biological Process: leaf development (GO:0048366);	16	c112333.graph_c1;c101980.graph_c1;c99314.graph_c0;c107331.graph_c0;c109222.graph_c0;c97763.graph_c0;c94142.graph_c2;c158740.graph_c0;c107549.graph_c0;c103822.graph_c0;c97763.graph_c1;c107549.graph_c2;c96499.graph_c0;c101311.graph_c3;c114199.graph_c1;c198712.graph_c0
Biological Process: leaf formation (GO:0010338);	2	c112182.graph_c1;c138824.graph_c0
Biological Process: leaf morphogenesis (GO:0009965);	26	c84740.graph_c0;c116925.graph_c0;c111621.graph_c0;c100061.graph_c5;c175091.graph_c0;c113943.graph_c0;c99018.graph_c2;c109611.graph_c0;c114861.graph_c2;c113331.graph_c2;c100061.graph_c4;c114736.graph_c3;c113655.graph_c0;c112961.graph_c1;c115945.graph_c0;c185570.graph_c0;c107218.graph_c3;c114783.graph_c2;c106209.graph_c2;c138708.graph_c0;c169124.graph_c0;c100061.graph_c0;c199737.graph_c0;c106963.gr…
Biological Process: leaf phyllotactic patterning (GO:0060772);	1	c87901.graph_c1
Biological Process: leaf proximal/distal pattern formation (GO:0010589);	1	c138708.graph_c0
Biological Process: leaf senescence (GO:0010150);	10	c113421.graph_c0;c177627.graph_c0;c109530.graph_c1;c99912.graph_c0;c106209.graph_c2;c103292.graph_c1;c110803.graph_c1;c162615.graph_c0;c79820.graph_c0;c116165.graph_c0
Biological Process: leaf shaping (GO:0010358);	2	c89845.graph_c1;c114162.graph_c0
Biological Process: leaf vascular tissue pattern formation (GO:0010305);	10	c139587.graph_c0;c32157.graph_c0;c111207.graph_c1;c106361.graph_c2;c200434.graph_c0;c138708.graph_c0;c116100.graph_c0;c109611.graph_c0;c101569.graph_c1;c112462.graph_c2
Biological Process: leucine biosynthetic process (GO:0009098);	7	c117965.graph_c0;c138135.graph_c0;c107082.graph_c0;c184272.graph_c0;c103249.graph_c0;c105002.graph_c0;c174249.graph_c0
Biological Process: leucine catabolic process (GO:0006552);	10	c189565.graph_c0;c114046.graph_c1;c196564.graph_c0;c110558.graph_c2;c107782.graph_c0;c135125.graph_c0;c182656.graph_c0;c103503.graph_c0;c150495.graph_c0;c184314.graph_c0
Biological Process: leucyl-tRNA aminoacylation (GO:0006429);	3	c114140.graph_c0;c204680.graph_c0;c111087.graph_c1
Biological Process: leukotriene biosynthetic process (GO:0019370);	1	c116232.graph_c1
Biological Process: leukotriene production involved in inflammatory response (GO:0002540);	1	c116232.graph_c1
Biological Process: light-independent chlorophyll biosynthetic process (GO:0036068);	1	c30553.graph_c0
Biological Process: lignin biosynthetic process (GO:0009809);	34	c53684.graph_c1;c105271.graph_c0;c90900.graph_c0;c89529.graph_c1;c84860.graph_c0;c96326.graph_c0;c112108.graph_c1;c92312.graph_c1;c111308.graph_c1;c102758.graph_c1;c108934.graph_c1;c115527.graph_c1;c109649.graph_c1;c48716.graph_c0;c86258.graph_c0;c111436.graph_c3;c151537.graph_c0;c108241.graph_c0;c111436.graph_c4;c151106.graph_c0;c112108.graph_c0;c78345.graph_c0;c101600.graph_c0;c68204.graph_c0;c…
Biological Process: lignin catabolic process (GO:0046274);	15	c102758.graph_c1;c111308.graph_c1;c114541.graph_c0;c115729.graph_c1;c92312.graph_c1;c86258.graph_c0;c92312.graph_c0;c84860.graph_c0;c107905.graph_c2;c111173.graph_c0;c111149.graph_c0;c151106.graph_c0;c115177.graph_c0;c106647.graph_c0;c177968.graph_c0
Biological Process: lignin metabolic process (GO:0009808);	1	c104169.graph_c1
Biological Process: lipid A biosynthetic process (GO:0009245);	3	c112129.graph_c0;c104352.graph_c0;c111153.graph_c0
Biological Process: lipid X metabolic process (GO:2001289);	1	c112116.graph_c0
Biological Process: lipid biosynthetic process (GO:0008610);	7	c102971.graph_c0;c117772.graph_c0;c137339.graph_c0;c127553.graph_c0;c112206.graph_c3;c103044.graph_c2;c30864.graph_c0
Biological Process: lipid catabolic process (GO:0016042);	56	c23528.graph_c0;c101976.graph_c1;c107320.graph_c2;c109008.graph_c1;c158306.graph_c0;c67866.graph_c0;c115147.graph_c0;c111873.graph_c1;c111600.graph_c0;c111853.graph_c2;c102923.graph_c3;c133964.graph_c0;c89845.graph_c1;c101786.graph_c0;c108966.graph_c2;c116966.graph_c0;c98381.graph_c1;c102844.graph_c0;c75816.graph_c1;c107320.graph_c0;c142590.graph_c0;c107320.graph_c1;c44598.graph_c0;c110252.graph_…
Biological Process: lipid glycosylation (GO:0030259);	3	c104539.graph_c1;c200025.graph_c0;c111101.graph_c0
Biological Process: lipid homeostasis (GO:0055088);	12	c91267.graph_c0;c3586.graph_c0;c115103.graph_c0;c172393.graph_c0;c170014.graph_c0;c107526.graph_c6;c114046.graph_c1;c105391.graph_c1;c185024.graph_c0;c106536.graph_c0;c103503.graph_c0;c117132.graph_c1
Biological Process: lipid metabolic process (GO:0006629);	92	c119546.graph_c0;c178547.graph_c0;c102405.graph_c0;c114494.graph_c0;c109156.graph_c0;c103799.graph_c0;c130524.graph_c0;c201286.graph_c0;c72779.graph_c0;c110701.graph_c0;c117541.graph_c1;c102097.graph_c1;c117305.graph_c0;c102097.graph_c2;c169268.graph_c0;c78784.graph_c0;c109880.graph_c0;c114273.graph_c2;c109089.graph_c1;c112959.graph_c1;c196902.graph_c0;c81078.graph_c0;c110470.graph_c2;c136854.gra…
Biological Process: lipid oxidation (GO:0034440);	1	c106991.graph_c1
Biological Process: lipid phosphorylation (GO:0046834);	1	c112407.graph_c2
Biological Process: lipid storage (GO:0019915);	4	c117755.graph_c0;c97812.graph_c0;c112332.graph_c2;c176983.graph_c0
Biological Process: lipid transport (GO:0006869);	36	c5126.graph_c0;c79551.graph_c0;c47575.graph_c0;c102742.graph_c2;c65057.graph_c0;c114495.graph_c2;c176628.graph_c0;c67311.graph_c0;c91678.graph_c0;c116684.graph_c3;c89104.graph_c0;c102464.graph_c1;c66688.graph_c0;c92273.graph_c0;c95124.graph_c0;c80089.graph_c0;c125234.graph_c0;c89464.graph_c0;c174992.graph_c0;c136210.graph_c0;c122071.graph_c0;c109938.graph_c0;c115348.graph_c0;c114481.graph_c3;c807…
Biological Process: lipid tube assembly (GO:0060988);	1	c182184.graph_c0
Biological Process: lipoate biosynthetic process (GO:0009107);	6	c182492.graph_c0;c111636.graph_c0;c107452.graph_c0;c107452.graph_c1;c116848.graph_c1;c107797.graph_c0
Biological Process: lipopolysaccharide biosynthetic process (GO:0009103);	2	c115532.graph_c0;c96951.graph_c0
Biological Process: lipoprotein biosynthetic process (GO:0042158);	2	c187491.graph_c0;c180723.graph_c0
Biological Process: localization (GO:0051179);	3	c92883.graph_c0;c138083.graph_c0;c116663.graph_c1
Biological Process: long-chain fatty acid biosynthetic process (GO:0042759);	2	c105282.graph_c2;c41792.graph_c0
Biological Process: long-chain fatty acid metabolic process (GO:0001676);	9	c100814.graph_c1;c111497.graph_c1;c115490.graph_c1;c95266.graph_c0;c98472.graph_c1;c107859.graph_c0;c96103.graph_c0;c14221.graph_c0;c167288.graph_c0
Biological Process: long-chain fatty-acyl-CoA metabolic process (GO:0035336);	3	c107278.graph_c3;c94023.graph_c1;c94023.graph_c0
Biological Process: long-day photoperiodism (GO:0048571);	4	c88008.graph_c0;c104409.graph_c0;c55455.graph_c0;c117960.graph_c1
Biological Process: long-day photoperiodism, flowering (GO:0048574);	2	c112985.graph_c0;c109237.graph_c5
Biological Process: long-distance posttranscriptional gene silencing (GO:0010495);	1	c117931.graph_c1
Biological Process: longitudinal axis specification (GO:0009942);	2	c110128.graph_c0;c151415.graph_c0
Biological Process: lysine biosynthetic process via aminoadipic acid (GO:0019878);	1	c102133.graph_c0
Biological Process: lysine biosynthetic process via diaminopimelate (GO:0009089);	13	c87037.graph_c0;c117935.graph_c2;c108517.graph_c3;c125589.graph_c0;c138110.graph_c0;c115929.graph_c0;c116266.graph_c0;c105910.graph_c2;c95245.graph_c0;c200145.graph_c0;c113037.graph_c0;c169686.graph_c0;c102879.graph_c2
Biological Process: lysosome organization (GO:0007040);	2	c114225.graph_c0;c113410.graph_c3
Biological Process: lysyl-tRNA aminoacylation (GO:0006430);	4	c206054.graph_c0;c117288.graph_c1;c117326.graph_c1;c107579.graph_c1
Biological Process: lytic vacuole organization (GO:0080171);	2	c96050.graph_c0;c149238.graph_c0
Biological Process: mRNA 3'-end processing (GO:0031124);	2	c98600.graph_c0;c108054.graph_c0
Biological Process: mRNA 3'-splice site recognition (GO:0000389);	2	c117652.graph_c0;c103367.graph_c6
Biological Process: mRNA 5'-splice site recognition (GO:0000395);	1	c108591.graph_c0
Biological Process: mRNA catabolic process (GO:0006402);	8	c178526.graph_c0;c185688.graph_c0;c115200.graph_c4;c111393.graph_c3;c104802.graph_c0;c115200.graph_c5;c113580.graph_c0;c108376.graph_c1
Biological Process: mRNA cis splicing, via spliceosome (GO:0045292);	4	c112985.graph_c0;c109764.graph_c1;c139365.graph_c0;c116100.graph_c0
Biological Process: mRNA cleavage (GO:0006379);	3	c186766.graph_c0;c96789.graph_c0;c111734.graph_c0
Biological Process: mRNA export from nucleus (GO:0006406);	8	c102616.graph_c1;c105921.graph_c0;c84319.graph_c0;c96310.graph_c0;c117369.graph_c0;c172821.graph_c0;c110114.graph_c2;c117789.graph_c0
Biological Process: mRNA export from nucleus in response to heat stress (GO:0031990);	1	c73715.graph_c0
Biological Process: mRNA methylation (GO:0080009);	1	c131365.graph_c0
Biological Process: mRNA modification (GO:0016556);	1	c115562.graph_c0
Biological Process: mRNA polyadenylation (GO:0006378);	9	c89330.graph_c0;c102106.graph_c0;c85975.graph_c0;c103286.graph_c3;c96789.graph_c0;c113555.graph_c0;c115480.graph_c5;c150588.graph_c0;c186766.graph_c0
Biological Process: mRNA processing (GO:0006397);	41	c114463.graph_c4;c101077.graph_c0;c172933.graph_c0;c106211.graph_c0;c91310.graph_c0;c107892.graph_c2;c170026.graph_c0;c102729.graph_c0;c112193.graph_c0;c116354.graph_c0;c110014.graph_c1;c155600.graph_c0;c114205.graph_c1;c106796.graph_c2;c103753.graph_c0;c126699.graph_c0;c73733.graph_c0;c182798.graph_c0;c163787.graph_c0;c113720.graph_c4;c89250.graph_c0;c112579.graph_c1;c180437.graph_c0;c96476.grap…
Biological Process: mRNA pseudouridine synthesis (GO:1990481);	2	c136605.graph_c0;c105035.graph_c3
Biological Process: mRNA splice site selection (GO:0006376);	2	c106926.graph_c0;c110203.graph_c1
Biological Process: mRNA splicing, via spliceosome (GO:0000398);	55	c105685.graph_c0;c111907.graph_c2;c89159.graph_c0;c93305.graph_c0;c95980.graph_c1;c111369.graph_c2;c84477.graph_c0;c116301.graph_c1;c151538.graph_c0;c110662.graph_c2;c76493.graph_c0;c96095.graph_c0;c160715.graph_c0;c115864.graph_c2;c104859.graph_c1;c98608.graph_c0;c80973.graph_c0;c83925.graph_c0;c116113.graph_c3;c172892.graph_c0;c188118.graph_c0;c50232.graph_c0;c100712.graph_c1;c91761.graph_c0;c1…
Biological Process: mRNA stabilization (GO:0048255);	1	c117200.graph_c0
Biological Process: mRNA transcription (GO:0009299);	4	c88579.graph_c0;c99063.graph_c0;c95439.graph_c1;c95439.graph_c2
Biological Process: mRNA transport (GO:0051028);	3	c112985.graph_c0;c102120.graph_c1;c51508.graph_c0
Biological Process: macroautophagy (GO:0016236);	2	c117461.graph_c2;c102654.graph_c3
Biological Process: macromolecule biosynthetic process (GO:0009059);	2	c172435.graph_c0;c110028.graph_c2
Biological Process: macromolecule depalmitoylation (GO:0098734);	3	c112657.graph_c1;c179212.graph_c0;c113565.graph_c3
Biological Process: macromolecule metabolic process (GO:0043170);	73	c117782.graph_c1;c113531.graph_c2;c117939.graph_c0;c102730.graph_c0;c116419.graph_c0;c186454.graph_c0;c122423.graph_c0;c103343.graph_c0;c133256.graph_c0;c206884.graph_c0;c108333.graph_c3;c55089.graph_c0;c82960.graph_c0;c116671.graph_c1;c115342.graph_c1;c118038.graph_c1;c118440.graph_c0;c114104.graph_c0;c115739.graph_c3;c93493.graph_c0;c116900.graph_c1;c103610.graph_c0;c90977.graph_c0;c116442.grap…
Biological Process: macromolecule methylation (GO:0043414);	1	c116431.graph_c3
Biological Process: macromolecule modification (GO:0043412);	3	c40415.graph_c0;c141518.graph_c0;c95271.graph_c0
Biological Process: magnesium ion transmembrane transport (GO:1903830);	23	c113484.graph_c1;c108038.graph_c0;c188968.graph_c0;c146694.graph_c0;c104494.graph_c0;c148772.graph_c0;c117843.graph_c0;c102806.graph_c1;c108079.graph_c0;c178056.graph_c0;c173320.graph_c0;c100160.graph_c0;c114999.graph_c6;c129026.graph_c0;c111447.graph_c0;c94388.graph_c1;c108038.graph_c1;c105061.graph_c2;c112577.graph_c1;c92504.graph_c0;c104420.graph_c3;c102759.graph_c0;c106041.graph_c0
Biological Process: magnesium ion transport (GO:0015693);	25	c129026.graph_c0;c108038.graph_c1;c94388.graph_c1;c111447.graph_c0;c105061.graph_c2;c100160.graph_c0;c114999.graph_c6;c104420.graph_c3;c102759.graph_c0;c106041.graph_c0;c112577.graph_c1;c108969.graph_c0;c92504.graph_c0;c146694.graph_c0;c113484.graph_c1;c108038.graph_c0;c188968.graph_c0;c104494.graph_c0;c148772.graph_c0;c102806.graph_c1;c117843.graph_c0;c173320.graph_c0;c178056.graph_c0;c108079.gr…
Biological Process: maintenance of DNA methylation (GO:0010216);	1	c108084.graph_c0
Biological Process: maintenance of DNA repeat elements (GO:0043570);	2	c116973.graph_c0;c206060.graph_c0
Biological Process: maintenance of floral meristem identity (GO:0010076);	1	c104618.graph_c0
Biological Process: maintenance of floral organ identity (GO:0048497);	2	c114218.graph_c2;c147642.graph_c0
Biological Process: maintenance of inflorescence meristem identity (GO:0010077);	1	c110743.graph_c1
Biological Process: maintenance of protein localization in endoplasmic reticulum (GO:0035437);	1	c111895.graph_c1
Biological Process: maintenance of protein location in nucleus (GO:0051457);	1	c114199.graph_c1
Biological Process: maintenance of rDNA (GO:0043007);	1	c150912.graph_c0
Biological Process: maintenance of root meristem identity (GO:0010078);	3	c104882.graph_c0;c189897.graph_c0;c111885.graph_c1
Biological Process: maintenance of seed dormancy (GO:0010231);	2	c104581.graph_c2;c110496.graph_c0
Biological Process: maintenance of shoot apical meristem identity (GO:0010492);	1	c103916.graph_c0
Biological Process: malate metabolic process (GO:0006108);	30	c109417.graph_c1;c83533.graph_c0;c185334.graph_c0;c99787.graph_c0;c126760.graph_c0;c50759.graph_c0;c113647.graph_c0;c127116.graph_c0;c77421.graph_c1;c168761.graph_c0;c136433.graph_c0;c151083.graph_c0;c109417.graph_c2;c85163.graph_c0;c109417.graph_c0;c52399.graph_c0;c112258.graph_c1;c100061.graph_c1;c64582.graph_c0;c39251.graph_c0;c52616.graph_c0;c54111.graph_c0;c108625.graph_c1;c152179.graph_c0;c…
Biological Process: malate transmembrane transport (GO:0071423);	7	c109666.graph_c4;c110463.graph_c1;c128915.graph_c0;c109873.graph_c0;c44123.graph_c0;c101565.graph_c0;c43755.graph_c0
Biological Process: malate transport (GO:0015743);	2	c181365.graph_c0;c101853.graph_c0
Biological Process: male gamete generation (GO:0048232);	4	c103684.graph_c1;c115934.graph_c0;c97583.graph_c0;c113439.graph_c3
Biological Process: male meiosis I (GO:0007141);	1	c115934.graph_c0
Biological Process: male meiosis cytokinesis (GO:0007112);	1	c112800.graph_c0
Biological Process: malonyl-CoA biosynthetic process (GO:2001295);	2	c117667.graph_c1;c144509.graph_c0
Biological Process: maltose biosynthetic process (GO:0000024);	1	c135608.graph_c0
Biological Process: maltose metabolic process (GO:0000023);	1	c111881.graph_c2
Biological Process: manganese ion homeostasis (GO:0055071);	2	c114128.graph_c1;c112268.graph_c0
Biological Process: manganese ion transmembrane transport (GO:0071421);	8	c72890.graph_c0;c118145.graph_c0;c141787.graph_c0;c91710.graph_c0;c116290.graph_c3;c89441.graph_c0;c112268.graph_c0;c114128.graph_c1
Biological Process: mannan catabolic process (GO:0046355);	7	c96813.graph_c1;c82105.graph_c0;c112422.graph_c1;c117150.graph_c2;c100874.graph_c0;c117615.graph_c0;c60618.graph_c0
Biological Process: mannitol metabolic process (GO:0019594);	1	c181674.graph_c0
Biological Process: mannose metabolic process (GO:0006013);	7	c116622.graph_c2;c167728.graph_c0;c81676.graph_c0;c158469.graph_c0;c113779.graph_c0;c188384.graph_c0;c103509.graph_c0
Biological Process: mannosylation (GO:0097502);	7	c112382.graph_c1;c112382.graph_c0;c175949.graph_c0;c115090.graph_c0;c108881.graph_c0;c106214.graph_c2;c108348.graph_c3
Biological Process: maturation of 5.8S rRNA (GO:0000460);	3	c109011.graph_c1;c117233.graph_c1;c98591.graph_c0
Biological Process: maturation of 5.8S rRNA from tricistronic rRNA transcript (SSU-rRNA, 5.8S rRNA, LSU-rRNA) (GO:0000466);	4	c106891.graph_c0;c112514.graph_c0;c111973.graph_c0;c106056.graph_c0
Biological Process: maturation of 5S rRNA (GO:0000481);	1	c116100.graph_c0
Biological Process: maturation of LSU-rRNA (GO:0000470);	15	c174575.graph_c0;c109933.graph_c2;c111369.graph_c2;c98591.graph_c0;c115387.graph_c3;c41452.graph_c0;c108190.graph_c0;c168738.graph_c0;c113226.graph_c2;c179371.graph_c0;c100705.graph_c0;c109933.graph_c1;c117233.graph_c1;c117598.graph_c2;c109011.graph_c1
Biological Process: maturation of LSU-rRNA from tricistronic rRNA transcript (SSU-rRNA, 5.8S rRNA, LSU-rRNA) (GO:0000463);	8	c106056.graph_c0;c114208.graph_c0;c111973.graph_c0;c106891.graph_c0;c110954.graph_c1;c112514.graph_c0;c117487.graph_c4;c99564.graph_c5
Biological Process: maturation of SSU-rRNA (GO:0030490);	9	c83925.graph_c0;c111369.graph_c2;c109933.graph_c2;c116078.graph_c4;c168738.graph_c0;c115378.graph_c2;c110028.graph_c4;c117080.graph_c0;c109933.graph_c1
Biological Process: maturation of SSU-rRNA from tricistronic rRNA transcript (SSU-rRNA, 5.8S rRNA, LSU-rRNA) (GO:0000462);	24	c113665.graph_c1;c116863.graph_c3;c183431.graph_c0;c200788.graph_c0;c175108.graph_c0;c107771.graph_c2;c193602.graph_c0;c108099.graph_c1;c117296.graph_c2;c172615.graph_c0;c102832.graph_c0;c83893.graph_c0;c191631.graph_c0;c110880.graph_c1;c109381.graph_c2;c100942.graph_c0;c183167.graph_c0;c29248.graph_c0;c87808.graph_c2;c132933.graph_c0;c109180.graph_c0;c60528.graph_c0;c108557.graph_c2;c98618.graph…
Biological Process: mature ribosome assembly (GO:0042256);	6	c114644.graph_c0;c98591.graph_c0;c105026.graph_c2;c26936.graph_c0;c129532.graph_c0;c186173.graph_c0
Biological Process: megagametogenesis (GO:0009561);	9	c89046.graph_c1;c166642.graph_c0;c111480.graph_c2;c111430.graph_c2;c106620.graph_c0;c114263.graph_c1;c170618.graph_c0;c97950.graph_c1;c104044.graph_c1
Biological Process: megasporogenesis (GO:0009554);	1	c101166.graph_c1
Biological Process: meiosis I (GO:0007127);	1	c145419.graph_c0
Biological Process: meiotic DNA double-strand break formation (GO:0042138);	2	c100603.graph_c0;c110494.graph_c0
Biological Process: meiotic DNA double-strand break processing (GO:0000706);	1	c100603.graph_c0
Biological Process: meiotic DNA recombinase assembly (GO:0000707);	1	c112339.graph_c1
Biological Process: meiotic cell cycle (GO:0007126);	11	c113534.graph_c0;c113119.graph_c1;c115644.graph_c4;c100851.graph_c0;c113551.graph_c1;c110103.graph_c3;c115646.graph_c3;c116076.graph_c2;c113978.graph_c1;c115646.graph_c2;c89113.graph_c0
Biological Process: meiotic cell cycle (GO:0051321);	1	c114681.graph_c0
Biological Process: meiotic cell cycle process (GO:1903046);	1	c171067.graph_c0
Biological Process: meiotic chromosome condensation (GO:0010032);	2	c114054.graph_c3;c109834.graph_c0
Biological Process: meiotic chromosome separation (GO:0051307);	1	c116749.graph_c0
Biological Process: meiotic mismatch repair (GO:0000710);	6	c116973.graph_c0;c206060.graph_c0;c82990.graph_c0;c114242.graph_c2;c111815.graph_c0;c117051.graph_c0
Biological Process: meiotic mismatch repair involved in reciprocal meiotic recombination (GO:0010777);	1	c113504.graph_c0
Biological Process: meiotic sister chromatid cohesion, centromeric (GO:0051754);	2	c102697.graph_c0;c79715.graph_c0
Biological Process: membrane fusion (GO:0061025);	14	c80265.graph_c2;c89212.graph_c0;c98759.graph_c0;c198763.graph_c0;c96184.graph_c2;c80265.graph_c1;c116397.graph_c0;c147849.graph_c0;c80265.graph_c0;c106631.graph_c2;c154672.graph_c0;c32591.graph_c0;c103819.graph_c3;c150945.graph_c0
Biological Process: membrane lipid metabolic process (GO:0006643);	5	c137343.graph_c0;c53721.graph_c1;c114798.graph_c2;c119270.graph_c0;c175439.graph_c0
Biological Process: membrane protein proteolysis (GO:0033619);	5	c162963.graph_c0;c105866.graph_c0;c115108.graph_c0;c97633.graph_c0;c114490.graph_c0
Biological Process: menaquinone biosynthetic process (GO:0009234);	1	c104764.graph_c1
Biological Process: meristem development (GO:0048507);	2	c91949.graph_c1;c115480.graph_c4
Biological Process: meristem initiation (GO:0010014);	9	c101704.graph_c1;c100061.graph_c4;c100061.graph_c0;c114449.graph_c1;c185570.graph_c0;c113755.graph_c0;c116925.graph_c0;c100061.graph_c5;c115436.graph_c1
Biological Process: meristem maintenance (GO:0010073);	1	c113203.graph_c1
Biological Process: meristem structural organization (GO:0009933);	7	c104212.graph_c0;c115752.graph_c0;c90935.graph_c0;c116100.graph_c0;c101980.graph_c1;c76619.graph_c1;c109611.graph_c0
Biological Process: metabolic process (GO:0008152);	479	c117060.graph_c3;c93254.graph_c0;c175444.graph_c0;c175973.graph_c0;c115551.graph_c0;c109421.graph_c0;c110658.graph_c1;c76991.graph_c0;c191057.graph_c0;c109001.graph_c3;c117268.graph_c0;c98436.graph_c0;c149953.graph_c0;c166133.graph_c0;c118837.graph_c0;c185140.graph_c0;c106485.graph_c0;c108846.graph_c2;c98840.graph_c0;c3253.graph_c0;c88836.graph_c0;c13671.graph_c0;c153355.graph_c0;c107469.graph_c0…
Biological Process: metal ion transport (GO:0030001);	56	c117739.graph_c1;c169634.graph_c0;c154124.graph_c0;c116110.graph_c0;c141251.graph_c0;c143871.graph_c0;c173874.graph_c0;c85424.graph_c0;c169266.graph_c0;c94766.graph_c0;c151777.graph_c0;c158734.graph_c0;c97133.graph_c0;c82069.graph_c0;c91899.graph_c0;c116714.graph_c0;c169050.graph_c0;c108118.graph_c0;c110189.graph_c2;c84331.graph_c0;c67940.graph_c0;c94175.graph_c1;c87470.graph_c0;c181899.graph_c0;…
Biological Process: metaxylem development (GO:0090058);	1	c102381.graph_c2
Biological Process: methionine biosynthetic process (GO:0009086);	21	c58763.graph_c0;c146817.graph_c0;c92407.graph_c0;c139315.graph_c0;c60175.graph_c0;c115929.graph_c0;c112667.graph_c4;c103330.graph_c5;c115722.graph_c0;c103330.graph_c3;c108534.graph_c0;c103330.graph_c1;c112667.graph_c1;c65236.graph_c0;c130200.graph_c0;c116266.graph_c0;c92407.graph_c1;c103737.graph_c0;c137148.graph_c0;c100290.graph_c0;c87037.graph_c0
Biological Process: methionine metabolic process (GO:0006555);	2	c184214.graph_c0;c107691.graph_c0
Biological Process: methionyl-tRNA aminoacylation (GO:0006431);	6	c108961.graph_c2;c177558.graph_c0;c169826.graph_c0;c100541.graph_c0;c126072.graph_c0;c100541.graph_c1
Biological Process: methotrexate transport (GO:0051958);	1	c109842.graph_c0
Biological Process: methylammonium transmembrane transport (GO:0072489);	4	c105819.graph_c5;c110491.graph_c3;c91191.graph_c0;c105819.graph_c1
Biological Process: methylation (GO:0032259);	252	c90834.graph_c1;c63520.graph_c0;c104482.graph_c0;c155251.graph_c0;c104686.graph_c0;c100142.graph_c0;c78921.graph_c0;c207217.graph_c0;c99629.graph_c1;c145381.graph_c0;c55302.graph_c0;c12276.graph_c0;c112405.graph_c2;c91021.graph_c0;c108466.graph_c1;c115574.graph_c0;c106482.graph_c0;c115150.graph_c0;c92407.graph_c0;c153775.graph_c0;c171401.graph_c0;c116699.graph_c1;c105341.graph_c0;c159189.graph_c0…
Biological Process: methylation-dependent chromatin silencing (GO:0006346);	3	c117593.graph_c0;c186337.graph_c0;c116516.graph_c1
Biological Process: methylglyoxal catabolic process (GO:0051596);	1	c106180.graph_c0
Biological Process: methylglyoxal catabolic process to D-lactate via S-lactoyl-glutathione (GO:0019243);	7	c103137.graph_c0;c113134.graph_c2;c113744.graph_c0;c114472.graph_c0;c107504.graph_c3;c137219.graph_c0;c111517.graph_c1
Biological Process: miRNA catabolic process (GO:0010587);	2	c194763.graph_c0;c113730.graph_c3
Biological Process: miRNA metabolic process (GO:0010586);	1	c156444.graph_c0
Biological Process: microgametogenesis (GO:0055046);	4	c187678.graph_c0;c114263.graph_c1;c186069.graph_c0;c107183.graph_c0
Biological Process: microsporocyte differentiation (GO:0010480);	2	c120826.graph_c0;c55850.graph_c0
Biological Process: microsporogenesis (GO:0009556);	3	c102765.graph_c0;c102765.graph_c3;c102765.graph_c2
Biological Process: microtubule cytoskeleton organization (GO:0000226);	10	c101471.graph_c0;c114914.graph_c2;c117539.graph_c0;c111632.graph_c0;c110035.graph_c1;c112157.graph_c2;c110035.graph_c3;c101083.graph_c1;c99456.graph_c1;c96284.graph_c0
Biological Process: microtubule nucleation (GO:0007020);	5	c109213.graph_c0;c101108.graph_c0;c113365.graph_c1;c15914.graph_c0;c113209.graph_c0
Biological Process: microtubule severing (GO:0051013);	4	c112458.graph_c1;c113327.graph_c1;c102805.graph_c0;c107615.graph_c0
Biological Process: microtubule-based movement (GO:0007018);	60	c108352.graph_c0;c99965.graph_c0;c172003.graph_c0;c108180.graph_c1;c111632.graph_c0;c150869.graph_c0;c184674.graph_c0;c111272.graph_c0;c200740.graph_c0;c111272.graph_c1;c116540.graph_c5;c163584.graph_c0;c180285.graph_c0;c93574.graph_c0;c98000.graph_c0;c104044.graph_c1;c110340.graph_c0;c103942.graph_c4;c171096.graph_c0;c108365.graph_c0;c115781.graph_c0;c114580.graph_c0;c193059.graph_c0;c199028.gra…
Biological Process: microtubule-based process (GO:0007017);	60	c91247.graph_c0;c103597.graph_c8;c111172.graph_c0;c89654.graph_c0;c67258.graph_c0;c49581.graph_c0;c94889.graph_c0;c134856.graph_c0;c91273.graph_c0;c80039.graph_c0;c91273.graph_c1;c109086.graph_c0;c74515.graph_c1;c99858.graph_c0;c75401.graph_c0;c89272.graph_c1;c114940.graph_c0;c88957.graph_c1;c89272.graph_c0;c107741.graph_c0;c38901.graph_c0;c104061.graph_c1;c105002.graph_c1;c111172.graph_c4;c68596…
Biological Process: misfolded or incompletely synthesized protein catabolic process (GO:0006515);	6	c107466.graph_c1;c181317.graph_c0;c152025.graph_c0;c113196.graph_c0;c2673.graph_c0;c111721.graph_c1
Biological Process: mismatch repair (GO:0006298);	14	c110206.graph_c0;c116084.graph_c2;c111455.graph_c0;c196055.graph_c0;c67578.graph_c0;c102512.graph_c1;c112017.graph_c2;c110333.graph_c5;c138797.graph_c0;c39819.graph_c0;c145419.graph_c0;c116216.graph_c0;c108985.graph_c2;c130273.graph_c0
Biological Process: mitochondria-associated ubiquitin-dependent protein catabolic process (GO:0072671);	1	c115795.graph_c0
Biological Process: mitochondrial ATP synthesis coupled electron transport (GO:0042775);	1	c151477.graph_c0
Biological Process: mitochondrial ATP transmembrane transport (GO:1990544);	1	c51599.graph_c0
Biological Process: mitochondrial DNA metabolic process (GO:0032042);	2	c117051.graph_c0;c116084.graph_c2
Biological Process: mitochondrial RNA catabolic process (GO:0000957);	1	c111393.graph_c3
Biological Process: mitochondrial RNA modification (GO:1900864);	1	c102511.graph_c0
Biological Process: mitochondrial RNA processing (GO:0000963);	2	c100834.graph_c0;c111393.graph_c3
Biological Process: mitochondrial alanyl-tRNA aminoacylation (GO:0070143);	5	c202704.graph_c0;c146523.graph_c0;c184421.graph_c0;c134319.graph_c0;c104086.graph_c5
Biological Process: mitochondrial electron transport, NADH to ubiquinone (GO:0006120);	2	c87234.graph_c0;c107737.graph_c1
Biological Process: mitochondrial electron transport, cytochrome c to oxygen (GO:0006123);	3	c89517.graph_c0;c113708.graph_c3;c117693.graph_c0
Biological Process: mitochondrial electron transport, ubiquinol to cytochrome c (GO:0006122);	8	c181936.graph_c0;c175485.graph_c0;c100752.graph_c0;c89517.graph_c0;c105512.graph_c3;c117693.graph_c0;c113598.graph_c0;c176213.graph_c0
Biological Process: mitochondrial fission (GO:0000266);	3	c183353.graph_c0;c169691.graph_c0;c49608.graph_c0
Biological Process: mitochondrial fusion (GO:0008053);	2	c110568.graph_c0;c118123.graph_c0
Biological Process: mitochondrial genome maintenance (GO:0000002);	3	c170863.graph_c0;c115525.graph_c4;c174257.graph_c0
Biological Process: mitochondrial mRNA modification (GO:0080156);	4	c113972.graph_c1;c102259.graph_c0;c100834.graph_c0;c104197.graph_c6
Biological Process: mitochondrial protein processing (GO:0034982);	2	c110568.graph_c0;c118123.graph_c0
Biological Process: mitochondrial proton-transporting ATP synthase complex assembly (GO:0033615);	2	c117716.graph_c0;c95543.graph_c0
Biological Process: mitochondrial pyruvate transport (GO:0006850);	5	c104615.graph_c2;c84559.graph_c0;c104277.graph_c0;c101821.graph_c0;c104443.graph_c2
Biological Process: mitochondrial respiratory chain complex I assembly (GO:0032981);	2	c110605.graph_c0;c115557.graph_c0
Biological Process: mitochondrial respiratory chain complex I biogenesis (GO:0097031);	1	c112256.graph_c1
Biological Process: mitochondrial respiratory chain complex III assembly (GO:0034551);	2	c105512.graph_c3;c106717.graph_c0
Biological Process: mitochondrial respiratory chain complex IV assembly (GO:0033617);	3	c93459.graph_c0;c103675.graph_c0;c115557.graph_c0
Biological Process: mitochondrial respiratory chain complex IV biogenesis (GO:0097034);	1	c112256.graph_c1
Biological Process: mitochondrial respiratory chain complex assembly (GO:0033108);	7	c100636.graph_c0;c102613.graph_c0;c197855.graph_c0;c91283.graph_c0;c106532.graph_c1;c108447.graph_c0;c152598.graph_c0
Biological Process: mitochondrial tRNA 3'-trailer cleavage, endonucleolytic (GO:0072684);	1	c116827.graph_c1
Biological Process: mitochondrial tRNA thio-modification (GO:0070903);	1	c4539.graph_c0
Biological Process: mitochondrial translation (GO:0032543);	12	c82989.graph_c0;c114534.graph_c0;c89913.graph_c0;c109442.graph_c1;c108816.graph_c2;c137938.graph_c0;c179710.graph_c0;c112497.graph_c0;c119727.graph_c0;c148161.graph_c0;c112276.graph_c1;c105619.graph_c0
Biological Process: mitochondrial translational elongation (GO:0070125);	12	c185402.graph_c0;c159500.graph_c0;c144501.graph_c0;c183702.graph_c0;c180688.graph_c0;c117097.graph_c0;c116140.graph_c3;c169590.graph_c0;c152955.graph_c0;c182059.graph_c0;c74281.graph_c0;c109711.graph_c4
Biological Process: mitochondrial translational termination (GO:0070126);	2	c145243.graph_c0;c115761.graph_c2
Biological Process: mitochondrial transport (GO:0006839);	5	c105317.graph_c0;c154597.graph_c0;c100630.graph_c0;c115977.graph_c2;c133172.graph_c0
Biological Process: mitochondrion localization (GO:0051646);	1	c111383.graph_c4
Biological Process: mitochondrion organization (GO:0007005);	7	c134491.graph_c0;c117239.graph_c2;c103316.graph_c4;c101186.graph_c0;c197393.graph_c0;c111941.graph_c1;c102345.graph_c0
Biological Process: mitotic DNA damage checkpoint (GO:0044773);	1	c89113.graph_c0
Biological Process: mitotic DNA integrity checkpoint (GO:0044774);	2	c173043.graph_c0;c111906.graph_c1
Biological Process: mitotic DNA replication preinitiation complex assembly (GO:1902977);	1	c111108.graph_c0
Biological Process: mitotic cell cycle (GO:0000278);	1	c110496.graph_c0
Biological Process: mitotic cell cycle (GO:0007067);	8	c159855.graph_c0;c114121.graph_c0;c117524.graph_c1;c111982.graph_c1;c152946.graph_c0;c104004.graph_c3;c111332.graph_c0;c113801.graph_c2
Biological Process: mitotic cell cycle checkpoint (GO:0007093);	2	c99940.graph_c1;c112917.graph_c0
Biological Process: mitotic cell cycle process (GO:1903047);	1	c150912.graph_c0
Biological Process: mitotic chromosome condensation (GO:0007076);	6	c108065.graph_c0;c114054.graph_c3;c179422.graph_c0;c100188.graph_c0;c109834.graph_c0;c152361.graph_c0
Biological Process: mitotic contractile ring actin filament bundle assembly (GO:1903477);	1	c154081.graph_c0
Biological Process: mitotic recombination (GO:0006312);	8	c150912.graph_c0;c112339.graph_c1;c96079.graph_c0;c173043.graph_c0;c111182.graph_c1;c111906.graph_c1;c168157.graph_c0;c115525.graph_c4
Biological Process: mitotic recombination-dependent replication fork processing (GO:1990426);	1	c150912.graph_c0
Biological Process: mitotic sister chromatid cohesion (GO:0007064);	5	c48361.graph_c0;c114902.graph_c1;c104941.graph_c1;c116585.graph_c0;c112428.graph_c0
Biological Process: mitotic sister chromatid segregation (GO:0000070);	1	c84136.graph_c0
Biological Process: mitotic spindle assembly (GO:0090307);	5	c115644.graph_c4;c100851.graph_c0;c113534.graph_c0;c110103.graph_c3;c113978.graph_c1
Biological Process: mitotic spindle assembly checkpoint (GO:0007094);	8	c116376.graph_c0;c112857.graph_c0;c113931.graph_c4;c97687.graph_c0;c89113.graph_c0;c116443.graph_c2;c96985.graph_c0;c205097.graph_c0
Biological Process: mitotic spindle organization (GO:0007052);	4	c206648.graph_c0;c106914.graph_c0;c111738.graph_c0;c108755.graph_c3
Biological Process: mitotic spindle organization in nucleus (GO:0030472);	1	c89187.graph_c0
Biological Process: modification-dependent protein catabolic process (GO:0019941);	1	c102967.graph_c2
Biological Process: molybdate ion transport (GO:0015689);	6	c135902.graph_c0;c102237.graph_c0;c199432.graph_c0;c96217.graph_c0;c116359.graph_c6;c100065.graph_c0
Biological Process: molybdenum incorporation into molybdenum-molybdopterin complex (GO:0018315);	3	c107494.graph_c1;c117821.graph_c0;c79281.graph_c0
Biological Process: molybdopterin cofactor biosynthetic process (GO:0032324);	4	c185803.graph_c0;c189007.graph_c0;c107494.graph_c1;c117821.graph_c0
Biological Process: molybdopterin cofactor metabolic process (GO:0043545);	4	c120973.graph_c0;c117731.graph_c4;c23462.graph_c0;c41094.graph_c0
Biological Process: monocarboxylic acid biosynthetic process (GO:0072330);	1	c134722.graph_c0
Biological Process: monocarboxylic acid metabolic process (GO:0032787);	3	c148617.graph_c0;c153809.graph_c0;c39620.graph_c1
Biological Process: monosaccharide transport (GO:0015749);	3	c3009.graph_c1;c63763.graph_c0;c29262.graph_c0
Biological Process: monoterpene biosynthetic process (GO:0043693);	7	c110820.graph_c1;c113427.graph_c1;c93658.graph_c0;c127494.graph_c0;c109073.graph_c0;c92659.graph_c0;c116899.graph_c1
Biological Process: monovalent inorganic cation homeostasis (GO:0055067);	1	c92352.graph_c0
Biological Process: monovalent inorganic cation transport (GO:0015672);	1	c121683.graph_c0
Biological Process: mucilage biosynthetic process involved in seed coat development (GO:0048354);	2	c117579.graph_c0;c101886.graph_c1
Biological Process: multicellular organism development (GO:0007275);	66	c106027.graph_c0;c155137.graph_c0;c103024.graph_c4;c71364.graph_c0;c112303.graph_c5;c89627.graph_c1;c116167.graph_c0;c115436.graph_c3;c114476.graph_c2;c45642.graph_c0;c91710.graph_c1;c104239.graph_c0;c196769.graph_c0;c110161.graph_c3;c115905.graph_c1;c103367.graph_c5;c107840.graph_c0;c113157.graph_c0;c113376.graph_c1;c136327.graph_c0;c114080.graph_c4;c113632.graph_c0;c106820.graph_c0;c98646.graph…
Biological Process: multicellular organism reproduction (GO:0032504);	1	c43784.graph_c1
Biological Process: multicellular organismal process (GO:0032501);	1	c108689.graph_c2
Biological Process: multidimensional cell growth (GO:0009825);	9	c99018.graph_c2;c109611.graph_c0;c114565.graph_c1;c101198.graph_c1;c104345.graph_c0;c205433.graph_c0;c84740.graph_c0;c113086.graph_c1;c114471.graph_c1
Biological Process: multivesicular body assembly (GO:0036258);	1	c112147.graph_c3
Biological Process: myo-inositol hexakisphosphate biosynthetic process (GO:0010264);	1	c179765.graph_c0
Biological Process: myo-inositol transport (GO:0015798);	3	c165437.graph_c0;c101463.graph_c0;c117366.graph_c0
Biological Process: ncRNA processing (GO:0034470);	1	c72674.graph_c0
Biological Process: nectar secretion (GO:0071836);	2	c101293.graph_c0;c112413.graph_c1
Biological Process: negative gravitropism (GO:0009959);	1	c116947.graph_c1
Biological Process: negative regulation of ATPase activity (GO:0032780);	1	c103723.graph_c0
Biological Process: negative regulation of DNA endoreduplication (GO:0032876);	4	c97583.graph_c0;c106597.graph_c0;c113439.graph_c3;c114565.graph_c1
Biological Process: negative regulation of DNA recombination (GO:0045910);	5	c111455.graph_c0;c206060.graph_c0;c116973.graph_c0;c196055.graph_c0;c108985.graph_c2
Biological Process: negative regulation of ER-associated ubiquitin-dependent protein catabolic process (GO:1903070);	1	c110267.graph_c0
Biological Process: negative regulation of G2/M transition of mitotic cell cycle (GO:0010972);	1	c145868.graph_c0
Biological Process: negative regulation of GTPase activity (GO:0034260);	1	c205909.graph_c0
Biological Process: negative regulation of MAP kinase activity (GO:0043407);	1	c169003.graph_c0
Biological Process: negative regulation of abscisic acid-activated signaling pathway (GO:0009788);	14	c100144.graph_c0;c104191.graph_c0;c117015.graph_c0;c167043.graph_c0;c110496.graph_c0;c107754.graph_c1;c104925.graph_c0;c195792.graph_c0;c117135.graph_c0;c101651.graph_c0;c115721.graph_c1;c115510.graph_c4;c205909.graph_c0;c112379.graph_c2
Biological Process: negative regulation of anion channel activity by blue light (GO:0010362);	2	c181470.graph_c0;c150869.graph_c0
Biological Process: negative regulation of anthocyanin metabolic process (GO:0031538);	1	c113943.graph_c0
Biological Process: negative regulation of apoptotic process (GO:0043066);	4	c97989.graph_c3;c111964.graph_c0;c94289.graph_c1;c92795.graph_c0
Biological Process: negative regulation of autophagy (GO:0010507);	2	c112906.graph_c0;c109899.graph_c2
Biological Process: negative regulation of auxin mediated signaling pathway (GO:0010930);	1	c105962.graph_c1
Biological Process: negative regulation of biological process (GO:0048519);	1	c102106.graph_c0
Biological Process: negative regulation of catalytic activity (GO:0043086);	37	c201318.graph_c0;c113785.graph_c2;c106732.graph_c5;c171612.graph_c0;c106722.graph_c0;c59817.graph_c0;c130893.graph_c0;c50927.graph_c0;c102853.graph_c0;c150182.graph_c0;c113251.graph_c0;c15890.graph_c0;c102681.graph_c2;c107267.graph_c2;c107543.graph_c2;c79390.graph_c0;c112097.graph_c0;c105854.graph_c0;c139833.graph_c0;c140355.graph_c0;c105028.graph_c0;c91530.graph_c0;c60028.graph_c0;c181379.graph_…
Biological Process: negative regulation of cell cycle (GO:0045786);	1	c150912.graph_c0
Biological Process: negative regulation of cell death (GO:0060548);	1	c105193.graph_c0
Biological Process: negative regulation of cell differentiation (GO:0045596);	1	c174301.graph_c0
Biological Process: negative regulation of cell growth (GO:0030308);	1	c101651.graph_c0
Biological Process: negative regulation of cellular metabolic process (GO:0031324);	1	c112415.graph_c0
Biological Process: negative regulation of cellular process (GO:0048523);	4	c116953.graph_c1;c106027.graph_c0;c98583.graph_c2;c107032.graph_c1
Biological Process: negative regulation of chromatin silencing (GO:0031936);	1	c115805.graph_c1
Biological Process: negative regulation of chromosome condensation (GO:1902340);	1	c89113.graph_c0
Biological Process: negative regulation of cyclin-dependent protein serine/threonine kinase activity (GO:0045736);	1	c199788.graph_c0
Biological Process: negative regulation of cysteine-type endopeptidase activity (GO:2000117);	1	c105051.graph_c0
Biological Process: negative regulation of cytokinin dehydrogenase activity (GO:1903857);	1	c110267.graph_c0
Biological Process: negative regulation of defense response (GO:0031348);	2	c100428.graph_c1;c104548.graph_c0
Biological Process: negative regulation of defense response to bacterium (GO:1900425);	3	c105839.graph_c0;c103234.graph_c0;c115797.graph_c4
Biological Process: negative regulation of defense response to virus (GO:0050687);	1	c109586.graph_c0
Biological Process: negative regulation of embryonic development (GO:0045992);	1	c109813.graph_c4
Biological Process: negative regulation of endopeptidase activity (GO:0010951);	27	c189068.graph_c0;c72442.graph_c0;c180249.graph_c0;c138367.graph_c0;c163978.graph_c0;c122944.graph_c0;c203159.graph_c0;c82002.graph_c0;c129589.graph_c0;c95877.graph_c0;c91776.graph_c1;c23246.graph_c0;c128877.graph_c0;c110051.graph_c0;c103150.graph_c0;c155538.graph_c0;c88720.graph_c0;c68858.graph_c0;c82579.graph_c0;c130681.graph_c0;c70270.graph_c0;c89266.graph_c0;c119029.graph_c0;c159464.graph_c0;c…
Biological Process: negative regulation of ethylene biosynthetic process (GO:0010366);	4	c158785.graph_c0;c199115.graph_c0;c178582.graph_c0;c105915.graph_c0
Biological Process: negative regulation of ethylene-activated signaling pathway (GO:0010105);	11	c112379.graph_c2;c887.graph_c0;c105828.graph_c2;c112445.graph_c1;c117408.graph_c0;c106624.graph_c1;c105575.graph_c2;c104658.graph_c0;c171425.graph_c0;c105575.graph_c1;c134886.graph_c0
Biological Process: negative regulation of exoribonuclease activity (GO:1901918);	2	c114463.graph_c4;c114463.graph_c1
Biological Process: negative regulation of flavonoid biosynthetic process (GO:0009964);	1	c115169.graph_c1
Biological Process: negative regulation of flower development (GO:0009910);	9	c114783.graph_c2;c111621.graph_c0;c108223.graph_c0;c98416.graph_c2;c117284.graph_c1;c115601.graph_c0;c115021.graph_c1;c98416.graph_c0;c199737.graph_c0
Biological Process: negative regulation of gene expression (GO:0010629);	1	c169374.graph_c0
Biological Process: negative regulation of gibberellic acid mediated signaling pathway (GO:0009938);	5	c106908.graph_c3;c117609.graph_c1;c58255.graph_c0;c92524.graph_c0;c104262.graph_c0
Biological Process: negative regulation of histone acetylation (GO:0035067);	1	c123323.graph_c0
Biological Process: negative regulation of induction of conjugation with cellular fusion (GO:0010515);	1	c184214.graph_c0
Biological Process: negative regulation of innate immune response (GO:0045824);	3	c205433.graph_c0;c111022.graph_c0;c114471.graph_c1
Biological Process: negative regulation of iron ion transport (GO:0034757);	2	c112509.graph_c6;c177627.graph_c0
Biological Process: negative regulation of leaf senescence (GO:1900056);	1	c116904.graph_c4
Biological Process: negative regulation of long-day photoperiodism, flowering (GO:0048579);	4	c95439.graph_c2;c99063.graph_c0;c95439.graph_c1;c88579.graph_c0
Biological Process: negative regulation of meiotic cell cycle (GO:0051447);	1	c135684.graph_c0
Biological Process: negative regulation of metabolic process (GO:0009892);	1	c113040.graph_c2
Biological Process: negative regulation of microtubule depolymerization (GO:0007026);	1	c117524.graph_c1
Biological Process: negative regulation of mitochondrial translation (GO:0070130);	1	c154270.graph_c0
Biological Process: negative regulation of mitotic cell cycle (GO:0045930);	1	c97763.graph_c0
Biological Process: negative regulation of molecular function, epigenetic (GO:0045857);	1	c169124.graph_c0
Biological Process: negative regulation of nucleic acid-templated transcription (GO:1903507);	4	c97286.graph_c0;c116630.graph_c0;c97673.graph_c0;c101318.graph_c1
Biological Process: negative regulation of organ growth (GO:0046621);	1	c101138.graph_c0
Biological Process: negative regulation of peptidase activity (GO:0010466);	5	c88879.graph_c0;c117635.graph_c0;c86542.graph_c0;c180651.graph_c0;c110521.graph_c1
Biological Process: negative regulation of phosphoprotein phosphatase activity (GO:0032515);	2	c105650.graph_c1;c113822.graph_c0
Biological Process: negative regulation of photomorphogenesis (GO:0010100);	2	c102301.graph_c0;c117824.graph_c2
Biological Process: negative regulation of plant-type hypersensitive response (GO:0034051);	2	c96775.graph_c0;c115453.graph_c0
Biological Process: negative regulation of programmed cell death (GO:0043069);	1	c12267.graph_c0
Biological Process: negative regulation of protein serine/threonine kinase activity (GO:0071901);	1	c108842.graph_c4
Biological Process: negative regulation of reductive pentose-phosphate cycle (GO:0080153);	1	c99476.graph_c0
Biological Process: negative regulation of ribosome biogenesis (GO:0090071);	2	c200520.graph_c0;c142262.graph_c0
Biological Process: negative regulation of seed dormancy process (GO:1902039);	1	c107754.graph_c1
Biological Process: negative regulation of seed germination (GO:0010187);	6	c106908.graph_c3;c58255.graph_c0;c113334.graph_c1;c104262.graph_c0;c109088.graph_c0;c179166.graph_c0
Biological Process: negative regulation of shoot apical meristem development (GO:1902184);	1	c100149.graph_c1
Biological Process: negative regulation of short-day photoperiodism, flowering (GO:0048577);	5	c88579.graph_c0;c103965.graph_c0;c95439.graph_c2;c99063.graph_c0;c95439.graph_c1
Biological Process: negative regulation of signal transduction (GO:0009968);	1	c112504.graph_c1
Biological Process: negative regulation of starch metabolic process (GO:2000905);	1	c61991.graph_c0
Biological Process: negative regulation of stomatal complex development (GO:2000122);	1	c172029.graph_c0
Biological Process: negative regulation of systemic acquired resistance (GO:0010113);	1	c105074.graph_c0
Biological Process: negative regulation of telomerase activity (GO:0051974);	1	c114833.graph_c2
Biological Process: negative regulation of transcription by glucose (GO:0045014);	1	c184214.graph_c0
Biological Process: negative regulation of transcription from RNA polymerase II promoter (GO:0000122);	6	c115497.graph_c1;c110754.graph_c0;c116516.graph_c1;c202013.graph_c0;c117593.graph_c0;c186337.graph_c0
Biological Process: negative regulation of transcription, DNA-templated (GO:0045892);	12	c116044.graph_c3;c105997.graph_c1;c105074.graph_c0;c187374.graph_c0;c188805.graph_c0;c110743.graph_c1;c98139.graph_c0;c105305.graph_c1;c115510.graph_c4;c114158.graph_c1;c138824.graph_c0;c100573.graph_c0
Biological Process: negative regulation of translation (GO:0017148);	12	c100795.graph_c0;c115200.graph_c4;c118054.graph_c6;c96045.graph_c0;c178871.graph_c0;c200520.graph_c0;c110406.graph_c2;c115200.graph_c5;c168240.graph_c0;c142262.graph_c0;c102728.graph_c0;c101813.graph_c0
Biological Process: negative regulation of translational initiation (GO:0045947);	1	c107709.graph_c0
Biological Process: negative regulation of transposition (GO:0010529);	1	c123323.graph_c0
Biological Process: neutral amino acid transport (GO:0015804);	1	c102956.graph_c0
Biological Process: nickel cation transmembrane transport (GO:0035444);	1	c74189.graph_c0
Biological Process: nicotianamine biosynthetic process (GO:0030418);	2	c67216.graph_c1;c67216.graph_c0
Biological Process: nicotinamide nucleotide metabolic process (GO:0046496);	5	c115836.graph_c0;c128644.graph_c0;c177507.graph_c0;c146371.graph_c0;c109232.graph_c0
Biological Process: nicotinate nucleotide salvage (GO:0019358);	4	c62274.graph_c0;c103002.graph_c3;c179122.graph_c0;c174819.graph_c0
Biological Process: nitrate assimilation (GO:0042128);	12	c108243.graph_c0;c5595.graph_c0;c127656.graph_c0;c113061.graph_c0;c91630.graph_c0;c105819.graph_c3;c94289.graph_c1;c64582.graph_c0;c136178.graph_c0;c148985.graph_c0;c106985.graph_c0;c114478.graph_c1
Biological Process: nitrate import (GO:1902025);	3	c102157.graph_c0;c105875.graph_c5;c90272.graph_c0
Biological Process: nitrate transport (GO:0015706);	7	c118186.graph_c0;c81635.graph_c0;c105332.graph_c0;c106960.graph_c0;c93006.graph_c0;c114483.graph_c0;c80721.graph_c1
Biological Process: nitric oxide biosynthetic process (GO:0006809);	6	c136178.graph_c0;c127656.graph_c0;c105819.graph_c3;c91630.graph_c0;c113061.graph_c0;c114478.graph_c1
Biological Process: nitric oxide catabolic process (GO:0046210);	1	c65043.graph_c0
Biological Process: nitric oxide mediated signal transduction (GO:0007263);	1	c14817.graph_c0
Biological Process: nitrogen compound metabolic process (GO:0006807);	23	c30065.graph_c0;c103361.graph_c0;c79926.graph_c0;c16821.graph_c0;c171637.graph_c0;c176977.graph_c0;c120342.graph_c0;c116892.graph_c0;c8160.graph_c0;c81885.graph_c0;c105380.graph_c4;c135334.graph_c0;c6661.graph_c0;c105872.graph_c4;c96942.graph_c0;c168116.graph_c0;c108597.graph_c1;c105940.graph_c3;c32460.graph_c0;c109048.graph_c3;c153803.graph_c0;c161202.graph_c0;c61737.graph_c3
Biological Process: nitrogen compound transport (GO:0071705);	5	c110461.graph_c1;c186318.graph_c0;c116949.graph_c5;c184544.graph_c0;c114964.graph_c7
Biological Process: nitrogen fixation (GO:0009399);	3	c182509.graph_c0;c89018.graph_c0;c104154.graph_c0
Biological Process: nitrogen utilization (GO:0019740);	12	c114329.graph_c1;c77362.graph_c0;c20435.graph_c0;c105880.graph_c0;c97008.graph_c0;c78676.graph_c0;c114213.graph_c2;c96165.graph_c0;c98935.graph_c0;c114329.graph_c0;c85351.graph_c0;c138076.graph_c0
Biological Process: nonphotochemical quenching (GO:0010196);	1	c109244.graph_c3
Biological Process: nuclear chromosome segregation (GO:0098813);	1	c150912.graph_c0
Biological Process: nuclear division (GO:0000280);	4	c113270.graph_c0;c171067.graph_c0;c113365.graph_c1;c109213.graph_c0
Biological Process: nuclear envelope organization (GO:0006998);	1	c107788.graph_c0
Biological Process: nuclear envelope reassembly (GO:0031468);	4	c98759.graph_c0;c80265.graph_c0;c80265.graph_c2;c80265.graph_c1
Biological Process: nuclear import (GO:0051170);	1	c174301.graph_c0
Biological Process: nuclear mRNA surveillance (GO:0071028);	5	c90515.graph_c0;c106663.graph_c1;c150865.graph_c0;c111220.graph_c1;c110213.graph_c1
Biological Process: nuclear membrane fusion (GO:0000740);	1	c116990.graph_c3
Biological Process: nuclear membrane organization (GO:0071763);	1	c26887.graph_c0
Biological Process: nuclear migration (GO:0007097);	1	c152361.graph_c0
Biological Process: nuclear polyadenylation-dependent mRNA catabolic process (GO:0071042);	2	c150865.graph_c0;c90515.graph_c0
Biological Process: nuclear polyadenylation-dependent rRNA catabolic process (GO:0071035);	4	c150865.graph_c0;c92577.graph_c0;c111399.graph_c2;c90515.graph_c0
Biological Process: nuclear polyadenylation-dependent tRNA catabolic process (GO:0071038);	4	c111399.graph_c2;c90515.graph_c0;c150865.graph_c0;c92577.graph_c0
Biological Process: nuclear pore complex assembly (GO:0051292);	2	c104216.graph_c0;c171630.graph_c0
Biological Process: nuclear pore organization (GO:0006999);	9	c116801.graph_c1;c113811.graph_c3;c102120.graph_c1;c98595.graph_c1;c111631.graph_c0;c113811.graph_c4;c98595.graph_c0;c99930.graph_c0;c179185.graph_c0
Biological Process: nuclear retention of pre-mRNA with aberrant 3'-ends at the site of transcription (GO:0071049);	2	c111399.graph_c2;c92577.graph_c0
Biological Process: nuclear retention of unspliced pre-mRNA at the site of transcription (GO:0071048);	2	c190554.graph_c0;c103069.graph_c0
Biological Process: nuclear-transcribed mRNA catabolic process (GO:0000956);	1	c117834.graph_c2
Biological Process: nuclear-transcribed mRNA catabolic process, deadenylation-dependent decay (GO:0000288);	11	c124127.graph_c0;c117907.graph_c0;c101813.graph_c0;c168240.graph_c0;c73715.graph_c0;c180772.graph_c0;c172741.graph_c0;c110406.graph_c2;c185110.graph_c0;c115798.graph_c2;c118054.graph_c6
Biological Process: nuclear-transcribed mRNA catabolic process, exonucleolytic (GO:0000291);	4	c113730.graph_c3;c92198.graph_c1;c102633.graph_c1;c194763.graph_c0
Biological Process: nuclear-transcribed mRNA catabolic process, exonucleolytic, 3'-5' (GO:0034427);	7	c92577.graph_c0;c110213.graph_c1;c106663.graph_c1;c111220.graph_c1;c150865.graph_c0;c90515.graph_c0;c111399.graph_c2
Biological Process: nuclear-transcribed mRNA catabolic process, no-go decay (GO:0070966);	1	c111095.graph_c0
Biological Process: nuclear-transcribed mRNA catabolic process, non-stop decay (GO:0070481);	1	c111095.graph_c0
Biological Process: nuclear-transcribed mRNA catabolic process, nonsense-mediated decay (GO:0000184);	9	c117960.graph_c1;c102278.graph_c2;c88008.graph_c0;c77432.graph_c0;c55455.graph_c0;c116342.graph_c1;c56331.graph_c0;c104409.graph_c0;c117284.graph_c1
Biological Process: nucleic acid metabolic process (GO:0090304);	106	c179262.graph_c0;c54191.graph_c0;c103281.graph_c0;c35946.graph_c0;c104835.graph_c1;c114766.graph_c0;c112410.graph_c1;c111025.graph_c2;c145033.graph_c0;c109542.graph_c0;c106545.graph_c1;c100669.graph_c0;c107140.graph_c5;c106107.graph_c0;c104994.graph_c0;c116823.graph_c1;c107087.graph_c3;c99769.graph_c0;c106035.graph_c1;c116565.graph_c0;c107015.graph_c0;c104753.graph_c0;c99208.graph_c0;c108312.grap…
Biological Process: nucleic acid phosphodiester bond hydrolysis (GO:0090305);	81	c205840.graph_c0;c104720.graph_c1;c114681.graph_c0;c117192.graph_c0;c68582.graph_c0;c157398.graph_c0;c64006.graph_c0;c112691.graph_c2;c96997.graph_c0;c110213.graph_c1;c196055.graph_c0;c97454.graph_c0;c101841.graph_c0;c138794.graph_c0;c106851.graph_c2;c39819.graph_c0;c109764.graph_c1;c93347.graph_c0;c184603.graph_c0;c156983.graph_c0;c98727.graph_c0;c169137.graph_c0;c85421.graph_c1;c139205.graph_c0…
Biological Process: nucleic acid-templated transcription (GO:0097659);	2	c205028.graph_c0;c70640.graph_c1
Biological Process: nucleobase transport (GO:0015851);	1	c188930.graph_c0
Biological Process: nucleobase-containing compound biosynthetic process (GO:0034654);	11	c116246.graph_c2;c178786.graph_c0;c107140.graph_c5;c114166.graph_c1;c104753.graph_c0;c103194.graph_c0;c6030.graph_c0;c111300.graph_c3;c139424.graph_c0;c107087.graph_c3;c112934.graph_c5
Biological Process: nucleobase-containing compound metabolic process (GO:0006139);	30	c187016.graph_c0;c35518.graph_c0;c117967.graph_c1;c113531.graph_c2;c196604.graph_c0;c105140.graph_c1;c116144.graph_c0;c116442.graph_c1;c71992.graph_c1;c183673.graph_c0;c168414.graph_c0;c128950.graph_c0;c134739.graph_c0;c59525.graph_c1;c112875.graph_c1;c106558.graph_c2;c116419.graph_c0;c97950.graph_c2;c111948.graph_c1;c106870.graph_c3;c116551.graph_c0;c89376.graph_c1;c41445.graph_c0;c111300.graph_…
Biological Process: nucleobase-containing small molecule metabolic process (GO:0055086);	3	c99385.graph_c1;c182706.graph_c0;c147785.graph_c0
Biological Process: nucleocytoplasmic transport (GO:0006913);	3	c112857.graph_c0;c1133.graph_c0;c105749.graph_c0
Biological Process: nucleoside diphosphate phosphorylation (GO:0006165);	9	c183634.graph_c0;c112050.graph_c0;c108602.graph_c0;c97152.graph_c0;c206276.graph_c0;c103641.graph_c1;c79740.graph_c0;c64314.graph_c0;c116036.graph_c2
Biological Process: nucleoside metabolic process (GO:0009116);	17	c107684.graph_c0;c68098.graph_c0;c101351.graph_c0;c104720.graph_c0;c176995.graph_c0;c105619.graph_c1;c156410.graph_c0;c101929.graph_c1;c107684.graph_c1;c102434.graph_c2;c101929.graph_c2;c57095.graph_c1;c187504.graph_c0;c99499.graph_c0;c113172.graph_c0;c99779.graph_c1;c100381.graph_c1
Biological Process: nucleoside transmembrane transport (GO:1901642);	4	c124556.graph_c0;c104718.graph_c0;c96733.graph_c2;c96733.graph_c0
Biological Process: nucleoside triphosphate biosynthetic process (GO:0009142);	3	c144311.graph_c0;c180921.graph_c0;c181568.graph_c0
Biological Process: nucleosome assembly (GO:0006334);	27	c110530.graph_c1;c112613.graph_c3;c104111.graph_c4;c71143.graph_c0;c112343.graph_c0;c83932.graph_c2;c40627.graph_c0;c114099.graph_c1;c35987.graph_c0;c106912.graph_c0;c56507.graph_c0;c114474.graph_c0;c79252.graph_c0;c67734.graph_c0;c99557.graph_c0;c110093.graph_c2;c96226.graph_c0;c87298.graph_c0;c45946.graph_c0;c154662.graph_c0;c105343.graph_c0;c110401.graph_c0;c74886.graph_c0;c112431.graph_c1;c80…
Biological Process: nucleotide biosynthetic process (GO:0009165);	7	c71018.graph_c0;c156410.graph_c0;c187504.graph_c0;c105619.graph_c1;c101351.graph_c0;c68098.graph_c0;c110007.graph_c0
Biological Process: nucleotide metabolic process (GO:0009117);	7	c161182.graph_c0;c139424.graph_c0;c100072.graph_c0;c57522.graph_c0;c125502.graph_c0;c178786.graph_c0;c177708.graph_c0
Biological Process: nucleotide phosphorylation (GO:0046939);	27	c117943.graph_c0;c110237.graph_c1;c157185.graph_c0;c25905.graph_c1;c112384.graph_c0;c199818.graph_c0;c4763.graph_c0;c125799.graph_c0;c107092.graph_c2;c189301.graph_c0;c110237.graph_c0;c153940.graph_c0;c70669.graph_c1;c173704.graph_c0;c113407.graph_c1;c103169.graph_c0;c104625.graph_c0;c114523.graph_c1;c132270.graph_c0;c187281.graph_c0;c109446.graph_c2;c182382.graph_c0;c168695.graph_c0;c184049.grap…
Biological Process: nucleotide transmembrane transport (GO:1901679);	2	c106561.graph_c0;c106039.graph_c1
Biological Process: nucleotide-excision repair (GO:0006289);	17	c116735.graph_c0;c114654.graph_c0;c101416.graph_c1;c198475.graph_c0;c115179.graph_c0;c112830.graph_c3;c116191.graph_c0;c116574.graph_c1;c117535.graph_c1;c155415.graph_c0;c26074.graph_c0;c116549.graph_c1;c117152.graph_c0;c176419.graph_c0;c82725.graph_c0;c103520.graph_c0;c117063.graph_c2
Biological Process: nucleotide-sugar biosynthetic process (GO:0009226);	7	c101082.graph_c0;c136035.graph_c0;c187086.graph_c0;c180931.graph_c0;c180700.graph_c0;c101082.graph_c1;c15129.graph_c0
Biological Process: nucleotide-sugar metabolic process (GO:0009225);	6	c101765.graph_c0;c109545.graph_c3;c101765.graph_c1;c89286.graph_c0;c199620.graph_c0;c109545.graph_c0
Biological Process: nucleotide-sugar transport (GO:0015780);	3	c106561.graph_c0;c106170.graph_c1;c110332.graph_c0
Biological Process: nucleus organization (GO:0006997);	1	c167103.graph_c0
Biological Process: obsolete deoxyhypusine biosynthetic process from spermidine (GO:0050983);	1	c117746.graph_c0
Biological Process: obsolete protein import into nucleus, docking (GO:0000059);	26	c117904.graph_c2;c122325.graph_c0;c111631.graph_c0;c83499.graph_c0;c113811.graph_c4;c179185.graph_c0;c85192.graph_c0;c152545.graph_c0;c106103.graph_c2;c108471.graph_c0;c97551.graph_c0;c138891.graph_c0;c106323.graph_c1;c100618.graph_c1;c113811.graph_c3;c98595.graph_c1;c62412.graph_c0;c38946.graph_c0;c83499.graph_c2;c116069.graph_c0;c98595.graph_c0;c107714.graph_c0;c116480.graph_c0;c99930.graph_c0;…
Biological Process: oligopeptide transport (GO:0006857);	19	c93807.graph_c0;c171776.graph_c0;c105944.graph_c0;c117451.graph_c0;c114483.graph_c0;c77259.graph_c2;c108848.graph_c0;c92805.graph_c0;c181571.graph_c0;c179802.graph_c0;c175784.graph_c0;c177994.graph_c0;c46512.graph_c0;c92805.graph_c1;c167549.graph_c0;c110570.graph_c1;c104231.graph_c1;c111041.graph_c0;c77259.graph_c0
Biological Process: oligosaccharide biosynthetic process (GO:0009312);	1	c114002.graph_c1
Biological Process: oligosaccharide metabolic process (GO:0009311);	2	c110160.graph_c1;c117938.graph_c0
Biological Process: oligosaccharide-lipid intermediate biosynthetic process (GO:0006490);	5	c112382.graph_c0;c112382.graph_c1;c108294.graph_c0;c112132.graph_c1;c184133.graph_c0
Biological Process: one-carbon metabolic process (GO:0006730);	32	c84516.graph_c0;c113476.graph_c3;c61095.graph_c0;c92673.graph_c0;c108159.graph_c0;c184214.graph_c0;c116995.graph_c0;c143944.graph_c0;c92673.graph_c1;c111638.graph_c4;c187491.graph_c0;c115291.graph_c0;c118306.graph_c0;c3595.graph_c1;c138327.graph_c0;c89312.graph_c0;c47563.graph_c0;c54605.graph_c0;c51622.graph_c0;c41902.graph_c0;c148369.graph_c0;c117010.graph_c1;c43981.graph_c0;c3595.graph_c0;c1152…
Biological Process: organ boundary specification between lateral organs and the meristem (GO:0010199);	3	c107392.graph_c1;c187066.graph_c0;c103916.graph_c0
Biological Process: organ growth (GO:0035265);	3	c113943.graph_c0;c99783.graph_c0;c109798.graph_c0
Biological Process: organelle organization (GO:0006996);	8	c114645.graph_c2;c116209.graph_c0;c82224.graph_c0;c101823.graph_c0;c134334.graph_c0;c106640.graph_c0;c49619.graph_c1;c186054.graph_c0
Biological Process: organic acid transmembrane transport (GO:1903825);	3	c115387.graph_c0;c108006.graph_c1;c116562.graph_c3
Biological Process: organic anion transport (GO:0015711);	3	c180501.graph_c0;c113040.graph_c2;c177427.graph_c0
Biological Process: organic cation transport (GO:0015695);	15	c114329.graph_c0;c85351.graph_c0;c138076.graph_c0;c98935.graph_c0;c96165.graph_c0;c180501.graph_c0;c142060.graph_c0;c114213.graph_c2;c78676.graph_c0;c97008.graph_c0;c105880.graph_c0;c166991.graph_c0;c20435.graph_c0;c77362.graph_c0;c114329.graph_c1
Biological Process: organic cyclic compound biosynthetic process (GO:1901362);	10	c146980.graph_c0;c120973.graph_c0;c120900.graph_c0;c117731.graph_c4;c139396.graph_c0;c41094.graph_c0;c23462.graph_c0;c151988.graph_c0;c131664.graph_c0;c104240.graph_c0
Biological Process: organic cyclic compound catabolic process (GO:1901361);	4	c164711.graph_c0;c184408.graph_c0;c160736.graph_c0;c152074.graph_c0
Biological Process: organic cyclic compound metabolic process (GO:1901360);	18	c93918.graph_c0;c134433.graph_c0;c109163.graph_c0;c102164.graph_c2;c151482.graph_c0;c146651.graph_c0;c113507.graph_c1;c3063.graph_c0;c107838.graph_c0;c115271.graph_c1;c115539.graph_c0;c133256.graph_c0;c40314.graph_c0;c148084.graph_c0;c117979.graph_c1;c102002.graph_c0;c166323.graph_c0;c104511.graph_c0
Biological Process: organic hydroxy compound biosynthetic process (GO:1901617);	1	c151988.graph_c0
Biological Process: organic hydroxy compound metabolic process (GO:1901615);	2	c136357.graph_c0;c111601.graph_c0
Biological Process: organic phosphonate transport (GO:0015716);	13	c114326.graph_c1;c105884.graph_c0;c100961.graph_c3;c42790.graph_c0;c168186.graph_c0;c101281.graph_c1;c164414.graph_c0;c109475.graph_c1;c96343.graph_c0;c110783.graph_c3;c94557.graph_c0;c108863.graph_c0;c179031.graph_c0
Biological Process: organic substance biosynthetic process (GO:1901576);	13	c40314.graph_c0;c98853.graph_c1;c131469.graph_c0;c113524.graph_c1;c112415.graph_c0;c116892.graph_c0;c109956.graph_c2;c184992.graph_c0;c112875.graph_c1;c154095.graph_c0;c128950.graph_c0;c117657.graph_c0;c148084.graph_c0
Biological Process: organic substance metabolic process (GO:0071704);	81	c107352.graph_c2;c103944.graph_c1;c105779.graph_c7;c159362.graph_c0;c116360.graph_c5;c26861.graph_c0;c168319.graph_c0;c83291.graph_c0;c147127.graph_c0;c181211.graph_c0;c105696.graph_c0;c182896.graph_c0;c107423.graph_c0;c116099.graph_c1;c8160.graph_c0;c112778.graph_c4;c146267.graph_c0;c140554.graph_c0;c206573.graph_c0;c32460.graph_c0;c100824.graph_c0;c131968.graph_c0;c169167.graph_c0;c169762.graph…
Biological Process: organic substance transport (GO:0071702);	10	c190277.graph_c0;c185338.graph_c0;c186318.graph_c0;c116949.graph_c5;c184544.graph_c0;c122303.graph_c0;c114964.graph_c7;c172748.graph_c0;c183835.graph_c0;c116658.graph_c0
Biological Process: organonitrogen compound biosynthetic process (GO:1901566);	12	c183886.graph_c0;c131664.graph_c0;c23462.graph_c0;c41094.graph_c0;c177377.graph_c0;c183673.graph_c0;c178786.graph_c0;c117731.graph_c4;c177224.graph_c0;c139424.graph_c0;c146403.graph_c0;c120973.graph_c0
Biological Process: organonitrogen compound catabolic process (GO:1901565);	3	c34586.graph_c0;c152074.graph_c0;c133256.graph_c0
Biological Process: organonitrogen compound metabolic process (GO:1901564);	13	c57522.graph_c0;c203806.graph_c0;c129171.graph_c0;c134433.graph_c0;c169656.graph_c0;c58506.graph_c0;c75956.graph_c2;c177708.graph_c0;c183507.graph_c0;c125502.graph_c0;c139141.graph_c0;c88183.graph_c1;c152719.graph_c0
Biological Process: organophosphate biosynthetic process (GO:0090407);	5	c41094.graph_c0;c23462.graph_c0;c147540.graph_c0;c117731.graph_c4;c120973.graph_c0
Biological Process: organophosphate ester transport (GO:0015748);	15	c114326.graph_c1;c105884.graph_c0;c100961.graph_c3;c42790.graph_c0;c180501.graph_c0;c168186.graph_c0;c101281.graph_c1;c164414.graph_c0;c177427.graph_c0;c109475.graph_c1;c96343.graph_c0;c110783.graph_c3;c94557.graph_c0;c108863.graph_c0;c179031.graph_c0
Biological Process: organophosphate metabolic process (GO:0019637);	1	c123547.graph_c0
Biological Process: ornithine biosynthetic process (GO:0006592);	1	c110509.graph_c3
Biological Process: ornithine catabolic process (GO:0006593);	1	c111383.graph_c4
Biological Process: osmosensory signaling pathway (GO:0007231);	2	c174301.graph_c0;c12267.graph_c0
Biological Process: oxalate catabolic process (GO:0033611);	1	c130912.graph_c0
Biological Process: oxalate metabolic process (GO:0033609);	11	c206017.graph_c0;c76836.graph_c1;c96525.graph_c0;c95620.graph_c0;c99410.graph_c0;c181589.graph_c0;c103816.graph_c1;c122517.graph_c0;c93192.graph_c1;c89283.graph_c0;c95057.graph_c0
Biological Process: oxaloacetate transport (GO:0015729);	1	c109666.graph_c4
Biological Process: oxaloacetate(2-) transmembrane transport (GO:1902356);	2	c109873.graph_c0;c110463.graph_c1
Biological Process: oxidation-dependent protein catabolic process (GO:0070407);	2	c111721.graph_c1;c107466.graph_c1
Biological Process: oxidation-reduction process (GO:0055114);	1548	c106409.graph_c3;c109473.graph_c0;c178081.graph_c0;c179089.graph_c0;c121057.graph_c0;c187665.graph_c0;c187724.graph_c0;c140635.graph_c0;c156159.graph_c0;c80420.graph_c0;c113794.graph_c0;c98675.graph_c0;c98084.graph_c0;c177968.graph_c0;c83470.graph_c1;c135317.graph_c0;c108741.graph_c1;c106566.graph_c0;c90253.graph_c1;c108191.graph_c1;c62464.graph_c0;c102376.graph_c0;c163652.graph_c0;c102786.graph_…
Biological Process: oxidative phosphorylation (GO:0006119);	9	c130878.graph_c0;c174803.graph_c0;c134187.graph_c0;c172513.graph_c0;c191403.graph_c0;c126359.graph_c0;c182590.graph_c0;c116803.graph_c0;c204532.graph_c0
Biological Process: oxygen transport (GO:0015671);	1	c182497.graph_c0
Biological Process: oxylipin biosynthetic process (GO:0031408);	12	c188230.graph_c0;c173402.graph_c0;c154225.graph_c0;c103051.graph_c0;c95336.graph_c0;c106991.graph_c1;c109550.graph_c1;c110010.graph_c2;c171463.graph_c0;c114549.graph_c0;c142454.graph_c0;c116404.graph_c6
Biological Process: oxylipin metabolic process (GO:0031407);	1	c103059.graph_c0
Biological Process: p-coumaryl alcohol transport (GO:1901140);	1	c84550.graph_c0
Biological Process: pantothenate biosynthetic process (GO:0015940);	1	c113832.graph_c1
Biological Process: pathogen-associated molecular pattern dependent induction by symbiont of host innate immune response (GO:0052033);	1	c98293.graph_c0
Biological Process: pathogenesis (GO:0009405);	2	c186946.graph_c0;c65043.graph_c0
Biological Process: pattern recognition receptor signaling pathway (GO:0002221);	4	c103323.graph_c2;c191645.graph_c0;c100601.graph_c0;c105177.graph_c0
Biological Process: pectic galactan metabolic process (GO:0010401);	2	c107079.graph_c1;c167986.graph_c0
Biological Process: pectin biosynthetic process (GO:0045489);	10	c167404.graph_c0;c105722.graph_c0;c61054.graph_c0;c115711.graph_c0;c51154.graph_c0;c159297.graph_c0;c105182.graph_c3;c105182.graph_c1;c107197.graph_c0;c110931.graph_c2
Biological Process: pectin catabolic process (GO:0045490);	54	c173432.graph_c0;c184306.graph_c0;c112097.graph_c0;c107543.graph_c2;c79390.graph_c0;c107016.graph_c2;c68304.graph_c0;c52348.graph_c0;c102681.graph_c2;c97772.graph_c1;c139833.graph_c0;c106981.graph_c3;c105854.graph_c0;c150182.graph_c0;c102853.graph_c0;c59817.graph_c0;c50927.graph_c0;c130893.graph_c0;c171612.graph_c0;c201318.graph_c0;c99479.graph_c0;c77970.graph_c0;c15890.graph_c0;c108971.graph_c2;…
Biological Process: pentacyclic triterpenoid biosynthetic process (GO:0019745);	1	c117412.graph_c0
Biological Process: pentose catabolic process (GO:0019323);	2	c201857.graph_c0;c112933.graph_c2
Biological Process: pentose-phosphate shunt (GO:0006098);	27	c102428.graph_c2;c104245.graph_c1;c107658.graph_c1;c117868.graph_c1;c107658.graph_c0;c139585.graph_c0;c109354.graph_c0;c92321.graph_c0;c115719.graph_c1;c94509.graph_c0;c83667.graph_c2;c110356.graph_c0;c117756.graph_c0;c95324.graph_c1;c108993.graph_c1;c183486.graph_c0;c132965.graph_c0;c99633.graph_c1;c111140.graph_c1;c176165.graph_c0;c136491.graph_c0;c108277.graph_c1;c67718.graph_c0;c102383.graph_…
Biological Process: pentose-phosphate shunt, non-oxidative branch (GO:0009052);	8	c141406.graph_c0;c94998.graph_c0;c97082.graph_c0;c95980.graph_c1;c112933.graph_c2;c201857.graph_c0;c113340.graph_c1;c100298.graph_c0
Biological Process: pentose-phosphate shunt, oxidative branch (GO:0009051);	2	c83667.graph_c0;c104461.graph_c1
Biological Process: peptide biosynthetic process (GO:0043043);	1	c176925.graph_c0
Biological Process: peptide catabolic process (GO:0043171);	8	c113320.graph_c0;c99126.graph_c2;c73639.graph_c0;c89419.graph_c0;c117736.graph_c3;c84750.graph_c0;c105928.graph_c2;c100029.graph_c0
Biological Process: peptide metabolic process (GO:0006518);	6	c194064.graph_c0;c114188.graph_c1;c115555.graph_c0;c109170.graph_c3;c117923.graph_c2;c178999.graph_c0
Biological Process: peptide transport (GO:0015833);	7	c15231.graph_c0;c178076.graph_c0;c23459.graph_c0;c146694.graph_c0;c154979.graph_c0;c74189.graph_c0;c16436.graph_c0
Biological Process: peptidoglycan biosynthetic process (GO:0009252);	1	c115778.graph_c0
Biological Process: peptidyl-arginine methylation, to asymmetrical-dimethyl arginine (GO:0019919);	2	c98836.graph_c1;c109638.graph_c1
Biological Process: peptidyl-arginine methylation, to symmetrical-dimethyl arginine (GO:0019918);	1	c104385.graph_c5
Biological Process: peptidyl-cysteine oxidation (GO:0018171);	4	c107201.graph_c0;c186765.graph_c0;c112113.graph_c0;c110303.graph_c0
Biological Process: peptidyl-diphthamide biosynthetic process from peptidyl-histidine (GO:0017183);	3	c98829.graph_c0;c156377.graph_c0;c111650.graph_c0
Biological Process: peptidyl-histidine phosphorylation (GO:0018106);	17	c134886.graph_c0;c105575.graph_c1;c104658.graph_c0;c177692.graph_c0;c177627.graph_c0;c151810.graph_c0;c112379.graph_c2;c887.graph_c0;c16967.graph_c0;c171425.graph_c0;c105575.graph_c2;c112509.graph_c6;c112445.graph_c1;c106145.graph_c3;c105828.graph_c2;c177589.graph_c0;c104653.graph_c0
Biological Process: peptidyl-lysine methylation (GO:0018022);	3	c89154.graph_c0;c160667.graph_c0;c99775.graph_c0
Biological Process: peptidyl-lysine modification to peptidyl-hypusine (GO:0008612);	3	c99864.graph_c0;c117746.graph_c0;c102546.graph_c0
Biological Process: peptidyl-lysine monomethylation (GO:0018026);	8	c104272.graph_c2;c107230.graph_c1;c112978.graph_c0;c100346.graph_c2;c111838.graph_c1;c105896.graph_c0;c105896.graph_c3;c117265.graph_c2
Biological Process: peptidyl-lysine trimethylation (GO:0018023);	1	c107230.graph_c1
Biological Process: peptidyl-proline hydroxylation (GO:0019511);	2	c197749.graph_c0;c112190.graph_c1
Biological Process: peptidyl-pyrromethane cofactor linkage (GO:0018160);	1	c114204.graph_c1
Biological Process: peptidyl-serine phosphorylation (GO:0018105);	46	c92847.graph_c0;c58392.graph_c0;c135823.graph_c0;c108059.graph_c0;c203815.graph_c0;c110028.graph_c6;c100514.graph_c3;c113845.graph_c2;c111866.graph_c2;c108904.graph_c0;c184049.graph_c0;c113795.graph_c0;c105385.graph_c0;c105703.graph_c4;c104188.graph_c0;c108229.graph_c2;c114960.graph_c2;c105747.graph_c0;c107950.graph_c0;c115888.graph_c1;c136750.graph_c0;c108918.graph_c0;c88680.graph_c1;c195988.gra…
Biological Process: peptidyl-threonine phosphorylation (GO:0018107);	1	c97544.graph_c0
Biological Process: peptidyl-tyrosine dephosphorylation (GO:0035335);	22	c89019.graph_c0;c86520.graph_c0;c64884.graph_c0;c112306.graph_c1;c112542.graph_c0;c113268.graph_c1;c106024.graph_c1;c167306.graph_c0;c106020.graph_c1;c108911.graph_c1;c113268.graph_c3;c177094.graph_c0;c182958.graph_c0;c116390.graph_c6;c104583.graph_c5;c106020.graph_c0;c107744.graph_c0;c109811.graph_c0;c198304.graph_c0;c104163.graph_c1;c192527.graph_c0;c103989.graph_c0
Biological Process: peptidyl-tyrosine phosphorylation (GO:0018108);	36	c108830.graph_c0;c178844.graph_c0;c105489.graph_c0;c114342.graph_c0;c112541.graph_c0;c104969.graph_c1;c109233.graph_c0;c72772.graph_c0;c83802.graph_c0;c99536.graph_c0;c163843.graph_c0;c97756.graph_c0;c78565.graph_c0;c95492.graph_c2;c107854.graph_c1;c44006.graph_c0;c176610.graph_c0;c110121.graph_c0;c188550.graph_c0;c115930.graph_c2;c113867.graph_c1;c113910.graph_c0;c110918.graph_c0;c112903.graph_c…
Biological Process: peroxisome fission (GO:0016559);	7	c96232.graph_c0;c83543.graph_c1;c124409.graph_c0;c116060.graph_c0;c183353.graph_c0;c110358.graph_c0;c182184.graph_c0
Biological Process: peroxisome organization (GO:0007031);	6	c100579.graph_c0;c113569.graph_c1;c154410.graph_c0;c106709.graph_c0;c197225.graph_c0;c106064.graph_c0
Biological Process: peroxisome-chloroplast membrane tethering (GO:0010381);	1	c98417.graph_c1
Biological Process: petal development (GO:0048441);	3	c104618.graph_c0;c103916.graph_c0;c114158.graph_c1
Biological Process: phenylacetate catabolic process (GO:0010124);	2	c125374.graph_c0;c84851.graph_c0
Biological Process: phenylalanyl-tRNA aminoacylation (GO:0006432);	6	c112780.graph_c2;c117263.graph_c6;c110220.graph_c2;c113927.graph_c1;c106452.graph_c2;c107969.graph_c0
Biological Process: phenylpropanoid biosynthetic process (GO:0009699);	18	c140820.graph_c0;c95890.graph_c0;c66478.graph_c0;c96451.graph_c0;c86649.graph_c0;c105741.graph_c1;c72503.graph_c0;c87909.graph_c0;c92080.graph_c1;c108746.graph_c0;c104945.graph_c2;c128615.graph_c0;c108356.graph_c0;c71422.graph_c1;c78066.graph_c1;c94841.graph_c0;c65382.graph_c1;c67417.graph_c0
Biological Process: phenylpropanoid metabolic process (GO:0009698);	2	c103114.graph_c1;c155972.graph_c0
Biological Process: pheromone-dependent signal transduction involved in conjugation with cellular fusion (GO:0000750);	1	c186946.graph_c0
Biological Process: phloem development (GO:0010088);	2	c109440.graph_c0;c100296.graph_c0
Biological Process: phloem or xylem histogenesis (GO:0010087);	23	c116100.graph_c0;c112509.graph_c6;c108403.graph_c4;c110128.graph_c0;c113655.graph_c0;c100061.graph_c4;c116925.graph_c0;c106597.graph_c0;c100061.graph_c5;c114562.graph_c5;c167986.graph_c0;c115141.graph_c1;c113208.graph_c0;c100061.graph_c0;c101704.graph_c1;c111885.graph_c1;c139587.graph_c0;c177627.graph_c0;c104001.graph_c1;c107079.graph_c1;c106361.graph_c2;c151415.graph_c0;c185570.graph_c0
Biological Process: phloem sucrose loading (GO:0009915);	1	c104524.graph_c0
Biological Process: phosphate ion homeostasis (GO:0055062);	1	c187656.graph_c0
Biological Process: phosphate ion transmembrane transport (GO:0035435);	6	c116770.graph_c0;c189242.graph_c0;c113788.graph_c1;c107487.graph_c1;c104570.graph_c2;c101260.graph_c2
Biological Process: phosphate ion transport (GO:0006817);	8	c114358.graph_c1;c195729.graph_c0;c115710.graph_c0;c93438.graph_c0;c100226.graph_c1;c19477.graph_c0;c28033.graph_c0;c101260.graph_c3
Biological Process: phosphate-containing compound metabolic process (GO:0006796);	31	c116677.graph_c1;c101678.graph_c1;c169588.graph_c0;c40897.graph_c1;c148084.graph_c0;c21803.graph_c0;c154095.graph_c0;c68037.graph_c0;c102412.graph_c0;c138846.graph_c0;c95332.graph_c0;c105096.graph_c1;c182706.graph_c0;c107523.graph_c6;c106049.graph_c0;c99127.graph_c0;c90107.graph_c0;c107756.graph_c4;c181211.graph_c0;c123208.graph_c0;c106768.graph_c2;c82218.graph_c0;c126878.graph_c0;c126784.graph_c…
Biological Process: phosphatidic acid biosynthetic process (GO:0006654);	1	c94748.graph_c1
Biological Process: phosphatidylcholine biosynthetic process (GO:0006656);	4	c3595.graph_c0;c79454.graph_c0;c86497.graph_c0;c106454.graph_c1
Biological Process: phosphatidylcholine metabolic process (GO:0046470);	23	c175439.graph_c0;c44598.graph_c0;c89845.graph_c0;c137343.graph_c0;c161755.graph_c0;c77700.graph_c0;c127506.graph_c0;c75816.graph_c0;c75816.graph_c1;c107320.graph_c0;c107320.graph_c1;c114798.graph_c2;c122916.graph_c0;c89110.graph_c0;c111600.graph_c0;c133964.graph_c0;c89845.graph_c1;c104260.graph_c0;c119270.graph_c0;c53721.graph_c0;c184468.graph_c0;c109008.graph_c1;c107320.graph_c2
Biological Process: phosphatidylethanolamine biosynthetic process (GO:0006646);	3	c109781.graph_c0;c106484.graph_c1;c112055.graph_c4
Biological Process: phosphatidylglycerol biosynthetic process (GO:0006655);	3	c102936.graph_c2;c104520.graph_c0;c114752.graph_c1
Biological Process: phosphatidylinositol biosynthetic process (GO:0006661);	1	c116985.graph_c0
Biological Process: phosphatidylinositol dephosphorylation (GO:0046856);	9	c87279.graph_c0;c155761.graph_c0;c107954.graph_c2;c103588.graph_c0;c194949.graph_c0;c114186.graph_c1;c158239.graph_c0;c31171.graph_c0;c112602.graph_c1
Biological Process: phosphatidylinositol metabolic process (GO:0046488);	6	c116197.graph_c0;c106968.graph_c0;c114578.graph_c0;c150790.graph_c0;c106049.graph_c1;c104253.graph_c0
Biological Process: phosphatidylinositol phosphorylation (GO:0046854);	40	c103766.graph_c1;c91694.graph_c0;c201544.graph_c0;c193216.graph_c0;c151314.graph_c0;c116922.graph_c3;c107183.graph_c0;c115116.graph_c1;c186069.graph_c0;c116142.graph_c1;c172320.graph_c0;c3678.graph_c1;c103766.graph_c0;c190398.graph_c0;c113351.graph_c0;c195955.graph_c0;c117295.graph_c2;c115785.graph_c3;c146003.graph_c0;c192966.graph_c0;c183457.graph_c0;c97761.graph_c1;c53665.graph_c0;c197409.graph…
Biological Process: phosphatidylinositol-3-phosphate biosynthetic process (GO:0036092);	5	c107795.graph_c1;c103299.graph_c0;c107183.graph_c0;c186069.graph_c0;c146003.graph_c0
Biological Process: phosphatidylinositol-mediated signaling (GO:0048015);	10	c201544.graph_c0;c202909.graph_c0;c153183.graph_c0;c146003.graph_c0;c146181.graph_c0;c117295.graph_c2;c197409.graph_c0;c107183.graph_c0;c186069.graph_c0;c172964.graph_c0
Biological Process: phosphatidylserine biosynthetic process (GO:0006659);	2	c115808.graph_c3;c116220.graph_c1
Biological Process: phosphoenolpyruvate transmembrane transport (GO:0089722);	2	c100559.graph_c0;c117397.graph_c1
Biological Process: phosphoenolpyruvate-dependent sugar phosphotransferase system (GO:0009401);	1	c179206.graph_c0
Biological Process: phosphoglycerate transport (GO:0015713);	3	c100559.graph_c0;c116293.graph_c0;c117397.graph_c1
Biological Process: phospholipid biosynthetic process (GO:0008654);	18	c81321.graph_c1;c112110.graph_c2;c102802.graph_c0;c198555.graph_c0;c180711.graph_c0;c111489.graph_c1;c98853.graph_c0;c98029.graph_c0;c200158.graph_c0;c194403.graph_c0;c142830.graph_c0;c112406.graph_c0;c114912.graph_c0;c106338.graph_c0;c105098.graph_c0;c96964.graph_c0;c107540.graph_c2;c105558.graph_c4
Biological Process: phospholipid catabolic process (GO:0009395);	4	c114195.graph_c5;c127506.graph_c0;c77700.graph_c0;c181179.graph_c0
Biological Process: phospholipid metabolic process (GO:0006644);	4	c67866.graph_c0;c104184.graph_c4;c115860.graph_c2;c153604.graph_c0
Biological Process: phospholipid scrambling (GO:0017121);	1	c115176.graph_c0
Biological Process: phospholipid translocation (GO:0045332);	22	c94182.graph_c0;c104857.graph_c1;c104857.graph_c0;c112537.graph_c0;c195820.graph_c0;c103733.graph_c0;c111718.graph_c2;c115396.graph_c1;c100397.graph_c1;c106598.graph_c3;c114333.graph_c0;c119676.graph_c0;c107964.graph_c0;c117110.graph_c0;c69059.graph_c1;c201659.graph_c0;c124383.graph_c0;c114333.graph_c1;c106598.graph_c5;c85851.graph_c0;c113939.graph_c4;c106598.graph_c6
Biological Process: phospholipid transport (GO:0015914);	3	c111628.graph_c3;c117395.graph_c2;c182398.graph_c0
Biological Process: phosphorelay signal transduction system (GO:0000160);	63	c176824.graph_c0;c200465.graph_c0;c142025.graph_c0;c167852.graph_c0;c177692.graph_c0;c103471.graph_c2;c151810.graph_c0;c177627.graph_c0;c102325.graph_c2;c79898.graph_c0;c103030.graph_c3;c114561.graph_c0;c187570.graph_c0;c116909.graph_c2;c134522.graph_c0;c129753.graph_c0;c116909.graph_c1;c100654.graph_c0;c170252.graph_c0;c113760.graph_c0;c89542.graph_c0;c70644.graph_c0;c103216.graph_c2;c106844.gra…
Biological Process: phosphorus metabolic process (GO:0006793);	9	c71992.graph_c1;c126283.graph_c0;c175000.graph_c0;c180307.graph_c0;c80905.graph_c0;c117657.graph_c0;c52843.graph_c0;c110107.graph_c4;c117585.graph_c3
Biological Process: phosphorylated carbohydrate dephosphorylation (GO:0046838);	1	c88530.graph_c0
Biological Process: phosphorylation (GO:0016310);	405	c94122.graph_c2;c199252.graph_c0;c150412.graph_c0;c188421.graph_c0;c112333.graph_c1;c94483.graph_c1;c106092.graph_c0;c99710.graph_c0;c92502.graph_c0;c103978.graph_c0;c99541.graph_c0;c97756.graph_c2;c106020.graph_c1;c114957.graph_c0;c117794.graph_c0;c116709.graph_c0;c184415.graph_c0;c57084.graph_c0;c117316.graph_c2;c71522.graph_c0;c93939.graph_c0;c69765.graph_c0;c162520.graph_c0;c98583.graph_c2;c1…
Biological Process: photoinhibition (GO:0010205);	7	c2673.graph_c1;c116186.graph_c0;c155767.graph_c0;c181835.graph_c0;c184030.graph_c0;c193093.graph_c0;c113350.graph_c0
Biological Process: photomorphogenesis (GO:0009640);	17	c175212.graph_c0;c112292.graph_c0;c77670.graph_c0;c92529.graph_c1;c107800.graph_c6;c106923.graph_c0;c129921.graph_c0;c114749.graph_c3;c115207.graph_c1;c109422.graph_c0;c107196.graph_c2;c116797.graph_c1;c95229.graph_c0;c109838.graph_c0;c115752.graph_c0;c106590.graph_c0;c100639.graph_c2
Biological Process: photoperiodism (GO:0009648);	3	c99314.graph_c0;c374.graph_c1;c96499.graph_c0
Biological Process: photoperiodism, flowering (GO:0048573);	10	c107800.graph_c6;c92529.graph_c1;c96095.graph_c0;c47253.graph_c0;c172860.graph_c0;c113394.graph_c1;c112695.graph_c5;c107534.graph_c0;c107615.graph_c1;c111219.graph_c2
Biological Process: photoprotection (GO:0010117);	2	c77051.graph_c0;c113449.graph_c0
Biological Process: photoreactive repair (GO:0000719);	1	c97511.graph_c0
Biological Process: photorespiration (GO:0009853);	19	c101953.graph_c1;c107669.graph_c0;c53559.graph_c0;c141551.graph_c0;c86287.graph_c0;c144593.graph_c0;c110838.graph_c0;c110838.graph_c1;c42911.graph_c0;c88296.graph_c0;c116694.graph_c1;c54381.graph_c0;c96390.graph_c0;c133030.graph_c0;c112192.graph_c1;c98417.graph_c1;c95204.graph_c0;c94320.graph_c0;c109048.graph_c3
Biological Process: photosynthesis (GO:0015979);	93	c102816.graph_c0;c201983.graph_c0;c52637.graph_c0;c112260.graph_c0;c116697.graph_c1;c140341.graph_c0;c182516.graph_c0;c89490.graph_c0;c79232.graph_c0;c115058.graph_c3;c60387.graph_c0;c67484.graph_c0;c173990.graph_c0;c162589.graph_c0;c115785.graph_c4;c155640.graph_c0;c163574.graph_c0;c97023.graph_c0;c127269.graph_c0;c105102.graph_c1;c161328.graph_c0;c132103.graph_c0;c83930.graph_c0;c179545.graph_c…
Biological Process: photosynthesis, dark reaction (GO:0019685);	1	c156683.graph_c0
Biological Process: photosynthesis, light harvesting (GO:0009765);	14	c60918.graph_c0;c97574.graph_c0;c95673.graph_c0;c151654.graph_c0;c124613.graph_c0;c129781.graph_c0;c93102.graph_c1;c38995.graph_c0;c96189.graph_c0;c113234.graph_c0;c142464.graph_c0;c98802.graph_c0;c117312.graph_c0;c91772.graph_c0
Biological Process: photosynthesis, light harvesting in photosystem I (GO:0009768);	38	c75952.graph_c1;c148572.graph_c0;c49614.graph_c0;c75952.graph_c0;c89750.graph_c0;c114533.graph_c0;c93102.graph_c0;c134579.graph_c0;c111521.graph_c1;c137652.graph_c0;c96805.graph_c1;c97574.graph_c1;c84720.graph_c0;c138043.graph_c0;c55555.graph_c0;c153980.graph_c0;c161100.graph_c0;c124903.graph_c0;c149908.graph_c0;c111315.graph_c0;c75964.graph_c0;c20469.graph_c0;c118476.graph_c0;c54564.graph_c0;c14…
Biological Process: photosynthesis, light harvesting in photosystem II (GO:0009769);	1	c144509.graph_c0
Biological Process: photosynthesis, light reaction (GO:0019684);	6	c115911.graph_c0;c117880.graph_c0;c107146.graph_c3;c111701.graph_c3;c108437.graph_c2;c117808.graph_c0
Biological Process: photosynthetic NADP+ reduction (GO:0009780);	2	c20019.graph_c0;c184216.graph_c0
Biological Process: photosynthetic electron transport chain (GO:0009767);	8	c110636.graph_c1;c109611.graph_c1;c114311.graph_c1;c144509.graph_c0;c97703.graph_c3;c107586.graph_c1;c97859.graph_c0;c101911.graph_c5
Biological Process: photosynthetic electron transport in photosystem I (GO:0009773);	8	c20019.graph_c0;c118200.graph_c0;c115443.graph_c0;c184802.graph_c0;c113449.graph_c0;c77051.graph_c0;c184216.graph_c0;c106444.graph_c0
Biological Process: photosynthetic electron transport in photosystem II (GO:0009772);	6	c114865.graph_c0;c106736.graph_c0;c108210.graph_c2;c105709.graph_c4;c95531.graph_c0;c101696.graph_c0
Biological Process: photosystem I assembly (GO:0048564);	4	c109764.graph_c1;c101206.graph_c1;c68803.graph_c1;c82192.graph_c0
Biological Process: photosystem I stabilization (GO:0042550);	2	c20019.graph_c0;c184216.graph_c0
Biological Process: photosystem II assembly (GO:0010207);	9	c61190.graph_c0;c91617.graph_c0;c115548.graph_c4;c110986.graph_c0;c104556.graph_c0;c109371.graph_c2;c113819.graph_c1;c111426.graph_c2;c89297.graph_c0
Biological Process: photosystem II oxygen evolving complex assembly (GO:0010270);	1	c105804.graph_c0
Biological Process: photosystem II repair (GO:0010206);	9	c181835.graph_c0;c101212.graph_c0;c2673.graph_c1;c114586.graph_c2;c115374.graph_c0;c116186.graph_c0;c110186.graph_c0;c184030.graph_c0;c155767.graph_c0
Biological Process: photosystem II stabilization (GO:0042549);	7	c72857.graph_c0;c159211.graph_c0;c116920.graph_c0;c164070.graph_c0;c68664.graph_c0;c158202.graph_c0;c137515.graph_c0
Biological Process: photosystem stoichiometry adjustment (GO:0080005);	3	c148851.graph_c0;c97781.graph_c1;c24725.graph_c0
Biological Process: phototropism (GO:0009638);	7	c115903.graph_c1;c181470.graph_c0;c189841.graph_c0;c150869.graph_c0;c101849.graph_c0;c116947.graph_c1;c110032.graph_c0
Biological Process: phragmoplast assembly (GO:0000914);	1	c108625.graph_c0
Biological Process: phragmoplast microtubule organization (GO:0080175);	1	c110685.graph_c0
Biological Process: phyllome development (GO:0048827);	4	c116953.graph_c1;c114348.graph_c0;c102106.graph_c0;c104112.graph_c2
Biological Process: phylloquinone biosynthetic process (GO:0042372);	2	c105709.graph_c4;c112220.graph_c3
Biological Process: phyllotactic patterning (GO:0060771);	1	c87901.graph_c2
Biological Process: phytochelatin 2 import into vacuole (GO:0036246);	1	c145044.graph_c0
Biological Process: phytochelatin biosynthetic process (GO:0046938);	1	c103259.graph_c0
Biological Process: phytochromobilin biosynthetic process (GO:0010024);	1	c97404.graph_c0
Biological Process: phytol metabolic process (GO:0033306);	1	c109981.graph_c1
Biological Process: phytosphingosine metabolic process (GO:0006671);	1	c108278.graph_c0
Biological Process: pigment biosynthetic process (GO:0046148);	2	c113950.graph_c0;c131469.graph_c0
Biological Process: plant organ development (GO:0099402);	4	c71071.graph_c2;c72219.graph_c0;c103487.graph_c1;c165920.graph_c0
Biological Process: plant ovule development (GO:0048481);	13	c64302.graph_c2;c117326.graph_c1;c107579.graph_c1;c114101.graph_c1;c100541.graph_c1;c91378.graph_c0;c113577.graph_c1;c100541.graph_c0;c103182.graph_c2;c106313.graph_c0;c102911.graph_c3;c177389.graph_c0;c103715.graph_c0
Biological Process: plant-type cell wall assembly (GO:0071668);	1	c106536.graph_c0
Biological Process: plant-type cell wall biogenesis (GO:0009832);	7	c117030.graph_c0;c112382.graph_c1;c112382.graph_c0;c102464.graph_c0;c107795.graph_c1;c204031.graph_c0;c101570.graph_c3
Biological Process: plant-type cell wall loosening (GO:0009828);	2	c169349.graph_c0;c144502.graph_c0
Biological Process: plant-type cell wall modification involved in multidimensional cell growth (GO:0009831);	4	c144502.graph_c0;c189897.graph_c0;c104882.graph_c0;c169349.graph_c0
Biological Process: plant-type cell wall organization (GO:0009664);	42	c94684.graph_c0;c107346.graph_c0;c101137.graph_c1;c138700.graph_c0;c114736.graph_c3;c101628.graph_c1;c93474.graph_c0;c99665.graph_c0;c68419.graph_c0;c132099.graph_c0;c148024.graph_c0;c115610.graph_c0;c173789.graph_c0;c111442.graph_c0;c192086.graph_c0;c129016.graph_c0;c75271.graph_c1;c109158.graph_c3;c66370.graph_c0;c196008.graph_c0;c111339.graph_c0;c74224.graph_c1;c110219.graph_c0;c101184.graph_c…
Biological Process: plant-type hypersensitive response (GO:0009626);	8	c155859.graph_c0;c174501.graph_c0;c14817.graph_c0;c114688.graph_c2;c95537.graph_c0;c100827.graph_c0;c109183.graph_c0;c116416.graph_c0
Biological Process: plant-type primary cell wall biogenesis (GO:0009833);	4	c115202.graph_c0;c107682.graph_c0;c100551.graph_c2;c111747.graph_c2
Biological Process: plant-type secondary cell wall biogenesis (GO:0009834);	19	c108348.graph_c2;c107682.graph_c0;c104769.graph_c0;c100487.graph_c1;c106422.graph_c0;c81207.graph_c0;c81207.graph_c1;c111627.graph_c2;c115202.graph_c0;c111155.graph_c0;c101314.graph_c0;c101725.graph_c1;c96935.graph_c0;c100487.graph_c0;c108348.graph_c0;c100551.graph_c2;c107947.graph_c0;c111155.graph_c1;c101718.graph_c1
Biological Process: plasma membrane pyruvate transport (GO:0006849);	2	c113070.graph_c0;c42681.graph_c0
Biological Process: plasmodesma organization (GO:0009663);	4	c189897.graph_c0;c104882.graph_c0;c102144.graph_c0;c177389.graph_c0
Biological Process: plasmodesmata-mediated intercellular transport (GO:0010497);	6	c177389.graph_c0;c115137.graph_c1;c76836.graph_c1;c140355.graph_c0;c102144.graph_c0;c181589.graph_c0
Biological Process: plastid fission (GO:0043572);	1	c145213.graph_c0
Biological Process: plastid organization (GO:0009657);	6	c114463.graph_c1;c115911.graph_c0;c175437.graph_c0;c149261.graph_c0;c114463.graph_c4;c96921.graph_c2
Biological Process: plastid translation (GO:0032544);	7	c145243.graph_c0;c111336.graph_c0;c102964.graph_c0;c116245.graph_c3;c111336.graph_c1;c114272.graph_c1;c159824.graph_c0
Biological Process: plastoquinone biosynthetic process (GO:0010236);	2	c105709.graph_c4;c106878.graph_c0
Biological Process: polar nucleus fusion (GO:0010197);	11	c81966.graph_c1;c105147.graph_c0;c131289.graph_c0;c104513.graph_c1;c104304.graph_c1;c109472.graph_c0;c96469.graph_c1;c116990.graph_c3;c88661.graph_c0;c101620.graph_c0;c100359.graph_c0
Biological Process: polarity specification of adaxial/abaxial axis (GO:0009944);	6	c114736.graph_c3;c114449.graph_c1;c199737.graph_c0;c138824.graph_c0;c111621.graph_c0;c115436.graph_c1
Biological Process: pollen development (GO:0009555);	35	c104804.graph_c0;c115934.graph_c0;c107680.graph_c2;c182611.graph_c0;c102654.graph_c3;c103715.graph_c0;c170618.graph_c0;c166459.graph_c0;c116883.graph_c0;c84742.graph_c0;c71209.graph_c0;c106209.graph_c2;c97409.graph_c0;c110819.graph_c2;c171074.graph_c0;c107098.graph_c2;c71209.graph_c1;c112719.graph_c0;c96741.graph_c1;c96951.graph_c0;c115532.graph_c0;c187086.graph_c0;c148665.graph_c0;c110634.graph_…
Biological Process: pollen exine formation (GO:0010584);	8	c111155.graph_c1;c110154.graph_c3;c155972.graph_c0;c163415.graph_c0;c114783.graph_c0;c105795.graph_c0;c115736.graph_c1;c110267.graph_c0
Biological Process: pollen germination (GO:0009846);	20	c180415.graph_c0;c111083.graph_c0;c102765.graph_c3;c104637.graph_c2;c196211.graph_c0;c181230.graph_c0;c71209.graph_c1;c102654.graph_c3;c102765.graph_c2;c102765.graph_c0;c110748.graph_c0;c101703.graph_c3;c97402.graph_c0;c71209.graph_c0;c113752.graph_c2;c180535.graph_c0;c125816.graph_c0;c116317.graph_c3;c104001.graph_c1;c113203.graph_c1
Biological Process: pollen hydration (GO:0009859);	1	c196211.graph_c0
Biological Process: pollen maturation (GO:0010152);	6	c110110.graph_c1;c113203.graph_c1;c95073.graph_c0;c110110.graph_c0;c49608.graph_c0;c169691.graph_c0
Biological Process: pollen sperm cell differentiation (GO:0048235);	7	c106745.graph_c0;c113135.graph_c0;c90253.graph_c1;c127527.graph_c0;c90253.graph_c0;c151414.graph_c0;c40761.graph_c0
Biological Process: pollen tube development (GO:0048868);	6	c109472.graph_c0;c116883.graph_c0;c110319.graph_c1;c102190.graph_c2;c104513.graph_c1;c56951.graph_c0
Biological Process: pollen tube growth (GO:0009860);	10	c116317.graph_c3;c71209.graph_c1;c167686.graph_c0;c97402.graph_c0;c71209.graph_c0;c113752.graph_c2;c111083.graph_c0;c96951.graph_c0;c115532.graph_c0;c140354.graph_c0
Biological Process: pollen tube guidance (GO:0010183);	3	c103715.graph_c0;c114577.graph_c1;c111895.graph_c1
Biological Process: pollen tube reception (GO:0010483);	1	c101651.graph_c0
Biological Process: pollen wall assembly (GO:0010208);	6	c123323.graph_c0;c102765.graph_c3;c102765.graph_c2;c106536.graph_c0;c102765.graph_c0;c101293.graph_c0
Biological Process: pollen-pistil interaction (GO:0009875);	1	c114577.graph_c1
Biological Process: poly(A)+ mRNA export from nucleus (GO:0016973);	5	c167103.graph_c0;c171630.graph_c0;c104216.graph_c0;c104274.graph_c2;c145868.graph_c0
Biological Process: polyadenylation-dependent snoRNA 3'-end processing (GO:0071051);	5	c110213.graph_c1;c92577.graph_c0;c111220.graph_c1;c106663.graph_c1;c111399.graph_c2
Biological Process: polyamine biosynthetic process (GO:0006596);	7	c96977.graph_c0;c180076.graph_c0;c103257.graph_c0;c63857.graph_c0;c112729.graph_c1;c99806.graph_c1;c110788.graph_c1
Biological Process: polyamine catabolic process (GO:0006598);	1	c102049.graph_c1
Biological Process: polyamine metabolic process (GO:0006595);	1	c103274.graph_c0
Biological Process: polyamine transmembrane transport (GO:1902047);	9	c166991.graph_c0;c114326.graph_c1;c171785.graph_c0;c105884.graph_c0;c100961.graph_c3;c96603.graph_c0;c97517.graph_c0;c180501.graph_c0;c142060.graph_c0
Biological Process: polyamine transport (GO:0015846);	7	c146061.graph_c0;c108935.graph_c0;c154200.graph_c0;c169699.graph_c0;c137648.graph_c0;c203301.graph_c0;c185284.graph_c0
Biological Process: polycistronic mRNA processing (GO:0031426);	2	c112998.graph_c1;c103094.graph_c0
Biological Process: polyketide biosynthetic process (GO:0030639);	1	c98350.graph_c1
Biological Process: polynucleotide 3' dephosphorylation (GO:0098506);	1	c103501.graph_c0
Biological Process: polynucleotide 5' dephosphorylation (GO:0098507);	3	c192527.graph_c0;c113268.graph_c1;c113268.graph_c3
Biological Process: polynucleotide dephosphorylation (GO:0098501);	1	c109399.graph_c1
Biological Process: polyphosphate biosynthetic process (GO:0006799);	1	c147154.graph_c0
Biological Process: polysaccharide biosynthetic process (GO:0000271);	6	c152050.graph_c0;c161305.graph_c0;c171878.graph_c0;c117848.graph_c0;c107377.graph_c0;c101103.graph_c0
Biological Process: polysaccharide catabolic process (GO:0000272);	19	c41402.graph_c0;c54992.graph_c0;c187767.graph_c0;c103614.graph_c0;c111932.graph_c0;c189114.graph_c0;c154501.graph_c0;c54817.graph_c1;c114392.graph_c4;c103429.graph_c0;c105539.graph_c1;c145586.graph_c0;c113459.graph_c0;c118319.graph_c0;c152976.graph_c0;c167134.graph_c0;c154732.graph_c0;c113737.graph_c2;c102408.graph_c0
Biological Process: porphyrin-containing compound biosynthetic process (GO:0006779);	5	c150960.graph_c0;c152010.graph_c0;c111131.graph_c2;c114838.graph_c2;c20784.graph_c0
Biological Process: positive gravitropism (GO:0009958);	11	c98696.graph_c0;c104067.graph_c0;c104264.graph_c0;c98696.graph_c1;c81687.graph_c0;c112075.graph_c0;c77670.graph_c0;c95229.graph_c0;c109838.graph_c0;c110802.graph_c4;c111885.graph_c1
Biological Process: positive regulation by host of viral process (GO:0044794);	1	c114334.graph_c2
Biological Process: positive regulation of ATPase activity (GO:0032781);	4	c135935.graph_c0;c115753.graph_c1;c111591.graph_c2;c117847.graph_c1
Biological Process: positive regulation of DNA repair (GO:0045739);	1	c84135.graph_c0
Biological Process: positive regulation of DNA-templated transcription, elongation (GO:0032786);	1	c113023.graph_c1
Biological Process: positive regulation of G1/S transition of mitotic cell cycle (GO:1900087);	1	c111108.graph_c0
Biological Process: positive regulation of G2/M transition of mitotic cell cycle (GO:0010971);	2	c108436.graph_c2;c113187.graph_c5
Biological Process: positive regulation of GTPase activity (GO:0043547);	45	c204926.graph_c0;c98429.graph_c0;c163758.graph_c0;c107737.graph_c2;c101013.graph_c0;c6745.graph_c0;c172344.graph_c0;c100017.graph_c0;c107709.graph_c0;c110128.graph_c0;c111632.graph_c0;c190815.graph_c0;c98113.graph_c0;c98113.graph_c1;c107883.graph_c0;c111822.graph_c0;c107970.graph_c0;c110498.graph_c0;c108383.graph_c1;c109368.graph_c0;c105484.graph_c0;c107942.graph_c2;c60477.graph_c0;c90864.graph_c…
Biological Process: positive regulation of Notch signaling pathway (GO:0045747);	1	c113870.graph_c0
Biological Process: positive regulation of RNA polymerase II transcriptional preinitiation complex assembly (GO:0045899);	12	c188808.graph_c0;c95275.graph_c0;c115269.graph_c1;c71205.graph_c0;c118244.graph_c0;c102130.graph_c1;c84672.graph_c0;c179547.graph_c0;c96905.graph_c0;c116610.graph_c2;c117733.graph_c1;c117234.graph_c0
Biological Process: positive regulation of abscisic acid-activated signaling pathway (GO:0009789);	6	c150911.graph_c0;c84742.graph_c0;c89845.graph_c1;c187228.graph_c0;c205909.graph_c0;c106064.graph_c2
Biological Process: positive regulation of actin nucleation (GO:0051127);	1	c115648.graph_c1
Biological Process: positive regulation of anthocyanin metabolic process (GO:0031539);	1	c107292.graph_c0
Biological Process: positive regulation of autophagy (GO:0010508);	3	c92196.graph_c1;c103085.graph_c6;c92196.graph_c0
Biological Process: positive regulation of auxin metabolic process (GO:0090355);	1	c104769.graph_c0
Biological Process: positive regulation of biological process (GO:0048518);	2	c97014.graph_c0;c109237.graph_c5
Biological Process: positive regulation of catalytic activity (GO:0043085);	6	c105071.graph_c1;c204821.graph_c0;c85219.graph_c0;c463.graph_c0;c89187.graph_c0;c50407.graph_c0
Biological Process: positive regulation of cell cycle arrest (GO:0071158);	1	c177389.graph_c0
Biological Process: positive regulation of cell death (GO:0010942);	1	c176610.graph_c0
Biological Process: positive regulation of cell growth (GO:0030307);	2	c112906.graph_c0;c109899.graph_c2
Biological Process: positive regulation of cell proliferation (GO:0008284);	4	c113943.graph_c0;c106028.graph_c1;c112524.graph_c0;c109178.graph_c0
Biological Process: positive regulation of cellular metabolic process (GO:0031325);	2	c112415.graph_c0;c206989.graph_c0
Biological Process: positive regulation of cellular process (GO:0048522);	1	c92896.graph_c0
Biological Process: positive regulation of cellular response to phosphate starvation (GO:0080040);	1	c109578.graph_c5
Biological Process: positive regulation of chromatin organization (GO:1905269);	1	c116431.graph_c3
Biological Process: positive regulation of circadian rhythm (GO:0042753);	2	c111219.graph_c2;c107292.graph_c0
Biological Process: positive regulation of cutin biosynthetic process (GO:1901959);	1	c49453.graph_c0
Biological Process: positive regulation of cyclin-dependent protein serine/threonine kinase activity (GO:0045737);	5	c165823.graph_c0;c102226.graph_c0;c100940.graph_c0;c118041.graph_c1;c68280.graph_c0
Biological Process: positive regulation of cytokinin-activated signaling pathway (GO:0080038);	1	c103216.graph_c2
Biological Process: positive regulation of cytoplasmic mRNA processing body assembly (GO:0010606);	1	c178871.graph_c0
Biological Process: positive regulation of defense response (GO:0031349);	2	c176610.graph_c0;c103244.graph_c1
Biological Process: positive regulation of defense response to bacterium (GO:1900426);	1	c135375.graph_c0
Biological Process: positive regulation of embryonic development (GO:0040019);	3	c109899.graph_c2;c112906.graph_c0;c87901.graph_c1
Biological Process: positive regulation of endocytosis (GO:0045807);	1	c100795.graph_c0
Biological Process: positive regulation of endopeptidase activity (GO:0010950);	1	c154157.graph_c0
Biological Process: positive regulation of establishment of cell polarity regulating cell shape (GO:2000784);	1	c102127.graph_c0
Biological Process: positive regulation of exocytosis (GO:0045921);	1	c186946.graph_c0
Biological Process: positive regulation of filamentous growth of a population of unicellular organisms in response to biotic stimulus (GO:1900445);	1	c186946.graph_c0
Biological Process: positive regulation of flavonoid biosynthetic process (GO:0009963);	3	c109649.graph_c1;c48716.graph_c0;c108934.graph_c1
Biological Process: positive regulation of flower development (GO:0009911);	12	c103244.graph_c1;c114783.graph_c0;c116440.graph_c2;c106251.graph_c0;c106964.graph_c2;c192903.graph_c0;c17645.graph_c0;c110800.graph_c3;c113555.graph_c0;c94567.graph_c1;c112695.graph_c3;c106963.graph_c1
Biological Process: positive regulation of gene expression (GO:0010628);	1	c184802.graph_c0
Biological Process: positive regulation of gibberellic acid mediated signaling pathway (GO:0009939);	2	c107754.graph_c1;c110496.graph_c0
Biological Process: positive regulation of growth (GO:0045927);	1	c139323.graph_c0
Biological Process: positive regulation of histone H3-K9 dimethylation (GO:1900111);	1	c123323.graph_c0
Biological Process: positive regulation of histone acetylation (GO:0035066);	1	c111404.graph_c0
Biological Process: positive regulation of histone methylation (GO:0031062);	2	c107549.graph_c2;c107549.graph_c0
Biological Process: positive regulation of kinase activity (GO:0033674);	2	c112688.graph_c0;c112031.graph_c0
Biological Process: positive regulation of long-day photoperiodism, flowering (GO:0048578);	2	c115953.graph_c1;c115953.graph_c0
Biological Process: positive regulation of macromolecule metabolic process (GO:0010604);	2	c206989.graph_c0;c112415.graph_c0
Biological Process: positive regulation of meiotic cell cycle (GO:0051446);	1	c109178.graph_c0
Biological Process: positive regulation of meiotic nuclear division (GO:0045836);	1	c139323.graph_c0
Biological Process: positive regulation of miRNA metabolic process (GO:2000630);	2	c117495.graph_c0;c85074.graph_c1
Biological Process: positive regulation of mitotic centrosome separation (GO:0046604);	2	c109368.graph_c0;c109763.graph_c4
Biological Process: positive regulation of mitotic metaphase/anaphase transition (GO:0045842);	1	c139568.graph_c0
Biological Process: positive regulation of mitotic sister chromatid separation (GO:1901970);	1	c116749.graph_c0
Biological Process: positive regulation of nitrogen utilization (GO:0045848);	2	c77700.graph_c0;c127506.graph_c0
Biological Process: positive regulation of nuclear-transcribed mRNA poly(A) tail shortening (GO:0060213);	2	c102633.graph_c1;c92198.graph_c1
Biological Process: positive regulation of organelle organization (GO:0010638);	1	c181962.graph_c0
Biological Process: positive regulation of phosphatidylcholine biosynthetic process (GO:2001247);	1	c182398.graph_c0
Biological Process: positive regulation of phosphorylation of RNA polymerase II C-terminal domain (GO:1901409);	4	c118041.graph_c1;c165823.graph_c0;c102226.graph_c0;c100940.graph_c0
Biological Process: positive regulation of posttranscriptional gene silencing (GO:0060148);	2	c111634.graph_c0;c112209.graph_c0
Biological Process: positive regulation of primary miRNA processing (GO:2000636);	2	c117495.graph_c0;c85074.graph_c1
Biological Process: positive regulation of programmed cell death (GO:0043068);	3	c102381.graph_c2;c84742.graph_c0;c159589.graph_c0
Biological Process: positive regulation of proteasomal protein catabolic process (GO:1901800);	12	c116610.graph_c2;c179547.graph_c0;c96905.graph_c0;c84672.graph_c0;c117234.graph_c0;c117733.graph_c1;c188808.graph_c0;c95275.graph_c0;c102130.graph_c1;c71205.graph_c0;c118244.graph_c0;c115269.graph_c1
Biological Process: positive regulation of proteasomal ubiquitin-dependent protein catabolic process (GO:0032436);	9	c105441.graph_c0;c107772.graph_c1;c111720.graph_c1;c105356.graph_c0;c114019.graph_c0;c117324.graph_c0;c91666.graph_c0;c108396.graph_c3;c97466.graph_c0
Biological Process: positive regulation of protein dephosphorylation (GO:0035307);	1	c89113.graph_c0
Biological Process: positive regulation of protein export from nucleus (GO:0046827);	5	c135684.graph_c0;c104345.graph_c0;c84740.graph_c0;c98437.graph_c0;c99018.graph_c2
Biological Process: positive regulation of protein geranylgeranylation (GO:2000541);	1	c199747.graph_c0
Biological Process: positive regulation of protein metabolic process (GO:0051247);	1	c61991.graph_c0
Biological Process: positive regulation of protein phosphorylation (GO:0001934);	1	c115919.graph_c1
Biological Process: positive regulation of rRNA processing (GO:2000234);	2	c109899.graph_c2;c112906.graph_c0
Biological Process: positive regulation of response to water deprivation (GO:1902584);	3	c187228.graph_c0;c179166.graph_c0;c150911.graph_c0
Biological Process: positive regulation of seed germination (GO:0010030);	7	c114288.graph_c5;c114858.graph_c0;c184815.graph_c0;c107754.graph_c1;c150968.graph_c0;c130912.graph_c0;c126430.graph_c0
Biological Process: positive regulation of signal transduction (GO:0009967);	2	c124637.graph_c0;c115553.graph_c5
Biological Process: positive regulation of stomatal complex development (GO:2000123);	1	c89684.graph_c0
Biological Process: positive regulation of sulfur metabolic process (GO:0051176);	1	c112533.graph_c1
Biological Process: positive regulation of superoxide dismutase activity (GO:1901671);	5	c177171.graph_c0;c201212.graph_c0;c38037.graph_c0;c117858.graph_c0;c106771.graph_c1
Biological Process: positive regulation of systemic acquired resistance (GO:1901672);	1	c188815.graph_c0
Biological Process: positive regulation of transcription elongation from RNA polymerase II promoter (GO:0032968);	6	c143952.graph_c0;c102816.graph_c0;c92801.graph_c0;c163467.graph_c0;c140341.graph_c0;c111141.graph_c2
Biological Process: positive regulation of transcription factor catabolic process (GO:1901485);	3	c115797.graph_c4;c105839.graph_c0;c103234.graph_c0
Biological Process: positive regulation of transcription from RNA polymerase II promoter (GO:0045944);	15	c97697.graph_c0;c100940.graph_c0;c103008.graph_c2;c165823.graph_c0;c115913.graph_c0;c90925.graph_c0;c115805.graph_c1;c104693.graph_c0;c112695.graph_c5;c102226.graph_c0;c105130.graph_c1;c106067.graph_c4;c112649.graph_c2;c200730.graph_c0;c118041.graph_c1
Biological Process: positive regulation of transcription initiation from RNA polymerase II promoter (GO:0060261);	2	c89564.graph_c0;c92801.graph_c0
Biological Process: positive regulation of transcription, DNA-templated (GO:0045893);	27	c68280.graph_c0;c109899.graph_c2;c108403.graph_c4;c116258.graph_c1;c89297.graph_c0;c112366.graph_c0;c98170.graph_c2;c113086.graph_c1;c181962.graph_c0;c114398.graph_c1;c112906.graph_c0;c111825.graph_c3;c183435.graph_c0;c108223.graph_c0;c104084.graph_c0;c109956.graph_c0;c172821.graph_c0;c61190.graph_c0;c109178.graph_c0;c102616.graph_c1;c206957.graph_c0;c102381.graph_c2;c105921.graph_c0;c115485.grap…
Biological Process: positive regulation of transferase activity (GO:0051347);	1	c112533.graph_c1
Biological Process: positive regulation of translation (GO:0045727);	6	c182002.graph_c0;c111691.graph_c1;c109852.graph_c0;c168015.graph_c0;c104939.graph_c0;c206120.graph_c0
Biological Process: positive regulation of translational elongation (GO:0045901);	7	c63220.graph_c0;c118142.graph_c0;c109740.graph_c1;c117851.graph_c0;c101996.graph_c0;c93448.graph_c0;c86172.graph_c0
Biological Process: positive regulation of translational fidelity (GO:0045903);	6	c114876.graph_c5;c115035.graph_c2;c176764.graph_c0;c174501.graph_c0;c113468.graph_c3;c159617.graph_c0
Biological Process: positive regulation of translational initiation (GO:0045948);	3	c92198.graph_c1;c102633.graph_c1;c73715.graph_c0
Biological Process: positive regulation of translational termination (GO:0045905);	7	c101996.graph_c0;c117851.graph_c0;c86172.graph_c0;c93448.graph_c0;c63220.graph_c0;c109740.graph_c1;c118142.graph_c0
Biological Process: positive regulation of transport (GO:0051050);	1	c108425.graph_c0
Biological Process: positive regulation of tryptophan metabolic process (GO:0090358);	1	c104769.graph_c0
Biological Process: positive regulation of ubiquitin protein ligase activity (GO:1904668);	1	c111332.graph_c0
Biological Process: positive regulation of ubiquitin-protein transferase activity (GO:0051443);	1	c117282.graph_c1
Biological Process: positive regulation of vacuole organization (GO:0044090);	1	c117736.graph_c4
Biological Process: positive regulation of vernalization response (GO:0010220);	1	c104385.graph_c5
Biological Process: post-chaperonin tubulin folding pathway (GO:0007023);	3	c112157.graph_c2;c111632.graph_c0;c101091.graph_c0
Biological Process: post-embryonic animal morphogenesis (GO:0009886);	1	c103916.graph_c0
Biological Process: post-embryonic development (GO:0009791);	22	c107549.graph_c2;c116225.graph_c0;c112700.graph_c1;c183702.graph_c0;c104043.graph_c0;c89451.graph_c0;c107549.graph_c0;c95477.graph_c0;c113059.graph_c2;c87901.graph_c2;c114348.graph_c0;c92233.graph_c0;c77700.graph_c0;c109211.graph_c1;c101651.graph_c0;c110135.graph_c0;c89311.graph_c0;c127506.graph_c0;c180735.graph_c0;c106620.graph_c0;c108674.graph_c2;c116156.graph_c4
Biological Process: post-embryonic root development (GO:0048528);	2	c102972.graph_c4;c116100.graph_c0
Biological Process: post-translational protein modification (GO:0043687);	4	c115334.graph_c0;c108188.graph_c2;c103942.graph_c2;c108188.graph_c0
Biological Process: postreplication repair (GO:0006301);	7	c195501.graph_c0;c93017.graph_c1;c105392.graph_c0;c89048.graph_c0;c112213.graph_c0;c155837.graph_c0;c171067.graph_c0
Biological Process: posttranscriptional gene silencing (GO:0016441);	5	c203374.graph_c0;c97398.graph_c0;c182934.graph_c0;c115137.graph_c1;c106788.graph_c1
Biological Process: posttranscriptional gene silencing by RNA (GO:0035194);	5	c96789.graph_c0;c105290.graph_c0;c67293.graph_c0;c112513.graph_c1;c114124.graph_c1
Biological Process: posttranscriptional regulation of gene expression (GO:0010608);	2	c179088.graph_c0;c169374.graph_c0
Biological Process: potassium ion homeostasis (GO:0055075);	5	c114029.graph_c1;c103043.graph_c1;c111414.graph_c0;c114540.graph_c1;c50720.graph_c0
Biological Process: potassium ion import (GO:0010107);	5	c108571.graph_c0;c116025.graph_c2;c105384.graph_c4;c115039.graph_c1;c144663.graph_c0
Biological Process: potassium ion transmembrane transport (GO:0071805);	65	c186137.graph_c0;c113652.graph_c0;c182979.graph_c0;c110778.graph_c0;c41411.graph_c0;c181857.graph_c0;c95064.graph_c0;c51063.graph_c0;c147526.graph_c0;c100511.graph_c2;c113298.graph_c0;c103774.graph_c4;c201521.graph_c0;c179419.graph_c0;c25310.graph_c1;c102896.graph_c0;c189742.graph_c0;c178510.graph_c0;c172993.graph_c0;c115148.graph_c0;c140354.graph_c0;c113117.graph_c0;c182225.graph_c0;c158041.grap…
Biological Process: potassium ion transport (GO:0006813);	10	c154266.graph_c0;c114176.graph_c1;c110056.graph_c0;c115931.graph_c5;c111005.graph_c1;c116101.graph_c2;c134745.graph_c0;c116942.graph_c0;c90496.graph_c0;c174585.graph_c0
Biological Process: pre-miRNA export from nucleus (GO:0035281);	2	c199737.graph_c0;c111621.graph_c0
Biological Process: pre-miRNA processing (GO:0031054);	3	c97939.graph_c0;c180437.graph_c0;c98277.graph_c0
Biological Process: pre-replicative complex assembly involved in nuclear cell cycle DNA replication (GO:0006267);	1	c111108.graph_c0
Biological Process: premeiotic DNA replication (GO:0006279);	1	c111108.graph_c0
Biological Process: prenylated protein catabolic process (GO:0030327);	1	c106265.graph_c0
Biological Process: prenylcysteine catabolic process (GO:0030328);	1	c106265.graph_c0
Biological Process: primary metabolic process (GO:0044238);	276	c171637.graph_c0;c117665.graph_c0;c100536.graph_c1;c89223.graph_c0;c83291.graph_c0;c116099.graph_c1;c48641.graph_c0;c8160.graph_c0;c116962.graph_c3;c37277.graph_c0;c2841.graph_c0;c118043.graph_c0;c64746.graph_c0;c103944.graph_c1;c113375.graph_c1;c135813.graph_c0;c116791.graph_c1;c148084.graph_c0;c111229.graph_c0;c128567.graph_c0;c39620.graph_c1;c105454.graph_c0;c86880.graph_c0;c40314.graph_c0;c80…
Biological Process: primary miRNA processing (GO:0031053);	4	c98277.graph_c0;c97939.graph_c0;c180437.graph_c0;c112985.graph_c0
Biological Process: primary root development (GO:0080022);	5	c109260.graph_c0;c114509.graph_c0;c43784.graph_c1;c114415.graph_c1;c114509.graph_c4
Biological Process: priming of cellular response to stress (GO:0080136);	1	c103715.graph_c0
Biological Process: proanthocyanidin biosynthetic process (GO:0010023);	3	c195572.graph_c0;c151106.graph_c0;c97501.graph_c0
Biological Process: procambium histogenesis (GO:0010067);	2	c108403.graph_c4;c99799.graph_c0
Biological Process: production of lsiRNA involved in RNA interference (GO:0010599);	1	c116962.graph_c2
Biological Process: production of miRNAs involved in gene silencing by miRNA (GO:0035196);	4	c206998.graph_c0;c111639.graph_c0;c27628.graph_c0;c115141.graph_c1
Biological Process: production of siRNA involved in RNA interference (GO:0030422);	10	c98277.graph_c0;c117931.graph_c1;c111634.graph_c0;c97939.graph_c0;c115528.graph_c0;c180437.graph_c0;c115141.graph_c1;c179905.graph_c0;c112209.graph_c0;c157715.graph_c0
Biological Process: production of siRNA involved in chromatin silencing by small RNA (GO:0070919);	4	c111639.graph_c0;c206998.graph_c0;c27628.graph_c0;c117931.graph_c1
Biological Process: production of small RNA involved in gene silencing by RNA (GO:0070918);	2	c103696.graph_c0;c98622.graph_c0
Biological Process: production of ta-siRNAs involved in RNA interference (GO:0010267);	3	c116962.graph_c2;c106675.graph_c0;c117369.graph_c0
Biological Process: programmed cell death involved in cell development (GO:0010623);	1	c75329.graph_c0
Biological Process: proline biosynthetic process (GO:0006561);	9	c101642.graph_c0;c134638.graph_c0;c164064.graph_c0;c168527.graph_c0;c96624.graph_c0;c111383.graph_c4;c188421.graph_c0;c159697.graph_c0;c108409.graph_c1
Biological Process: proline catabolic process (GO:0006562);	1	c206680.graph_c0
Biological Process: proline catabolic process to glutamate (GO:0010133);	1	c180934.graph_c0
Biological Process: proline transmembrane transport (GO:0035524);	1	c136584.graph_c0
Biological Process: prolyl-tRNA aminoacylation (GO:0006433);	4	c156540.graph_c0;c146689.graph_c0;c113577.graph_c1;c105767.graph_c0
Biological Process: proteasomal ubiquitin-independent protein catabolic process (GO:0010499);	5	c169905.graph_c0;c171555.graph_c0;c154157.graph_c0;c139568.graph_c0;c185502.graph_c0
Biological Process: proteasome assembly (GO:0043248);	9	c110462.graph_c0;c107673.graph_c3;c114304.graph_c0;c96310.graph_c0;c203058.graph_c0;c107673.graph_c5;c185749.graph_c0;c107708.graph_c0;c191133.graph_c0
Biological Process: proteasome core complex assembly (GO:0080129);	1	c139568.graph_c0
Biological Process: proteasome regulatory particle assembly (GO:0070682);	1	c101771.graph_c0
Biological Process: proteasome-mediated ubiquitin-dependent protein catabolic process (GO:0043161);	80	c109140.graph_c1;c71545.graph_c0;c100471.graph_c0;c95537.graph_c0;c194668.graph_c0;c117535.graph_c1;c91878.graph_c1;c115607.graph_c1;c40945.graph_c0;c102262.graph_c0;c103743.graph_c0;c114783.graph_c2;c109348.graph_c0;c122686.graph_c0;c198475.graph_c0;c80265.graph_c1;c185502.graph_c0;c91282.graph_c0;c99923.graph_c1;c60774.graph_c0;c117465.graph_c1;c103965.graph_c0;c117063.graph_c2;c177997.graph_c0…
Biological Process: protection from non-homologous end joining at telomere (GO:0031848);	2	c110148.graph_c1;c106865.graph_c0
Biological Process: protein ADP-ribosylation (GO:0006471);	3	c111484.graph_c0;c103990.graph_c4;c115061.graph_c1
Biological Process: protein K48-linked deubiquitination (GO:0071108);	1	c197503.graph_c0
Biological Process: protein K63-linked ubiquitination (GO:0070534);	5	c89048.graph_c0;c195501.graph_c0;c105392.graph_c0;c155837.graph_c0;c112213.graph_c0
Biological Process: protein N-linked glycosylation (GO:0006487);	16	c197184.graph_c0;c207288.graph_c0;c98191.graph_c0;c170773.graph_c0;c112132.graph_c1;c27428.graph_c1;c110160.graph_c1;c117510.graph_c2;c112382.graph_c1;c106540.graph_c1;c117361.graph_c3;c186904.graph_c0;c184133.graph_c0;c112382.graph_c0;c102132.graph_c2;c108294.graph_c0
Biological Process: protein N-linked glycosylation via asparagine (GO:0018279);	9	c115483.graph_c2;c105369.graph_c1;c106769.graph_c0;c117938.graph_c0;c2998.graph_c0;c108188.graph_c0;c115334.graph_c0;c108188.graph_c2;c103942.graph_c2
Biological Process: protein O-linked fucosylation (GO:0036066);	1	c117761.graph_c0
Biological Process: protein O-linked glycosylation (GO:0006493);	1	c110844.graph_c1
Biological Process: protein O-linked glycosylation via hydroxyproline (GO:0018258);	1	c104775.graph_c1
Biological Process: protein O-linked mannosylation (GO:0035269);	1	c170773.graph_c0
Biological Process: protein autophosphorylation (GO:0046777);	46	c108918.graph_c0;c107331.graph_c0;c88680.graph_c1;c103323.graph_c2;c93202.graph_c0;c96593.graph_c0;c106174.graph_c1;c105177.graph_c0;c194074.graph_c0;c104345.graph_c0;c110235.graph_c0;c191645.graph_c0;c186413.graph_c0;c101651.graph_c0;c100012.graph_c0;c102567.graph_c1;c107623.graph_c1;c106981.graph_c3;c97872.graph_c5;c84740.graph_c0;c109701.graph_c1;c107480.graph_c3;c100601.graph_c0;c111812.graph…
Biological Process: protein autoprocessing (GO:0016540);	3	c109781.graph_c0;c106484.graph_c1;c112055.graph_c4
Biological Process: protein autoubiquitination (GO:0051865);	8	c105915.graph_c0;c114246.graph_c5;c199115.graph_c0;c178582.graph_c0;c112188.graph_c0;c101138.graph_c0;c159589.graph_c0;c158785.graph_c0
Biological Process: protein catabolic process (GO:0030163);	55	c111042.graph_c1;c179691.graph_c0;c106018.graph_c0;c90419.graph_c1;c189321.graph_c0;c100204.graph_c0;c113515.graph_c2;c83752.graph_c0;c138517.graph_c0;c150628.graph_c0;c107609.graph_c1;c104098.graph_c0;c148641.graph_c0;c100915.graph_c0;c111940.graph_c0;c98996.graph_c1;c198104.graph_c0;c112871.graph_c1;c116665.graph_c2;c108927.graph_c1;c43390.graph_c0;c106414.graph_c0;c112819.graph_c1;c77960.graph…
Biological Process: protein citrullination (GO:0018101);	1	c186103.graph_c0
Biological Process: protein complex assembly (GO:0006461);	2	c110568.graph_c0;c118123.graph_c0
Biological Process: protein complex disassembly (GO:0043241);	1	c109798.graph_c0
Biological Process: protein complex subunit organization (GO:0071822);	2	c105480.graph_c3;c116326.graph_c0
Biological Process: protein deacetylation (GO:0006476);	1	c115061.graph_c1
Biological Process: protein deglycosylation (GO:0006517);	4	c158469.graph_c0;c167728.graph_c0;c103509.graph_c0;c113779.graph_c0
Biological Process: protein demethylation (GO:0006482);	1	c113005.graph_c0
Biological Process: protein deneddylation (GO:0010388);	7	c113187.graph_c5;c122963.graph_c0;c116497.graph_c3;c116463.graph_c0;c104427.graph_c1;c98864.graph_c1;c108436.graph_c2
Biological Process: protein depalmitoylation (GO:0002084);	3	c117280.graph_c0;c117321.graph_c2;c116927.graph_c0
Biological Process: protein dephosphorylation (GO:0006470);	114	c168347.graph_c0;c99144.graph_c0;c101166.graph_c1;c196329.graph_c0;c101780.graph_c4;c102984.graph_c0;c95630.graph_c0;c76539.graph_c0;c42820.graph_c0;c197016.graph_c0;c99809.graph_c0;c116880.graph_c0;c116203.graph_c0;c111983.graph_c1;c102890.graph_c0;c100033.graph_c1;c112442.graph_c1;c116348.graph_c0;c110841.graph_c3;c104377.graph_c0;c90187.graph_c0;c114235.graph_c2;c108509.graph_c1;c99596.graph_c…
Biological Process: protein desumoylation (GO:0016926);	1	c112679.graph_c0
Biological Process: protein deubiquitination (GO:0016579);	32	c110735.graph_c2;c168702.graph_c0;c141360.graph_c0;c112584.graph_c0;c110783.graph_c5;c134989.graph_c0;c116447.graph_c2;c182105.graph_c0;c171394.graph_c0;c200845.graph_c0;c107760.graph_c0;c101779.graph_c0;c107986.graph_c1;c111767.graph_c0;c20454.graph_c0;c150846.graph_c0;c107723.graph_c0;c94573.graph_c0;c116447.graph_c0;c104189.graph_c0;c110620.graph_c0;c86293.graph_c1;c172073.graph_c0;c111049.gra…
Biological Process: protein exit from endoplasmic reticulum (GO:0032527);	1	c110135.graph_c0
Biological Process: protein export from nucleus (GO:0006611);	6	c117702.graph_c0;c106047.graph_c0;c110174.graph_c1;c189902.graph_c0;c110114.graph_c2;c85559.graph_c0
Biological Process: protein farnesylation (GO:0018343);	2	c104925.graph_c0;c100144.graph_c0
Biological Process: protein folding (GO:0006457);	228	c93139.graph_c0;c91199.graph_c0;c187064.graph_c0;c98552.graph_c0;c99698.graph_c0;c185846.graph_c0;c194759.graph_c0;c102194.graph_c0;c109406.graph_c0;c101404.graph_c0;c118560.graph_c0;c111165.graph_c3;c120749.graph_c0;c97493.graph_c3;c111278.graph_c1;c112186.graph_c1;c110927.graph_c1;c108917.graph_c1;c194530.graph_c0;c92555.graph_c1;c182154.graph_c0;c2213.graph_c1;c47376.graph_c0;c201212.graph_c0;…
Biological Process: protein folding in endoplasmic reticulum (GO:0034975);	2	c115693.graph_c1;c108228.graph_c1
Biological Process: protein geranylgeranylation (GO:0018344);	4	c111741.graph_c1;c104873.graph_c2;c114313.graph_c0;c100144.graph_c0
Biological Process: protein glutathionylation (GO:0010731);	3	c106470.graph_c0;c107834.graph_c0;c103833.graph_c0
Biological Process: protein glycosylation (GO:0006486);	36	c111500.graph_c3;c177336.graph_c0;c202831.graph_c0;c34059.graph_c0;c115090.graph_c0;c103390.graph_c0;c47712.graph_c0;c128043.graph_c0;c108753.graph_c1;c109835.graph_c1;c152618.graph_c0;c204127.graph_c0;c114895.graph_c0;c117609.graph_c1;c109067.graph_c0;c104868.graph_c0;c108158.graph_c1;c100490.graph_c0;c111802.graph_c0;c41315.graph_c0;c108090.graph_c4;c30276.graph_c0;c105988.graph_c2;c100693.grap…
Biological Process: protein hexamerization (GO:0034214);	1	c110898.graph_c2
Biological Process: protein homooligomerization (GO:0051260);	6	c102878.graph_c0;c197359.graph_c0;c110659.graph_c1;c115394.graph_c0;c92618.graph_c0;c109270.graph_c0
Biological Process: protein homotetramerization (GO:0051289);	6	c112076.graph_c0;c109417.graph_c2;c109417.graph_c0;c184027.graph_c0;c198062.graph_c0;c112258.graph_c1
Biological Process: protein import (GO:0017038);	6	c199680.graph_c0;c19239.graph_c0;c48416.graph_c1;c113094.graph_c5;c102815.graph_c5;c116211.graph_c1
Biological Process: protein import into chloroplast stroma (GO:0045037);	5	c180167.graph_c0;c103494.graph_c0;c109670.graph_c3;c106583.graph_c1;c113946.graph_c5
Biological Process: protein import into mitochondrial inner membrane (GO:0045039);	2	c92759.graph_c0;c107905.graph_c0
Biological Process: protein import into mitochondrial intermembrane space (GO:0045041);	3	c118123.graph_c0;c110568.graph_c0;c2673.graph_c0
Biological Process: protein import into mitochondrial matrix (GO:0030150);	20	c149560.graph_c0;c168177.graph_c0;c115557.graph_c0;c107815.graph_c0;c135935.graph_c0;c111260.graph_c0;c105224.graph_c0;c105262.graph_c1;c103494.graph_c0;c107803.graph_c1;c92278.graph_c0;c67640.graph_c0;c116501.graph_c1;c93564.graph_c1;c76781.graph_c0;c92014.graph_c0;c98632.graph_c0;c196391.graph_c0;c83612.graph_c0;c152116.graph_c0
Biological Process: protein import into mitochondrial outer membrane (GO:0045040);	5	c115350.graph_c0;c80537.graph_c0;c108795.graph_c0;c95411.graph_c1;c107815.graph_c0
Biological Process: protein import into nucleus (GO:0006606);	23	c106551.graph_c0;c109763.graph_c4;c104864.graph_c2;c105202.graph_c0;c202184.graph_c0;c171630.graph_c0;c104984.graph_c0;c104811.graph_c0;c106548.graph_c1;c85559.graph_c0;c104216.graph_c0;c105921.graph_c0;c145937.graph_c0;c117622.graph_c1;c116367.graph_c0;c145868.graph_c0;c115350.graph_c2;c176369.graph_c0;c110114.graph_c2;c117502.graph_c3;c109368.graph_c0;c113081.graph_c0;c112287.graph_c1
Biological Process: protein import into nucleus, translocation (GO:0000060);	19	c38946.graph_c0;c83499.graph_c2;c62412.graph_c0;c138891.graph_c0;c97551.graph_c0;c100618.graph_c1;c106323.graph_c1;c85192.graph_c0;c106103.graph_c2;c108471.graph_c0;c152545.graph_c0;c122325.graph_c0;c117904.graph_c2;c83499.graph_c0;c116480.graph_c0;c180804.graph_c0;c97352.graph_c0;c116069.graph_c0;c107714.graph_c0
Biological Process: protein import into peroxisome matrix (GO:0016558);	9	c106915.graph_c0;c181317.graph_c0;c98417.graph_c1;c114749.graph_c3;c113325.graph_c1;c152025.graph_c0;c103336.graph_c0;c109509.graph_c0;c138517.graph_c0
Biological Process: protein import into peroxisome matrix, docking (GO:0016560);	3	c113196.graph_c0;c181869.graph_c0;c102046.graph_c0
Biological Process: protein initiator methionine removal (GO:0070084);	7	c114800.graph_c0;c112434.graph_c3;c116966.graph_c2;c115530.graph_c0;c112857.graph_c2;c105618.graph_c1;c178121.graph_c0
Biological Process: protein insertion into ER membrane (GO:0045048);	2	c174798.graph_c0;c105656.graph_c1
Biological Process: protein insertion into membrane (GO:0051205);	4	c195992.graph_c0;c113576.graph_c4;c145511.graph_c0;c108823.graph_c2
Biological Process: protein kinase C-activating G-protein coupled receptor signaling pathway (GO:0007205);	6	c109540.graph_c2;c108222.graph_c1;c112333.graph_c1;c108278.graph_c0;c108153.graph_c1;c93939.graph_c0
Biological Process: protein lipidation (GO:0006497);	1	c110481.graph_c6
Biological Process: protein lipoylation (GO:0009249);	7	c187491.graph_c0;c107797.graph_c0;c107452.graph_c1;c107452.graph_c0;c110460.graph_c0;c111636.graph_c0;c180723.graph_c0
Biological Process: protein localization (GO:0008104);	3	c115781.graph_c2;c115781.graph_c0;c174772.graph_c0
Biological Process: protein localization by the Cvt pathway (GO:0032258);	2	c113490.graph_c0;c104637.graph_c2
Biological Process: protein localization to cell surface (GO:0034394);	1	c98518.graph_c0
Biological Process: protein localization to cilium (GO:0061512);	10	c24620.graph_c0;c106866.graph_c1;c106678.graph_c0;c207673.graph_c0;c113043.graph_c1;c108072.graph_c0;c94624.graph_c0;c106729.graph_c3;c89401.graph_c0;c104298.graph_c0
Biological Process: protein localization to kinetochore (GO:0034501);	2	c89113.graph_c0;c84136.graph_c0
Biological Process: protein localization to nuclear inner membrane (GO:0036228);	2	c106551.graph_c0;c116801.graph_c1
Biological Process: protein localization to organelle (GO:0033365);	5	c101453.graph_c7;c20774.graph_c0;c116896.graph_c3;c116552.graph_c1;c109473.graph_c0
Biological Process: protein localization to plasma membrane (GO:0072661);	1	c163564.graph_c0
Biological Process: protein localization to pre-autophagosomal structure (GO:0034497);	2	c113490.graph_c0;c110481.graph_c6
Biological Process: protein maturation (GO:0051604);	2	c190283.graph_c0;c2673.graph_c0
Biological Process: protein maturation by iron-sulfur cluster transfer (GO:0097428);	6	c105482.graph_c2;c110544.graph_c1;c94625.graph_c0;c113645.graph_c2;c39985.graph_c0;c110687.graph_c1
Biological Process: protein metabolic process (GO:0019538);	35	c97813.graph_c2;c146392.graph_c0;c184473.graph_c0;c186117.graph_c0;c172439.graph_c0;c111648.graph_c1;c114238.graph_c4;c108714.graph_c0;c128583.graph_c0;c107502.graph_c0;c153158.graph_c0;c84307.graph_c0;c108714.graph_c1;c151167.graph_c0;c113099.graph_c1;c174388.graph_c0;c128667.graph_c0;c45072.graph_c0;c93709.graph_c2;c110898.graph_c2;c98090.graph_c0;c169633.graph_c0;c98199.graph_c0;c115038.graph_…
Biological Process: protein methylation (GO:0006479);	10	c79132.graph_c0;c101537.graph_c2;c188718.graph_c0;c77173.graph_c0;c98983.graph_c1;c110628.graph_c0;c84481.graph_c0;c114461.graph_c2;c113074.graph_c0;c101537.graph_c5
Biological Process: protein monoubiquitination (GO:0006513);	5	c114749.graph_c3;c98417.graph_c1;c109509.graph_c0;c109211.graph_c1;c173847.graph_c0
Biological Process: protein neddylation (GO:0045116);	8	c101964.graph_c0;c115383.graph_c2;c115052.graph_c1;c114386.graph_c0;c117282.graph_c1;c137087.graph_c0;c201044.graph_c0;c55078.graph_c1
Biological Process: protein oligomerization (GO:0051259);	2	c96318.graph_c0;c112717.graph_c0
Biological Process: protein peptidyl-prolyl isomerization (GO:0000413);	67	c83959.graph_c1;c76203.graph_c2;c107286.graph_c2;c110350.graph_c0;c160357.graph_c0;c80181.graph_c0;c98278.graph_c2;c107286.graph_c1;c107658.graph_c2;c198712.graph_c0;c108321.graph_c4;c116428.graph_c1;c112859.graph_c7;c108487.graph_c0;c114888.graph_c1;c88893.graph_c0;c112186.graph_c1;c97493.graph_c3;c111165.graph_c3;c102023.graph_c1;c106017.graph_c0;c101404.graph_c0;c97793.graph_c1;c194759.graph_c…
Biological Process: protein phosphorylation (GO:0006468);	765	c113145.graph_c0;c98322.graph_c0;c181711.graph_c0;c106741.graph_c1;c108808.graph_c0;c83856.graph_c0;c82191.graph_c0;c116357.graph_c0;c169708.graph_c0;c150786.graph_c0;c113758.graph_c1;c100601.graph_c1;c113129.graph_c0;c92829.graph_c0;c79451.graph_c1;c99298.graph_c2;c52534.graph_c0;c108698.graph_c3;c112606.graph_c1;c104706.graph_c0;c99693.graph_c0;c111326.graph_c0;c91628.graph_c0;c104936.graph_c0;…
Biological Process: protein polyubiquitination (GO:0000209);	46	c93002.graph_c1;c114263.graph_c1;c89043.graph_c0;c107286.graph_c2;c105442.graph_c0;c112344.graph_c3;c117324.graph_c0;c152407.graph_c0;c114019.graph_c0;c105356.graph_c0;c111720.graph_c1;c195792.graph_c0;c117553.graph_c0;c99923.graph_c1;c108396.graph_c3;c97466.graph_c0;c91878.graph_c0;c105441.graph_c0;c191202.graph_c0;c107772.graph_c1;c177997.graph_c0;c173847.graph_c0;c139450.graph_c0;c150846.graph…
Biological Process: protein prenylation (GO:0018342);	1	c184712.graph_c0
Biological Process: protein processing (GO:0016485);	32	c107849.graph_c1;c111202.graph_c1;c105071.graph_c1;c112730.graph_c0;c113196.graph_c0;c188647.graph_c0;c117176.graph_c2;c84750.graph_c0;c110766.graph_c0;c152025.graph_c0;c179204.graph_c0;c463.graph_c0;c150933.graph_c0;c181317.graph_c0;c116703.graph_c0;c87758.graph_c0;c156413.graph_c0;c136530.graph_c0;c106632.graph_c0;c169794.graph_c0;c97202.graph_c0;c111202.graph_c0;c97202.graph_c1;c113320.graph_c…
Biological Process: protein processing involved in protein targeting to mitochondrion (GO:0006627);	9	c197855.graph_c0;c100636.graph_c0;c102613.graph_c0;c108447.graph_c0;c104662.graph_c0;c152598.graph_c0;c110114.graph_c1;c106532.graph_c1;c91283.graph_c0
Biological Process: protein refolding (GO:0042026);	29	c105623.graph_c1;c186483.graph_c0;c110762.graph_c0;c115729.graph_c0;c188768.graph_c0;c203006.graph_c0;c117705.graph_c1;c155174.graph_c0;c68208.graph_c1;c43176.graph_c0;c99033.graph_c0;c68208.graph_c0;c104870.graph_c0;c115240.graph_c0;c92610.graph_c0;c144959.graph_c0;c174257.graph_c0;c95440.graph_c0;c108834.graph_c0;c98252.graph_c3;c96263.graph_c0;c104304.graph_c4;c179295.graph_c0;c179629.graph_c0…
Biological Process: protein repair (GO:0030091);	8	c113663.graph_c0;c3134.graph_c0;c108998.graph_c1;c78057.graph_c0;c126597.graph_c0;c9302.graph_c0;c112839.graph_c0;c116236.graph_c0
Biological Process: protein retention in ER lumen (GO:0006621);	7	c160445.graph_c0;c98922.graph_c0;c110489.graph_c0;c111868.graph_c11;c117003.graph_c1;c125981.graph_c0;c99010.graph_c0
Biological Process: protein retention in Golgi apparatus (GO:0045053);	6	c75097.graph_c1;c93555.graph_c1;c182184.graph_c0;c112154.graph_c0;c81585.graph_c0;c104212.graph_c0
Biological Process: protein secretion (GO:0009306);	16	c170197.graph_c0;c110868.graph_c4;c145240.graph_c0;c127695.graph_c0;c164483.graph_c0;c107745.graph_c2;c106462.graph_c4;c171880.graph_c0;c206557.graph_c0;c110238.graph_c5;c104522.graph_c2;c110126.graph_c0;c111278.graph_c1;c64760.graph_c0;c115108.graph_c2;c144038.graph_c0
Biological Process: protein secretion by the type III secretion system (GO:0030254);	1	c179472.graph_c0
Biological Process: protein secretion by the type IV secretion system (GO:0030255);	1	c148165.graph_c0
Biological Process: protein stabilization (GO:0050821);	7	c93564.graph_c1;c20019.graph_c0;c152116.graph_c0;c174257.graph_c0;c117524.graph_c1;c184216.graph_c0;c106825.graph_c0
Biological Process: protein storage vacuole organization (GO:1990019);	1	c149238.graph_c0
Biological Process: protein sumoylation (GO:0016925);	7	c172073.graph_c0;c105340.graph_c1;c161304.graph_c0;c106491.graph_c0;c106837.graph_c0;c110538.graph_c1;c103152.graph_c0
Biological Process: protein targeting (GO:0006605);	10	c101823.graph_c0;c199680.graph_c0;c19239.graph_c0;c116211.graph_c1;c48416.graph_c1;c113094.graph_c5;c176456.graph_c0;c102815.graph_c5;c94934.graph_c0;c108859.graph_c0
Biological Process: protein targeting to ER (GO:0045047);	2	c109519.graph_c0;c99749.graph_c0
Biological Process: protein targeting to Golgi (GO:0000042);	3	c95257.graph_c0;c117258.graph_c0;c200143.graph_c0
Biological Process: protein targeting to chloroplast (GO:0045036);	4	c113506.graph_c0;c110309.graph_c0;c116960.graph_c1;c81825.graph_c0
Biological Process: protein targeting to membrane (GO:0006612);	1	c98702.graph_c0
Biological Process: protein targeting to mitochondrion (GO:0006626);	3	c102092.graph_c0;c174522.graph_c0;c175540.graph_c0
Biological Process: protein targeting to vacuole (GO:0006623);	21	c102610.graph_c1;c102654.graph_c3;c110802.graph_c4;c112154.graph_c0;c117359.graph_c1;c81585.graph_c0;c102158.graph_c0;c197178.graph_c0;c75097.graph_c1;c109639.graph_c0;c182184.graph_c0;c117461.graph_c2;c99487.graph_c0;c116947.graph_c1;c163727.graph_c0;c111005.graph_c0;c106240.graph_c0;c93555.graph_c1;c111630.graph_c0;c115725.graph_c4;c100441.graph_c1
Biological Process: protein tetramerization (GO:0051262);	7	c88037.graph_c0;c200379.graph_c0;c116470.graph_c0;c64582.graph_c0;c39251.graph_c0;c108040.graph_c3;c151083.graph_c0
Biological Process: protein transmembrane transport (GO:0071806);	9	c101453.graph_c7;c98470.graph_c0;c109473.graph_c0;c20774.graph_c0;c133847.graph_c0;c94934.graph_c0;c110131.graph_c3;c108859.graph_c0;c7870.graph_c0
Biological Process: protein transport (GO:0015031);	83	c101820.graph_c0;c100176.graph_c2;c110307.graph_c2;c34807.graph_c0;c98922.graph_c0;c30379.graph_c0;c101802.graph_c0;c110869.graph_c3;c109194.graph_c4;c115679.graph_c3;c180553.graph_c0;c79259.graph_c0;c137753.graph_c0;c86595.graph_c0;c172821.graph_c0;c109962.graph_c0;c90468.graph_c0;c125981.graph_c0;c93146.graph_c1;c81523.graph_c0;c110429.graph_c0;c115868.graph_c2;c111488.graph_c0;c116519.graph_c3…
Biological Process: protein transport to vacuole involved in ubiquitin-dependent protein catabolic process via the multivesicular body sorting pathway (GO:0043328);	4	c103870.graph_c0;c103060.graph_c0;c179999.graph_c0;c54875.graph_c0
Biological Process: protein ubiquitination (GO:0016567);	159	c115293.graph_c0;c191758.graph_c0;c167043.graph_c0;c98497.graph_c1;c87183.graph_c0;c105933.graph_c0;c110636.graph_c0;c57155.graph_c0;c100757.graph_c0;c205576.graph_c0;c97868.graph_c0;c114576.graph_c4;c113898.graph_c3;c115903.graph_c2;c104239.graph_c2;c108078.graph_c0;c89158.graph_c2;c95060.graph_c0;c116133.graph_c7;c114576.graph_c3;c103234.graph_c0;c115302.graph_c1;c117465.graph_c1;c102967.graph_…
Biological Process: protein ubiquitination involved in ubiquitin-dependent protein catabolic process (GO:0042787);	54	c78276.graph_c0;c112344.graph_c3;c111480.graph_c2;c195792.graph_c0;c117324.graph_c0;c152407.graph_c0;c105356.graph_c0;c114019.graph_c0;c111720.graph_c1;c93002.graph_c1;c76570.graph_c0;c108763.graph_c1;c114263.graph_c1;c177997.graph_c0;c118205.graph_c0;c107772.graph_c1;c91878.graph_c0;c105441.graph_c0;c111252.graph_c1;c116306.graph_c3;c139450.graph_c0;c108396.graph_c3;c99923.graph_c1;c114965.graph…
Biological Process: protein ufmylation (GO:0071569);	1	c117845.graph_c1
Biological Process: protein unfolding (GO:0043335);	1	c174257.graph_c0
Biological Process: protein urmylation (GO:0032447);	3	c99819.graph_c0;c186783.graph_c0;c111368.graph_c1
Biological Process: protein-chromophore linkage (GO:0018298);	70	c49490.graph_c1;c148616.graph_c0;c102315.graph_c0;c112307.graph_c0;c75964.graph_c0;c118476.graph_c0;c54564.graph_c0;c20469.graph_c0;c97574.graph_c0;c117170.graph_c1;c93102.graph_c1;c111315.graph_c0;c129781.graph_c0;c113234.graph_c0;c101696.graph_c0;c174106.graph_c0;c163968.graph_c0;c95531.graph_c0;c104405.graph_c1;c108210.graph_c2;c38995.graph_c0;c112492.graph_c0;c112307.graph_c4;c98802.graph_c0;…
Biological Process: protein-heme linkage (GO:0017003);	1	c100899.graph_c0
Biological Process: protein-phycocyanobilin linkage (GO:0017009);	2	c179301.graph_c0;c112169.graph_c0
Biological Process: protein-tetrapyrrole linkage (GO:0017006);	7	c107277.graph_c2;c112790.graph_c3;c106844.graph_c3;c106844.graph_c0;c103030.graph_c3;c113760.graph_c0;c117170.graph_c1
Biological Process: proteolysis (GO:0006508);	377	c114595.graph_c2;c85188.graph_c3;c77496.graph_c0;c117727.graph_c2;c104098.graph_c0;c105194.graph_c0;c181448.graph_c0;c66438.graph_c0;c190572.graph_c0;c104220.graph_c1;c115507.graph_c1;c98282.graph_c0;c106944.graph_c1;c89419.graph_c0;c65057.graph_c0;c99616.graph_c1;c29286.graph_c0;c114188.graph_c1;c117923.graph_c2;c67054.graph_c0;c96598.graph_c0;c105077.graph_c0;c102027.graph_c0;c104250.graph_c0;c…
Biological Process: proteolysis involved in cellular protein catabolic process (GO:0051603);	63	c102483.graph_c0;c100649.graph_c0;c99339.graph_c1;c131696.graph_c0;c104139.graph_c0;c110585.graph_c0;c92818.graph_c0;c97146.graph_c0;c187087.graph_c0;c156284.graph_c0;c100029.graph_c0;c56681.graph_c1;c94321.graph_c1;c90158.graph_c0;c115002.graph_c0;c113610.graph_c3;c112202.graph_c0;c103033.graph_c0;c100407.graph_c0;c118184.graph_c0;c102777.graph_c1;c94321.graph_c0;c99616.graph_c0;c58160.graph_c0;…
Biological Process: proton transport (GO:0015992);	43	c104320.graph_c0;c165437.graph_c0;c145395.graph_c0;c96889.graph_c0;c114514.graph_c0;c135899.graph_c0;c109222.graph_c0;c155950.graph_c0;c92022.graph_c0;c98484.graph_c0;c89450.graph_c0;c110422.graph_c2;c105993.graph_c0;c178239.graph_c0;c98153.graph_c0;c98955.graph_c0;c117928.graph_c2;c88686.graph_c1;c94937.graph_c0;c94142.graph_c1;c44501.graph_c0;c41055.graph_c0;c14115.graph_c0;c204988.graph_c0;c10…
Biological Process: protoporphyrinogen IX biosynthetic process (GO:0006782);	5	c101826.graph_c2;c110582.graph_c0;c109514.graph_c1;c106677.graph_c1;c107010.graph_c0
Biological Process: pseudohyphal growth (GO:0007124);	2	c186946.graph_c0;c177638.graph_c0
Biological Process: pseudouridine synthesis (GO:0001522);	12	c116089.graph_c5;c110526.graph_c3;c105384.graph_c0;c107952.graph_c0;c154345.graph_c0;c84186.graph_c0;c178526.graph_c0;c98963.graph_c0;c104654.graph_c2;c99110.graph_c1;c116124.graph_c3;c109724.graph_c0
Biological Process: pteridine-containing compound metabolic process (GO:0042558);	2	c112852.graph_c0;c176889.graph_c0
Biological Process: purine nucleobase biosynthetic process (GO:0009113);	7	c104720.graph_c0;c103864.graph_c2;c147154.graph_c0;c107684.graph_c1;c142833.graph_c0;c107684.graph_c0;c176995.graph_c0
Biological Process: purine nucleobase catabolic process (GO:0006145);	4	c189319.graph_c0;c109882.graph_c2;c105213.graph_c2;c96492.graph_c1
Biological Process: purine nucleobase metabolic process (GO:0006144);	5	c44108.graph_c0;c112076.graph_c0;c62199.graph_c0;c113569.graph_c1;c198062.graph_c0
Biological Process: purine nucleobase transmembrane transport (GO:1904823);	2	c116302.graph_c0;c191474.graph_c0
Biological Process: purine nucleobase transport (GO:0006863);	1	c206660.graph_c0
Biological Process: purine nucleoside catabolic process (GO:0006152);	5	c111391.graph_c5;c178509.graph_c0;c98539.graph_c0;c62274.graph_c0;c113682.graph_c0
Biological Process: purine nucleotide biosynthetic process (GO:0006164);	13	c174531.graph_c0;c125589.graph_c0;c138110.graph_c0;c111444.graph_c2;c84668.graph_c2;c33260.graph_c1;c110812.graph_c0;c167859.graph_c0;c116761.graph_c2;c153650.graph_c0;c151748.graph_c0;c44108.graph_c0;c149625.graph_c0
Biological Process: purine nucleotide metabolic process (GO:0006163);	5	c174250.graph_c0;c70669.graph_c1;c168428.graph_c0;c93630.graph_c0;c109446.graph_c2
Biological Process: purine nucleotide-sugar transmembrane transport (GO:0090480);	1	c106039.graph_c1
Biological Process: purine ribonucleoside monophosphate biosynthetic process (GO:0009168);	2	c107688.graph_c1;c177522.graph_c0
Biological Process: purine ribonucleoside monophosphate metabolic process (GO:0009167);	1	c116761.graph_c2
Biological Process: purine ribonucleoside salvage (GO:0006166);	7	c76083.graph_c0;c114440.graph_c0;c166214.graph_c0;c93066.graph_c0;c111057.graph_c1;c93066.graph_c1;c111057.graph_c3
Biological Process: purine ribonucleotide biosynthetic process (GO:0009152);	1	c177522.graph_c0
Biological Process: purine ribonucleotide metabolic process (GO:0009150);	5	c116031.graph_c0;c206367.graph_c0;c108235.graph_c0;c116761.graph_c2;c109341.graph_c0
Biological Process: purine-containing compound biosynthetic process (GO:0072522);	3	c182706.graph_c0;c147785.graph_c0;c99385.graph_c1
Biological Process: putrescine biosynthetic process (GO:0009446);	3	c166197.graph_c0;c109259.graph_c0;c180107.graph_c0
Biological Process: putrescine biosynthetic process from arginine (GO:0033388);	2	c154689.graph_c0;c112179.graph_c0
Biological Process: putrescine biosynthetic process from ornithine (GO:0033387);	2	c95733.graph_c1;c163497.graph_c0
Biological Process: pyridine nucleotide biosynthetic process (GO:0019363);	2	c169059.graph_c0;c177888.graph_c0
Biological Process: pyridine nucleotide salvage (GO:0019365);	1	c115406.graph_c1
Biological Process: pyridoxal 5'-phosphate salvage (GO:0009443);	4	c103716.graph_c0;c103199.graph_c0;c147601.graph_c0;c114310.graph_c3
Biological Process: pyridoxal biosynthetic process (GO:0042821);	2	c147601.graph_c0;c103199.graph_c0
Biological Process: pyridoxal metabolic process (GO:0042817);	1	c106677.graph_c1
Biological Process: pyridoxal phosphate biosynthetic process (GO:0042823);	5	c96086.graph_c0;c108050.graph_c3;c62252.graph_c0;c153007.graph_c0;c104736.graph_c0
Biological Process: pyridoxine biosynthetic process (GO:0008615);	4	c96086.graph_c0;c62252.graph_c0;c104736.graph_c0;c106677.graph_c1
Biological Process: pyridoxine metabolic process (GO:0008614);	1	c153007.graph_c0
Biological Process: pyrimidine dimer repair (GO:0006290);	2	c206060.graph_c0;c116973.graph_c0
Biological Process: pyrimidine nucleobase biosynthetic process (GO:0019856);	2	c154879.graph_c0;c106152.graph_c2
Biological Process: pyrimidine nucleobase metabolic process (GO:0006206);	12	c108070.graph_c1;c101953.graph_c1;c94122.graph_c0;c40897.graph_c1;c3412.graph_c0;c123134.graph_c0;c183886.graph_c0;c141066.graph_c0;c110144.graph_c2;c111992.graph_c0;c94320.graph_c0;c40897.graph_c0
Biological Process: pyrimidine nucleoside salvage (GO:0043097);	9	c101953.graph_c1;c40897.graph_c1;c123134.graph_c0;c94122.graph_c0;c141066.graph_c0;c111992.graph_c0;c94320.graph_c0;c40897.graph_c0;c100295.graph_c2
Biological Process: pyrimidine nucleotide biosynthetic process (GO:0006221);	15	c114523.graph_c1;c199818.graph_c0;c113870.graph_c0;c179203.graph_c0;c157185.graph_c0;c113407.graph_c1;c114265.graph_c1;c184049.graph_c0;c168695.graph_c0;c111206.graph_c2;c182382.graph_c0;c16025.graph_c0;c189301.graph_c0;c125799.graph_c0;c107092.graph_c2
Biological Process: pyrimidine nucleotide-sugar transport (GO:0015781);	1	c113040.graph_c2
Biological Process: pyrimidine-containing compound biosynthetic process (GO:0072528);	1	c3412.graph_c0
Biological Process: pyrimidine-containing compound salvage (GO:0008655);	1	c62274.graph_c0
Biological Process: pyruvate metabolic process (GO:0006090);	11	c115638.graph_c3;c82504.graph_c0;c115638.graph_c1;c174557.graph_c0;c182656.graph_c0;c81669.graph_c0;c135125.graph_c0;c69600.graph_c0;c146618.graph_c0;c151092.graph_c0;c180105.graph_c0
Biological Process: quercetin O-glucoside biosynthetic process (GO:0033303);	2	c74488.graph_c0;c103092.graph_c0
Biological Process: queuosine biosynthetic process (GO:0008616);	4	c85011.graph_c0;c116539.graph_c1;c109132.graph_c0;c105963.graph_c1
Biological Process: quinolinate biosynthetic process (GO:0019805);	3	c92620.graph_c1;c112533.graph_c1;c151418.graph_c0
Biological Process: quinolinate catabolic process (GO:0034213);	1	c105311.graph_c0
Biological Process: rRNA 3'-end processing (GO:0031125);	3	c110213.graph_c1;c106663.graph_c1;c111220.graph_c1
Biological Process: rRNA base methylation (GO:0070475);	6	c107819.graph_c0;c115309.graph_c0;c113927.graph_c1;c196153.graph_c0;c105798.graph_c0;c92169.graph_c3
Biological Process: rRNA catabolic process (GO:0016075);	5	c111220.graph_c1;c106663.graph_c1;c110213.graph_c1;c104802.graph_c0;c113580.graph_c0
Biological Process: rRNA export from nucleus (GO:0006407);	2	c147071.graph_c0;c114702.graph_c1
Biological Process: rRNA methylation (GO:0031167);	6	c109576.graph_c1;c99458.graph_c0;c133552.graph_c0;c93115.graph_c0;c111973.graph_c0;c28636.graph_c0
Biological Process: rRNA modification (GO:0000154);	7	c117874.graph_c2;c108563.graph_c0;c113676.graph_c0;c4380.graph_c0;c171453.graph_c0;c97675.graph_c2;c174792.graph_c0
Biological Process: rRNA processing (GO:0006364);	38	c166642.graph_c0;c117834.graph_c2;c207333.graph_c0;c110030.graph_c1;c79930.graph_c0;c145698.graph_c0;c114088.graph_c1;c104117.graph_c2;c104152.graph_c1;c110671.graph_c2;c112668.graph_c3;c106833.graph_c0;c114644.graph_c0;c94374.graph_c0;c106620.graph_c0;c92051.graph_c0;c111430.graph_c2;c110830.graph_c3;c186977.graph_c0;c104802.graph_c0;c102494.graph_c1;c66438.graph_c0;c106064.graph_c1;c114876.grap…
Biological Process: rRNA pseudouridine synthesis (GO:0031118);	2	c105035.graph_c3;c117598.graph_c2
Biological Process: rRNA transcription (GO:0009303);	3	c109899.graph_c2;c177810.graph_c0;c112906.graph_c0
Biological Process: rRNA transcription from plastid promoter (GO:0042794);	2	c111090.graph_c0;c109483.graph_c0
Biological Process: radial pattern formation (GO:0009956);	6	c109611.graph_c0;c115436.graph_c1;c114449.graph_c1;c97763.graph_c0;c114199.graph_c1;c97763.graph_c1
Biological Process: raffinose family oligosaccharide biosynthetic process (GO:0010325);	2	c124716.graph_c0;c127820.graph_c0
Biological Process: reactive oxygen species metabolic process (GO:0072593);	10	c111586.graph_c0;c190021.graph_c0;c100940.graph_c0;c165823.graph_c0;c180934.graph_c0;c109530.graph_c1;c205909.graph_c0;c107183.graph_c0;c12267.graph_c0;c186069.graph_c0
Biological Process: receptor recycling (GO:0001881);	1	c111005.graph_c0
Biological Process: receptor-mediated endocytosis (GO:0006898);	1	c183588.graph_c0
Biological Process: reciprocal meiotic recombination (GO:0007131);	9	c112339.graph_c1;c88848.graph_c1;c206060.graph_c0;c114242.graph_c2;c96079.graph_c0;c117051.graph_c0;c100603.graph_c0;c116973.graph_c0;c82990.graph_c0
Biological Process: recognition of pollen (GO:0048544);	30	c110838.graph_c3;c183206.graph_c0;c111471.graph_c0;c107501.graph_c0;c117104.graph_c0;c90619.graph_c0;c40142.graph_c0;c82606.graph_c1;c25482.graph_c0;c83744.graph_c0;c85405.graph_c1;c103158.graph_c0;c63399.graph_c0;c51875.graph_c0;c100986.graph_c0;c72772.graph_c0;c93163.graph_c0;c88834.graph_c0;c113813.graph_c3;c93022.graph_c0;c123473.graph_c0;c95033.graph_c1;c117104.graph_c1;c95033.graph_c0;c1079…
Biological Process: recruitment of 3'-end processing factors to RNA polymerase II holoenzyme complex (GO:0034402);	1	c73715.graph_c0
Biological Process: red or far-red light signaling pathway (GO:0010017);	2	c111219.graph_c2;c107292.graph_c0
Biological Process: red, far-red light phototransduction (GO:0009585);	10	c198475.graph_c0;c106844.graph_c3;c113760.graph_c0;c116036.graph_c2;c106844.graph_c0;c112790.graph_c3;c103244.graph_c1;c107277.graph_c2;c117170.graph_c1;c103030.graph_c3
Biological Process: reductive pentose-phosphate cycle (GO:0019253);	20	c107669.graph_c0;c86287.graph_c0;c66959.graph_c0;c143447.graph_c0;c144593.graph_c0;c110838.graph_c0;c184948.graph_c0;c110838.graph_c1;c151133.graph_c0;c42911.graph_c0;c168296.graph_c0;c134513.graph_c0;c88296.graph_c0;c54381.graph_c0;c133030.graph_c0;c112192.graph_c1;c106960.graph_c3;c107627.graph_c1;c201857.graph_c0;c141786.graph_c0
Biological Process: regionalization (GO:0003002);	1	c108486.graph_c0
Biological Process: regulation by virus of viral protein levels in host cell (GO:0046719);	1	c96847.graph_c1
Biological Process: regulation of 1-deoxy-D-xylulose-5-phosphate synthase activity (GO:1902395);	1	c95027.graph_c0
Biological Process: regulation of ARF protein signal transduction (GO:0032012);	14	c84652.graph_c0;c90864.graph_c1;c172344.graph_c0;c151415.graph_c0;c100017.graph_c0;c190815.graph_c0;c61858.graph_c0;c60477.graph_c0;c181230.graph_c0;c110128.graph_c0;c90864.graph_c0;c84922.graph_c0;c107883.graph_c0;c180415.graph_c0
Biological Process: regulation of DNA endoreduplication (GO:0032875);	2	c114562.graph_c5;c113208.graph_c0
Biological Process: regulation of DNA methylation (GO:0044030);	3	c115285.graph_c0;c103696.graph_c0;c114636.graph_c0
Biological Process: regulation of DNA repair (GO:0006282);	2	c107294.graph_c1;c177389.graph_c0
Biological Process: regulation of DNA replication (GO:0006275);	3	c102512.graph_c1;c76200.graph_c0;c167819.graph_c0
Biological Process: regulation of DNA-templated transcription, elongation (GO:0032784);	4	c117988.graph_c1;c107858.graph_c0;c116137.graph_c0;c95477.graph_c0
Biological Process: regulation of G2/M transition of mitotic cell cycle (GO:0010389);	2	c107218.graph_c3;c175091.graph_c0
Biological Process: regulation of GTPase activity (GO:0043087);	1	c105138.graph_c0
Biological Process: regulation of RNA biosynthetic process (GO:2001141);	1	c116075.graph_c2
Biological Process: regulation of RNA metabolic process (GO:0051252);	5	c110481.graph_c3;c113785.graph_c2;c107549.graph_c0;c107549.graph_c2;c106722.graph_c0
Biological Process: regulation of RNA splicing (GO:0043484);	2	c145937.graph_c0;c104811.graph_c0
Biological Process: regulation of SNARE complex assembly (GO:0035542);	5	c109813.graph_c4;c109639.graph_c0;c113410.graph_c3;c114225.graph_c0;c14128.graph_c0
Biological Process: regulation of abscisic acid biosynthetic process (GO:0010115);	1	c134638.graph_c0
Biological Process: regulation of abscisic acid-activated signaling pathway (GO:0009787);	2	c104581.graph_c2;c113943.graph_c0
Biological Process: regulation of actin cytoskeleton organization (GO:0032956);	1	c152346.graph_c0
Biological Process: regulation of actin polymerization or depolymerization (GO:0008064);	1	c112075.graph_c0
Biological Process: regulation of adaxial/abaxial pattern formation (GO:2000011);	1	c115752.graph_c0
Biological Process: regulation of alternative mRNA splicing, via spliceosome (GO:0000381);	2	c102278.graph_c2;c117652.graph_c0
Biological Process: regulation of animal organ formation (GO:0003156);	1	c112507.graph_c0
Biological Process: regulation of anion channel activity (GO:0010359);	3	c183588.graph_c0;c107331.graph_c0;c107623.graph_c1
Biological Process: regulation of anion transmembrane transport (GO:1903959);	22	c111461.graph_c5;c109827.graph_c0;c92438.graph_c3;c92665.graph_c0;c104995.graph_c0;c107631.graph_c0;c110480.graph_c0;c108956.graph_c0;c145880.graph_c0;c184273.graph_c0;c92438.graph_c1;c116947.graph_c0;c116825.graph_c0;c203098.graph_c0;c202640.graph_c0;c151407.graph_c0;c104818.graph_c0;c103660.graph_c0;c111772.graph_c1;c85659.graph_c2;c85659.graph_c1;c111282.graph_c1
Biological Process: regulation of asymmetric cell division (GO:0009786);	1	c114556.graph_c1
Biological Process: regulation of autophagy (GO:0010506);	1	c114497.graph_c3
Biological Process: regulation of auxin mediated signaling pathway (GO:0010928);	4	c112075.graph_c0;c101569.graph_c1;c99783.graph_c0;c113943.graph_c0
Biological Process: regulation of auxin polar transport (GO:2000012);	1	c116475.graph_c0
Biological Process: regulation of biological process (GO:0050789);	21	c115813.graph_c1;c117117.graph_c0;c110548.graph_c0;c110212.graph_c4;c102588.graph_c0;c99219.graph_c0;c111584.graph_c3;c65730.graph_c0;c176604.graph_c0;c110634.graph_c0;c58325.graph_c1;c100461.graph_c0;c113059.graph_c2;c70640.graph_c1;c102572.graph_c0;c104070.graph_c1;c116225.graph_c0;c117526.graph_c1;c108155.graph_c2;c184972.graph_c0;c108689.graph_c2
Biological Process: regulation of biological quality (GO:0065008);	2	c111601.graph_c0;c136357.graph_c0
Biological Process: regulation of carbohydrate metabolic process (GO:0006109);	3	c198605.graph_c0;c115867.graph_c3;c89113.graph_c0
Biological Process: regulation of carbon utilization (GO:0043609);	1	c104716.graph_c1
Biological Process: regulation of catalytic activity (GO:0050790);	57	c109379.graph_c2;c101607.graph_c0;c72503.graph_c0;c175053.graph_c0;c388.graph_c0;c84487.graph_c0;c47918.graph_c0;c113225.graph_c0;c84402.graph_c0;c95890.graph_c0;c192637.graph_c0;c98552.graph_c0;c202966.graph_c0;c128615.graph_c0;c3930.graph_c0;c41826.graph_c0;c94841.graph_c0;c122686.graph_c0;c105897.graph_c0;c109764.graph_c0;c203079.graph_c0;c116708.graph_c0;c121955.graph_c0;c117933.graph_c3;c942…
Biological Process: regulation of cell adhesion (GO:0030155);	1	c114736.graph_c3
Biological Process: regulation of cell cycle (GO:0051726);	8	c159855.graph_c0;c109715.graph_c0;c175820.graph_c0;c105871.graph_c1;c114263.graph_c1;c92474.graph_c0;c115758.graph_c0;c103834.graph_c1
Biological Process: regulation of cell cycle G2/M phase transition (GO:1902749);	1	c115752.graph_c0
Biological Process: regulation of cell differentiation (GO:0045595);	1	c102729.graph_c0
Biological Process: regulation of cell division (GO:0051302);	5	c175820.graph_c0;c114736.graph_c3;c179301.graph_c0;c109178.graph_c0;c112169.graph_c0
Biological Process: regulation of cell growth (GO:0001558);	2	c114736.graph_c3;c186946.graph_c0
Biological Process: regulation of cell growth by extracellular stimulus (GO:0001560);	2	c112076.graph_c0;c198062.graph_c0
Biological Process: regulation of cell migration (GO:0030334);	1	c94748.graph_c1
Biological Process: regulation of cell proliferation (GO:0042127);	9	c205909.graph_c0;c174149.graph_c0;c171377.graph_c0;c89064.graph_c1;c112461.graph_c0;c95565.graph_c0;c104925.graph_c0;c117390.graph_c1;c89064.graph_c0
Biological Process: regulation of cell shape (GO:0008360);	16	c110653.graph_c1;c143938.graph_c0;c195988.graph_c0;c162091.graph_c0;c100514.graph_c3;c110672.graph_c0;c96715.graph_c0;c100144.graph_c0;c105385.graph_c0;c33856.graph_c0;c112075.graph_c0;c117005.graph_c0;c113848.graph_c2;c117005.graph_c1;c114960.graph_c2;c110036.graph_c0
Biological Process: regulation of cell shape during vegetative growth phase (GO:0000903);	1	c89113.graph_c0
Biological Process: regulation of cell size (GO:0008361);	6	c113439.graph_c3;c97583.graph_c0;c95229.graph_c0;c109838.graph_c0;c77670.graph_c0;c116904.graph_c4
Biological Process: regulation of cell wall macromolecule metabolic process (GO:0010981);	1	c102381.graph_c2
Biological Process: regulation of cellular biosynthetic process (GO:0031326);	2	c120900.graph_c0;c112415.graph_c0
Biological Process: regulation of cellular component biogenesis (GO:0044087);	1	c152346.graph_c0
Biological Process: regulation of cellular macromolecule biosynthetic process (GO:2000112);	2	c128861.graph_c0;c124762.graph_c0
Biological Process: regulation of cellular metabolic process (GO:0031323);	2	c62255.graph_c0;c107449.graph_c0
Biological Process: regulation of cellular process (GO:0050794);	53	c39211.graph_c0;c135353.graph_c0;c151655.graph_c0;c187810.graph_c0;c7286.graph_c0;c71071.graph_c2;c104975.graph_c3;c110085.graph_c6;c113873.graph_c0;c107393.graph_c1;c119839.graph_c0;c109775.graph_c1;c87901.graph_c2;c116170.graph_c0;c91123.graph_c0;c54823.graph_c0;c109500.graph_c0;c101690.graph_c0;c135216.graph_c0;c116663.graph_c1;c93674.graph_c0;c49004.graph_c0;c388.graph_c0;c116171.graph_c5;c11…
Biological Process: regulation of chlorophyll catabolic process (GO:0010271);	2	c177627.graph_c0;c112509.graph_c6
Biological Process: regulation of chromatin silencing at telomere (GO:0031938);	1	c111108.graph_c0
Biological Process: regulation of circadian rhythm (GO:0042752);	5	c114228.graph_c1;c109381.graph_c5;c117326.graph_c0;c109381.graph_c1;c109381.graph_c6
Biological Process: regulation of cyclin-dependent protein serine/threonine kinase activity (GO:0000079);	8	c101698.graph_c0;c116661.graph_c2;c85055.graph_c0;c110458.graph_c0;c113880.graph_c0;c114521.graph_c1;c101943.graph_c0;c85055.graph_c1
Biological Process: regulation of cytokinesis (GO:0032465);	3	c206648.graph_c0;c111738.graph_c0;c108755.graph_c3
Biological Process: regulation of cytoplasmic mRNA processing body assembly (GO:0010603);	1	c111609.graph_c3
Biological Process: regulation of defense response (GO:0031347);	8	c104524.graph_c0;c98656.graph_c1;c112457.graph_c3;c120900.graph_c0;c112067.graph_c0;c97673.graph_c0;c113874.graph_c0;c112596.graph_c1
Biological Process: regulation of defense response to fungus, incompatible interaction (GO:2000072);	1	c91949.graph_c1
Biological Process: regulation of defense response to virus (GO:0050688);	2	c94289.graph_c1;c109095.graph_c0
Biological Process: regulation of development, heterochronic (GO:0040034);	1	c116962.graph_c2
Biological Process: regulation of developmental growth (GO:0048638);	1	c103828.graph_c0
Biological Process: regulation of double-strand break repair via homologous recombination (GO:0010569);	1	c103612.graph_c0
Biological Process: regulation of embryonic development (GO:0045995);	2	c110743.graph_c1;c184815.graph_c0
Biological Process: regulation of endocytosis (GO:0030100);	1	c104299.graph_c0
Biological Process: regulation of endoplasmic reticulum unfolded protein response (GO:1900101);	1	c94912.graph_c0
Biological Process: regulation of endosperm development (GO:2000014);	1	c112986.graph_c0
Biological Process: regulation of energy homeostasis (GO:2000505);	2	c4763.graph_c0;c187281.graph_c0
Biological Process: regulation of epidermal cell differentiation (GO:0045604);	1	c110743.graph_c1
Biological Process: regulation of ethylene biosynthetic process (GO:0010364);	1	c115151.graph_c4
Biological Process: regulation of ethylene-activated signaling pathway (GO:0010104);	2	c188815.graph_c0;c115773.graph_c0
Biological Process: regulation of exit from mitosis (GO:0007096);	1	c186946.graph_c0
Biological Process: regulation of exocyst localization (GO:0060178);	1	c186946.graph_c0
Biological Process: regulation of exocytosis (GO:0017157);	1	c114432.graph_c0
Biological Process: regulation of fatty acid beta-oxidation (GO:0031998);	1	c98638.graph_c0
Biological Process: regulation of flower development (GO:0009909);	20	c93619.graph_c1;c107615.graph_c1;c129375.graph_c0;c64302.graph_c2;c177627.graph_c0;c47253.graph_c0;c76619.graph_c1;c89968.graph_c0;c107390.graph_c2;c93944.graph_c0;c111219.graph_c2;c112509.graph_c6;c104385.graph_c5;c90935.graph_c0;c104405.graph_c2;c98322.graph_c0;c93619.graph_c0;c146467.graph_c0;c115999.graph_c0;c107567.graph_c4
Biological Process: regulation of gene expression (GO:0010468);	20	c115752.graph_c0;c116922.graph_c0;c189955.graph_c0;c115949.graph_c6;c204351.graph_c0;c168336.graph_c0;c109236.graph_c0;c128861.graph_c0;c104365.graph_c1;c106981.graph_c3;c124762.graph_c0;c114106.graph_c0;c84319.graph_c0;c106020.graph_c0;c107549.graph_c0;c116697.graph_c1;c97754.graph_c0;c150665.graph_c0;c107549.graph_c2;c97704.graph_c0
Biological Process: regulation of gene expression by genetic imprinting (GO:0006349);	2	c112986.graph_c0;c169124.graph_c0
Biological Process: regulation of gene expression, epigenetic (GO:0040029);	4	c107392.graph_c1;c187066.graph_c0;c113730.graph_c3;c194763.graph_c0
Biological Process: regulation of gene silencing by miRNA (GO:0060964);	1	c180900.graph_c0
Biological Process: regulation of glycolytic process (GO:0006110);	1	c49453.graph_c0
Biological Process: regulation of growth (GO:0040008);	3	c56963.graph_c0;c103295.graph_c0;c91710.graph_c1
[truncated: 551 more rows]

## Sheet: Cellular Component
Table S2. Gene ontology annotations for the assembled avocado unigenes.
GO_Function	Unigene_number	Unigene ID
Cellular Component: 1,3-beta-D-glucan synthase complex (GO:0000148);	29	c179487.graph_c0;c51634.graph_c0;c102765.graph_c2;c115475.graph_c3;c202873.graph_c0;c102765.graph_c0;c111957.graph_c1;c85421.graph_c1;c106666.graph_c1;c67450.graph_c1;c103919.graph_c1;c17946.graph_c0;c103919.graph_c2;c115753.graph_c0;c192717.graph_c0;c139025.graph_c0;c154158.graph_c0;c67450.graph_c0;c196689.graph_c0;c95082.graph_c1;c107805.graph_c2;c136988.graph_c0;c117195.graph_c0;c102765.graph_…
Cellular Component: 3-isopropylmalate dehydratase complex (GO:0009316);	2	c138135.graph_c0;c174249.graph_c0
Cellular Component: 90S preribosome (GO:0030686);	3	c105538.graph_c1;c112668.graph_c3;c108099.graph_c1
Cellular Component: AP-3 adaptor complex (GO:0030123);	2	c96050.graph_c0;c113343.graph_c3
Cellular Component: AP-5 adaptor complex (GO:0044599);	1	c104422.graph_c2
Cellular Component: ATG1/ULK1 kinase complex (GO:1990316);	1	c115919.graph_c1
Cellular Component: ATP-binding cassette (ABC) transporter complex (GO:0043190);	11	c167760.graph_c0;c117395.graph_c2;c164414.graph_c0;c166991.graph_c0;c179934.graph_c0;c3754.graph_c0;c95229.graph_c0;c154809.graph_c0;c149856.graph_c0;c142060.graph_c0;c145913.graph_c0
Cellular Component: Arp2/3 protein complex (GO:0005885);	5	c107393.graph_c0;c142466.graph_c0;c116650.graph_c0;c101087.graph_c0;c104124.graph_c1
Cellular Component: BLOC-1 complex (GO:0031083);	3	c112747.graph_c1;c97979.graph_c1;c108862.graph_c0
Cellular Component: BRCA1-A complex (GO:0070531);	1	c84135.graph_c0
Cellular Component: BRISC complex (GO:0070552);	1	c84135.graph_c0
Cellular Component: CAAX-protein geranylgeranyltransferase complex (GO:0005953);	2	c111741.graph_c1;c100144.graph_c0
Cellular Component: CAF-1 complex (GO:0033186);	1	c101980.graph_c1
Cellular Component: CCAAT-binding factor complex (GO:0016602);	7	c56567.graph_c0;c116714.graph_c0;c87037.graph_c0;c115929.graph_c0;c116266.graph_c0;c187678.graph_c0;c117469.graph_c2
Cellular Component: CCR4-NOT complex (GO:0030014);	3	c124127.graph_c0;c185110.graph_c0;c115798.graph_c2
Cellular Component: CCR4-NOT core complex (GO:0030015);	6	c118054.graph_c6;c115200.graph_c5;c115200.graph_c4;c168240.graph_c0;c110406.graph_c2;c101813.graph_c0
Cellular Component: CENP-A containing chromatin (GO:0061638);	1	c89113.graph_c0
Cellular Component: CIA complex (GO:0097361);	1	c114091.graph_c0
Cellular Component: COP9 signalosome (GO:0008180);	7	c104427.graph_c1;c98864.graph_c1;c108436.graph_c2;c107196.graph_c2;c113187.graph_c5;c115207.graph_c1;c122963.graph_c0
Cellular Component: COPI vesicle coat (GO:0030126);	16	c116519.graph_c3;c105600.graph_c0;c117716.graph_c1;c141438.graph_c0;c112388.graph_c0;c110307.graph_c2;c108017.graph_c0;c68910.graph_c0;c117055.graph_c2;c166886.graph_c0;c114373.graph_c2;c105600.graph_c1;c143352.graph_c0;c134637.graph_c0;c142909.graph_c0;c162123.graph_c0
Cellular Component: COPII vesicle coat (GO:0030127);	18	c112450.graph_c2;c115371.graph_c2;c113261.graph_c3;c113458.graph_c1;c114151.graph_c1;c111798.graph_c0;c111798.graph_c3;c100455.graph_c0;c191095.graph_c0;c118069.graph_c0;c52742.graph_c0;c97583.graph_c0;c96898.graph_c1;c73214.graph_c0;c201005.graph_c0;c106892.graph_c4;c96898.graph_c0;c113439.graph_c3
Cellular Component: CORVET complex (GO:0033263);	1	c109639.graph_c0
Cellular Component: CST complex (GO:1990879);	2	c114833.graph_c2;c96510.graph_c1
Cellular Component: CURI complex (GO:0032545);	2	c114088.graph_c1;c106064.graph_c1
Cellular Component: Cajal body (GO:0015030);	4	c28636.graph_c0;c98608.graph_c0;c110835.graph_c1;c117495.graph_c0
Cellular Component: Cdc48p-Npl4p-Vms1p AAA ATPase complex (GO:0036266);	1	c115795.graph_c0
Cellular Component: Cdc73/Paf1 complex (GO:0016593);	5	c108223.graph_c0;c143952.graph_c0;c115021.graph_c1;c94567.graph_c1;c130631.graph_c0
Cellular Component: Ctf18 RFC-like complex (GO:0031390);	1	c116585.graph_c0
Cellular Component: Cul2-RING ubiquitin ligase complex (GO:0031462);	2	c55078.graph_c1;c114386.graph_c0
Cellular Component: Cul3-RING ubiquitin ligase complex (GO:0031463);	14	c111320.graph_c1;c114386.graph_c0;c130218.graph_c0;c99715.graph_c1;c109526.graph_c0;c72357.graph_c0;c119371.graph_c0;c112485.graph_c0;c55078.graph_c1;c93640.graph_c0;c104762.graph_c1;c111745.graph_c0;c103309.graph_c0;c113129.graph_c1
Cellular Component: Cul4-RING E3 ubiquitin ligase complex (GO:0080008);	9	c115601.graph_c0;c109062.graph_c2;c114386.graph_c0;c111951.graph_c3;c101097.graph_c1;c55078.graph_c1;c117824.graph_c2;c102301.graph_c0;c109180.graph_c0
Cellular Component: Cul7-RING ubiquitin ligase complex (GO:0031467);	2	c114386.graph_c0;c55078.graph_c1
Cellular Component: DNA polymerase III complex (GO:0009360);	7	c186813.graph_c0;c159263.graph_c0;c25905.graph_c1;c153940.graph_c0;c167819.graph_c0;c173704.graph_c0;c132270.graph_c0
Cellular Component: DNA replication factor A complex (GO:0005662);	1	c111951.graph_c3
Cellular Component: DNA replication factor C complex (GO:0005663);	5	c159263.graph_c0;c102963.graph_c0;c100428.graph_c1;c112180.graph_c1;c109386.graph_c3
Cellular Component: DNA replication preinitiation complex (GO:0031261);	1	c111108.graph_c0
Cellular Component: DNA topoisomerase complex (ATP-hydrolyzing) (GO:0009330);	13	c155190.graph_c0;c175852.graph_c0;c173043.graph_c0;c171936.graph_c0;c112861.graph_c0;c146906.graph_c0;c117961.graph_c0;c138854.graph_c0;c100603.graph_c0;c111906.graph_c1;c146942.graph_c0;c115155.graph_c0;c136941.graph_c0
Cellular Component: DNA-directed RNA polymerase I complex (GO:0005736);	10	c112545.graph_c0;c104300.graph_c1;c116347.graph_c1;c110559.graph_c0;c112905.graph_c1;c78377.graph_c0;c117652.graph_c1;c91074.graph_c0;c27896.graph_c0;c187310.graph_c0
Cellular Component: DNA-directed RNA polymerase II, core complex (GO:0005665);	17	c117652.graph_c1;c187310.graph_c0;c47472.graph_c0;c78377.graph_c0;c102633.graph_c1;c83423.graph_c1;c112545.graph_c0;c116347.graph_c1;c45744.graph_c0;c109491.graph_c2;c83423.graph_c0;c171084.graph_c0;c73715.graph_c0;c4210.graph_c0;c92198.graph_c1;c106050.graph_c1;c104947.graph_c0
Cellular Component: DNA-directed RNA polymerase II, holoenzyme (GO:0016591);	3	c114567.graph_c0;c117135.graph_c0;c104191.graph_c0
Cellular Component: DNA-directed RNA polymerase III complex (GO:0005666);	11	c114060.graph_c0;c114673.graph_c0;c113912.graph_c0;c91041.graph_c0;c112545.graph_c0;c116347.graph_c1;c116512.graph_c1;c187310.graph_c0;c91074.graph_c0;c117652.graph_c1;c78377.graph_c0
Cellular Component: DNA-directed RNA polymerase IV complex (GO:0000418);	1	c114430.graph_c0
Cellular Component: DNA-directed RNA polymerase V complex (GO:0000419);	3	c179905.graph_c0;c114430.graph_c0;c103696.graph_c0
Cellular Component: DPS complex (GO:1990567);	1	c89113.graph_c0
Cellular Component: DUBm complex (GO:0071819);	2	c102616.graph_c1;c172821.graph_c0
Cellular Component: Derlin-1 retrotranslocation complex (GO:0036513);	2	c152407.graph_c0;c110684.graph_c1
Cellular Component: EKC/KEOPS complex (GO:0000408);	3	c101205.graph_c3;c107159.graph_c0;c105039.graph_c0
Cellular Component: ELL-EAF complex (GO:0032783);	2	c169839.graph_c0;c113794.graph_c3
Cellular Component: ER membrane protein complex (GO:0072546);	2	c115693.graph_c1;c108228.graph_c1
Cellular Component: ER to Golgi transport vesicle membrane (GO:0012507);	7	c110135.graph_c0;c32591.graph_c0;c99487.graph_c0;c115725.graph_c4;c100441.graph_c1;c117359.graph_c1;c197178.graph_c0
Cellular Component: ESCRT I complex (GO:0000813);	1	c54875.graph_c0
Cellular Component: ESCRT II complex (GO:0000814);	3	c179999.graph_c0;c103060.graph_c0;c103870.graph_c0
Cellular Component: Elongator holoenzyme complex (GO:0033588);	6	c111584.graph_c3;c108363.graph_c0;c113943.graph_c0;c106509.graph_c0;c99783.graph_c0;c193519.graph_c0
Cellular Component: F-actin capping protein complex (GO:0008290);	7	c111883.graph_c4;c111535.graph_c7;c56978.graph_c0;c113357.graph_c0;c111883.graph_c0;c87059.graph_c1;c66449.graph_c0
Cellular Component: FACT complex (GO:0035101);	2	c96469.graph_c1;c104304.graph_c1
Cellular Component: GARP complex (GO:0000938);	2	c108691.graph_c0;c113398.graph_c3
Cellular Component: GINS complex (GO:0000811);	1	c87503.graph_c0
Cellular Component: GPI-anchor transamidase complex (GO:0042765);	6	c109859.graph_c0;c190547.graph_c0;c100736.graph_c0;c117715.graph_c2;c98518.graph_c0;c48145.graph_c0
Cellular Component: Golgi apparatus (GO:0005794);	210	c41792.graph_c0;c114595.graph_c2;c112292.graph_c0;c109472.graph_c0;c117848.graph_c0;c86618.graph_c0;c114517.graph_c0;c117938.graph_c0;c111547.graph_c4;c150869.graph_c0;c107513.graph_c0;c114947.graph_c1;c100441.graph_c1;c134061.graph_c0;c93458.graph_c0;c111155.graph_c1;c106170.graph_c1;c114982.graph_c1;c107795.graph_c1;c114565.graph_c1;c109088.graph_c0;c100602.graph_c0;c103024.graph_c2;c98396.grap…
Cellular Component: Golgi apparatus part (GO:0044431);	3	c111120.graph_c0;c96512.graph_c0;c98656.graph_c1
Cellular Component: Golgi cisterna (GO:0031985);	2	c195968.graph_c0;c109166.graph_c1
Cellular Component: Golgi cisterna membrane (GO:0032580);	5	c112044.graph_c0;c103848.graph_c1;c108753.graph_c1;c103390.graph_c0;c103848.graph_c0
Cellular Component: Golgi medial cisterna (GO:0005797);	4	c109840.graph_c2;c109840.graph_c3;c169652.graph_c0;c180221.graph_c0
Cellular Component: Golgi membrane (GO:0000139);	104	c104857.graph_c0;c105057.graph_c4;c195968.graph_c0;c177336.graph_c0;c159297.graph_c0;c162123.graph_c0;c202831.graph_c0;c14115.graph_c0;c87260.graph_c1;c119676.graph_c0;c201060.graph_c0;c143352.graph_c0;c107197.graph_c0;c109835.graph_c1;c106964.graph_c2;c61054.graph_c0;c99496.graph_c5;c51154.graph_c0;c158469.graph_c0;c116949.graph_c1;c105182.graph_c3;c66843.graph_c0;c109840.graph_c3;c166886.graph_…
Cellular Component: Golgi stack (GO:0005795);	9	c114002.graph_c1;c187572.graph_c0;c118495.graph_c0;c110135.graph_c0;c113627.graph_c2;c152087.graph_c0;c109455.graph_c3;c32591.graph_c0;c106429.graph_c0
Cellular Component: Golgi trans cisterna (GO:0000138);	1	c112478.graph_c0
Cellular Component: Golgi transport complex (GO:0017119);	13	c118139.graph_c0;c112004.graph_c0;c98347.graph_c0;c179256.graph_c0;c115679.graph_c0;c104212.graph_c0;c110594.graph_c1;c112004.graph_c2;c112507.graph_c0;c205744.graph_c0;c159799.graph_c0;c110727.graph_c0;c107991.graph_c1
Cellular Component: Golgi-associated vesicle (GO:0005798);	4	c188647.graph_c0;c93084.graph_c0;c60450.graph_c0;c188823.graph_c0
Cellular Component: Golgi-associated vesicle membrane (GO:0030660);	5	c105866.graph_c0;c162963.graph_c0;c114490.graph_c0;c115108.graph_c0;c97633.graph_c0
Cellular Component: HAUS complex (GO:0070652);	9	c110685.graph_c0;c91750.graph_c0;c117060.graph_c2;c102665.graph_c1;c138721.graph_c0;c91750.graph_c1;c68423.graph_c0;c109097.graph_c3;c111695.graph_c0
Cellular Component: HOPS complex (GO:0030897);	7	c113410.graph_c3;c114225.graph_c0;c14128.graph_c0;c116417.graph_c3;c109813.graph_c4;c109639.graph_c0;c108577.graph_c0
Cellular Component: Holliday junction helicase complex (GO:0009379);	1	c183606.graph_c0
Cellular Component: Holliday junction resolvase complex (GO:0048476);	1	c117092.graph_c0
Cellular Component: Hrd1p ubiquitin ligase complex (GO:0000836);	3	c152407.graph_c0;c142093.graph_c0;c110684.graph_c1
Cellular Component: Ino80 complex (GO:0031011);	6	c101282.graph_c4;c105245.graph_c2;c105245.graph_c0;c106743.graph_c1;c150191.graph_c0;c100627.graph_c0
Cellular Component: Ku70:Ku80 complex (GO:0043564);	3	c111328.graph_c1;c111328.graph_c2;c114898.graph_c0
Cellular Component: L-cysteine desulfurase complex (GO:1990221);	1	c4539.graph_c0
Cellular Component: Lsm1-7-Pat1 complex (GO:1990726);	2	c104859.graph_c1;c111234.graph_c1
Cellular Component: MCM complex (GO:0042555);	9	c171377.graph_c0;c77916.graph_c0;c89064.graph_c1;c189890.graph_c0;c95565.graph_c0;c91151.graph_c2;c89064.graph_c0;c101194.graph_c1;c117390.graph_c1
Cellular Component: Mpp10 complex (GO:0034457);	4	c110028.graph_c4;c107421.graph_c0;c116078.graph_c4;c114876.graph_c5
Cellular Component: Mre11 complex (GO:0030870);	1	c114681.graph_c0
Cellular Component: MutLalpha complex (GO:0032389);	1	c112017.graph_c2
Cellular Component: MutSalpha complex (GO:0032301);	2	c206060.graph_c0;c116973.graph_c0
Cellular Component: NAD(P)H dehydrogenase complex (plastoquinone) (GO:0010598);	5	c113646.graph_c2;c84027.graph_c0;c107654.graph_c0;c106444.graph_c0;c103897.graph_c2
Cellular Component: NSL complex (GO:0044545);	1	c116855.graph_c0
Cellular Component: NURF complex (GO:0016589);	2	c168355.graph_c0;c111432.graph_c2
Cellular Component: NURS complex (GO:1990477);	1	c172526.graph_c0
Cellular Component: NatA complex (GO:0031415);	1	c66787.graph_c0
Cellular Component: NatB complex (GO:0031416);	1	c108850.graph_c0
Cellular Component: NatC complex (GO:0031417);	1	c114158.graph_c0
Cellular Component: Ndc80 complex (GO:0031262);	1	c106914.graph_c0
Cellular Component: Noc1p-Noc2p complex (GO:0030690);	2	c116975.graph_c0;c112199.graph_c0
Cellular Component: Noc2p-Noc3p complex (GO:0030691);	2	c116975.graph_c0;c112199.graph_c0
Cellular Component: NuA4 histone acetyltransferase complex (GO:0035267);	5	c108287.graph_c0;c187374.graph_c0;c150191.graph_c0;c116044.graph_c3;c104405.graph_c2
Cellular Component: P granule (GO:0043186);	2	c111219.graph_c1;c106674.graph_c1
Cellular Component: P-body (GO:0000932);	22	c117960.graph_c1;c110579.graph_c0;c204821.graph_c0;c168240.graph_c0;c113730.graph_c3;c88008.graph_c0;c113580.graph_c0;c99828.graph_c0;c55455.graph_c0;c83925.graph_c0;c104859.graph_c1;c92198.graph_c1;c73715.graph_c0;c178871.graph_c0;c110406.graph_c2;c194763.graph_c0;c102633.graph_c1;c115200.graph_c5;c101813.graph_c0;c115200.graph_c4;c118054.graph_c6;c98368.graph_c1
Cellular Component: PAS complex (GO:0070772);	5	c113330.graph_c0;c151466.graph_c0;c73725.graph_c1;c107956.graph_c0;c107956.graph_c1
Cellular Component: PCNA complex (GO:0043626);	1	c102512.graph_c1
Cellular Component: PTW/PP1 phosphatase complex (GO:0072357);	2	c102127.graph_c0;c89113.graph_c0
Cellular Component: PcG protein complex (GO:0031519);	3	c169124.graph_c0;c107275.graph_c1;c179898.graph_c0
Cellular Component: PeBoW complex (GO:0070545);	2	c106891.graph_c0;c106056.graph_c0
Cellular Component: Piccolo NuA4 histone acetyltransferase complex (GO:0032777);	2	c104126.graph_c0;c144354.graph_c0
Cellular Component: Prp19 complex (GO:0000974);	6	c103367.graph_c6;c108640.graph_c0;c109597.graph_c2;c85074.graph_c0;c111951.graph_c3;c110662.graph_c2
Cellular Component: Pwp2p-containing subcomplex of 90S preribosome (GO:0034388);	3	c98618.graph_c0;c200788.graph_c0;c113665.graph_c1
Cellular Component: RISC complex (GO:0016442);	4	c115528.graph_c0;c67293.graph_c0;c112513.graph_c1;c157715.graph_c0
Cellular Component: RNA polymerase II transcription factor complex (GO:0090575);	1	c102454.graph_c0
Cellular Component: RZZ complex (GO:1990423);	2	c113931.graph_c4;c116376.graph_c0
Cellular Component: Rab-protein geranylgeranyltransferase complex (GO:0005968);	1	c104873.graph_c2
Cellular Component: Rad51B-Rad51C-Rad51D-XRCC2 complex (GO:0033063);	1	c112339.graph_c1
Cellular Component: RecQ helicase-Topo III complex (GO:0031422);	1	c171067.graph_c0
Cellular Component: SAGA complex (GO:0000124);	3	c171483.graph_c0;c172821.graph_c0;c102616.graph_c1
Cellular Component: SCAR complex (GO:0031209);	1	c96318.graph_c0
Cellular Component: SCF ubiquitin ligase complex (GO:0019005);	15	c100757.graph_c0;c107558.graph_c1;c68280.graph_c0;c111843.graph_c1;c111817.graph_c1;c110819.graph_c2;c101569.graph_c1;c110110.graph_c1;c92808.graph_c1;c107105.graph_c1;c110110.graph_c0;c157988.graph_c0;c104400.graph_c0;c102260.graph_c1;c91424.graph_c0
Cellular Component: SMN-Sm protein complex (GO:0034719);	5	c105102.graph_c0;c68296.graph_c0;c111219.graph_c1;c89316.graph_c0;c106674.graph_c1
Cellular Component: SNARE complex (GO:0031201);	28	c101709.graph_c2;c117359.graph_c1;c82921.graph_c0;c163564.graph_c0;c169652.graph_c0;c109840.graph_c3;c109840.graph_c2;c116397.graph_c0;c96184.graph_c0;c197178.graph_c0;c107100.graph_c2;c185069.graph_c0;c180221.graph_c0;c102828.graph_c0;c99487.graph_c0;c93146.graph_c0;c147150.graph_c0;c98702.graph_c0;c93146.graph_c1;c89212.graph_c0;c115725.graph_c4;c96309.graph_c1;c114999.graph_c1;c106631.graph_c2…
Cellular Component: SUMO activating enzyme complex (GO:0031510);	1	c106491.graph_c0
Cellular Component: Sec61 translocon complex (GO:0005784);	1	c96137.graph_c1
Cellular Component: Set1C/COMPASS complex (GO:0048188);	3	c102206.graph_c4;c113463.graph_c0;c98290.graph_c0
Cellular Component: Slx1-Slx4 complex (GO:0033557);	3	c105305.graph_c2;c93924.graph_c1;c205840.graph_c0
Cellular Component: Smc5-Smc6 complex (GO:0030915);	7	c105988.graph_c5;c116000.graph_c1;c93017.graph_c1;c117184.graph_c1;c103748.graph_c1;c99015.graph_c0;c142230.graph_c0
Cellular Component: Swr1 complex (GO:0000812);	1	c116044.graph_c3
Cellular Component: TFIIK complex (GO:0070985);	1	c100940.graph_c0
Cellular Component: THO complex (GO:0000347);	9	c89064.graph_c0;c117390.graph_c1;c101194.graph_c1;c91151.graph_c2;c95565.graph_c0;c117369.graph_c0;c89064.graph_c1;c106675.graph_c0;c171377.graph_c0
Cellular Component: THO complex part of transcription export complex (GO:0000445);	1	c117789.graph_c0
Cellular Component: TORC1 complex (GO:0031931);	4	c198170.graph_c0;c116809.graph_c0;c198618.graph_c0;c117433.graph_c6
Cellular Component: TRAPP complex (GO:0030008);	3	c204926.graph_c0;c99434.graph_c0;c111117.graph_c1
Cellular Component: TRAPPII protein complex (GO:1990071);	1	c113842.graph_c0
Cellular Component: TRAPPIII protein complex (GO:1990072);	1	c113490.graph_c0
Cellular Component: U1 snRNP (GO:0005685);	14	c108591.graph_c0;c89171.graph_c0;c80336.graph_c3;c111219.graph_c1;c97048.graph_c0;c76493.graph_c0;c68296.graph_c0;c105102.graph_c0;c128825.graph_c0;c110203.graph_c1;c89316.graph_c0;c106674.graph_c1;c106926.graph_c0;c84477.graph_c0
Cellular Component: U12-type spliceosomal complex (GO:0005689);	15	c113273.graph_c3;c111219.graph_c1;c94998.graph_c0;c111271.graph_c0;c106674.graph_c1;c89316.graph_c0;c95980.graph_c1;c116301.graph_c1;c111234.graph_c1;c97770.graph_c0;c112827.graph_c1;c105102.graph_c0;c160715.graph_c0;c68296.graph_c0;c183224.graph_c0
Cellular Component: U2 snRNP (GO:0005686);	16	c95980.graph_c1;c104243.graph_c3;c112827.graph_c1;c117652.graph_c0;c105102.graph_c0;c113273.graph_c3;c89316.graph_c0;c106674.graph_c1;c104829.graph_c0;c117284.graph_c1;c183224.graph_c0;c68296.graph_c0;c97048.graph_c0;c111219.graph_c1;c94998.graph_c0;c111271.graph_c0
Cellular Component: U2-type catalytic step 1 spliceosome (GO:0071006);	1	c151538.graph_c0
Cellular Component: U2-type post-mRNA release spliceosomal complex (GO:0071008);	2	c191999.graph_c0;c106754.graph_c0
Cellular Component: U2-type post-spliceosomal complex (GO:0071021);	2	c190554.graph_c0;c103069.graph_c0
Cellular Component: U2-type prespliceosome (GO:0071004);	12	c107892.graph_c2;c108591.graph_c0;c111271.graph_c0;c111219.graph_c1;c117652.graph_c0;c183224.graph_c0;c106926.graph_c0;c106674.graph_c1;c111234.graph_c1;c104829.graph_c0;c104243.graph_c3;c110203.graph_c1
Cellular Component: U2-type spliceosomal complex (GO:0005684);	4	c139365.graph_c0;c113273.graph_c3;c112827.graph_c1;c117284.graph_c1
Cellular Component: U2AF (GO:0089701);	4	c109910.graph_c1;c96095.graph_c0;c107892.graph_c2;c115864.graph_c2
Cellular Component: U4 snRNP (GO:0005687);	6	c68296.graph_c0;c105102.graph_c0;c106674.graph_c1;c89316.graph_c0;c111219.graph_c1;c97048.graph_c0
Cellular Component: U4/U6 x U5 tri-snRNP complex (GO:0046540);	19	c97048.graph_c0;c49830.graph_c0;c100507.graph_c0;c109933.graph_c2;c104859.graph_c1;c83925.graph_c0;c113962.graph_c0;c117495.graph_c0;c107468.graph_c0;c184517.graph_c0;c109933.graph_c1;c85074.graph_c1;c111862.graph_c1;c111369.graph_c2;c116100.graph_c0;c103069.graph_c0;c190554.graph_c0;c113801.graph_c2;c168738.graph_c0
Cellular Component: U5 snRNP (GO:0005682);	17	c97048.graph_c0;c111219.graph_c1;c49830.graph_c0;c106674.graph_c1;c89316.graph_c0;c113962.graph_c0;c68296.graph_c0;c184517.graph_c0;c116284.graph_c0;c115243.graph_c0;c190554.graph_c0;c103069.graph_c0;c178973.graph_c0;c115111.graph_c0;c118512.graph_c0;c113801.graph_c2;c105102.graph_c0
Cellular Component: U6 snRNP (GO:0005688);	3	c83925.graph_c0;c111234.graph_c1;c104859.graph_c1
Cellular Component: UTP-C complex (GO:0034456);	2	c106064.graph_c1;c114088.graph_c1
Cellular Component: WASH complex (GO:0071203);	1	c111947.graph_c0
Cellular Component: acetyl-CoA carboxylase complex (GO:0009317);	5	c134503.graph_c0;c56071.graph_c0;c111536.graph_c3;c144509.graph_c0;c117667.graph_c1
Cellular Component: actin cortical patch (GO:0030479);	2	c182184.graph_c0;c154081.graph_c0
Cellular Component: actin cytoskeleton (GO:0015629);	14	c116297.graph_c3;c105311.graph_c1;c113720.graph_c1;c81736.graph_c0;c102700.graph_c0;c113720.graph_c3;c68017.graph_c0;c102700.graph_c1;c68017.graph_c1;c177276.graph_c0;c82971.graph_c2;c52938.graph_c0;c55706.graph_c0;c66596.graph_c0
Cellular Component: actin filament (GO:0005884);	1	c111535.graph_c7
Cellular Component: alpha DNA polymerase:primase complex (GO:0005658);	1	c97155.graph_c0
Cellular Component: amyloplast (GO:0009501);	20	c107122.graph_c1;c171649.graph_c0;c111746.graph_c3;c182332.graph_c0;c83383.graph_c0;c116089.graph_c4;c39628.graph_c0;c113811.graph_c5;c175130.graph_c0;c116359.graph_c4;c117102.graph_c0;c59820.graph_c0;c70357.graph_c0;c106591.graph_c1;c172860.graph_c0;c114861.graph_c2;c113331.graph_c2;c109819.graph_c0;c113240.graph_c2;c161226.graph_c0
Cellular Component: anaphase-promoting complex (GO:0005680);	8	c194683.graph_c0;c135631.graph_c0;c102911.graph_c3;c106597.graph_c0;c114363.graph_c0;c111480.graph_c2;c105920.graph_c2;c114438.graph_c1
Cellular Component: anchored component of membrane (GO:0031225);	13	c185232.graph_c0;c112871.graph_c1;c100116.graph_c0;c111743.graph_c3;c98578.graph_c0;c113646.graph_c3;c106422.graph_c1;c136930.graph_c0;c150023.graph_c0;c169828.graph_c0;c99817.graph_c1;c106422.graph_c0;c89156.graph_c0
Cellular Component: anchored component of plasma membrane (GO:0046658);	75	c82290.graph_c0;c114235.graph_c1;c51451.graph_c0;c97720.graph_c0;c94973.graph_c1;c95774.graph_c0;c67881.graph_c0;c200184.graph_c0;c48102.graph_c0;c97684.graph_c0;c105795.graph_c0;c43699.graph_c0;c151085.graph_c0;c86232.graph_c0;c92683.graph_c0;c81009.graph_c0;c117019.graph_c5;c104622.graph_c0;c100297.graph_c0;c91701.graph_c0;c115042.graph_c0;c102325.graph_c2;c89331.graph_c0;c110880.graph_c0;c1770…
Cellular Component: apical plasma membrane (GO:0016324);	2	c104519.graph_c0;c140354.graph_c0
Cellular Component: apoplast (GO:0048046);	120	c106928.graph_c1;c132663.graph_c0;c115856.graph_c1;c127326.graph_c0;c116437.graph_c0;c107510.graph_c0;c94131.graph_c0;c22247.graph_c1;c130912.graph_c0;c84860.graph_c0;c68550.graph_c0;c126002.graph_c0;c67470.graph_c1;c116266.graph_c0;c107423.graph_c0;c111308.graph_c1;c102737.graph_c0;c168296.graph_c0;c108552.graph_c3;c116190.graph_c1;c145860.graph_c0;c94541.graph_c0;c110776.graph_c0;c86258.graph_c…
Cellular Component: autophagosome (GO:0005776);	1	c175471.graph_c0
Cellular Component: autophagosome membrane (GO:0000421);	2	c102998.graph_c0;c107109.graph_c1
Cellular Component: auxin efflux carrier complex (GO:0009921);	1	c172346.graph_c0
Cellular Component: basal plasma membrane (GO:0009925);	1	c81687.graph_c0
Cellular Component: beta-galactosidase complex (GO:0009341);	4	c168003.graph_c0;c169090.graph_c0;c116281.graph_c0;c113894.graph_c2
Cellular Component: bicellular tight junction (GO:0005923);	1	c129254.graph_c0
Cellular Component: biofilm matrix (GO:0097311);	2	c153917.graph_c0;c177263.graph_c0
Cellular Component: bounding membrane of organelle (GO:0098588);	1	c168717.graph_c0
Cellular Component: box C/D snoRNP complex (GO:0031428);	12	c171453.graph_c0;c109933.graph_c1;c113676.graph_c0;c168738.graph_c0;c97675.graph_c2;c174792.graph_c0;c108563.graph_c0;c117874.graph_c2;c111369.graph_c2;c4380.graph_c0;c28636.graph_c0;c109933.graph_c2
Cellular Component: box H/ACA snoRNP complex (GO:0031429);	3	c105035.graph_c3;c117598.graph_c2;c105384.graph_c0
Cellular Component: bub1-bub3 complex (GO:1990298);	2	c97687.graph_c0;c116443.graph_c2
Cellular Component: cAMP-dependent protein kinase complex (GO:0005952);	2	c135684.graph_c0;c184214.graph_c0
Cellular Component: carbamoyl-phosphate synthase complex (GO:0005951);	2	c177959.graph_c0;c167456.graph_c0
Cellular Component: catalytic complex (GO:1902494);	1	c89311.graph_c0
Cellular Component: catalytic step 1 spliceosome (GO:0071012);	5	c110662.graph_c2;c103367.graph_c6;c108640.graph_c0;c85074.graph_c0;c109597.graph_c2
Cellular Component: catalytic step 2 spliceosome (GO:0071013);	36	c94998.graph_c0;c111951.graph_c3;c111219.graph_c1;c80336.graph_c3;c89171.graph_c0;c68296.graph_c0;c117495.graph_c0;c106674.graph_c1;c89316.graph_c0;c111234.graph_c1;c108640.graph_c0;c115243.graph_c0;c113273.graph_c3;c109597.graph_c2;c85074.graph_c1;c118512.graph_c0;c112827.graph_c1;c103367.graph_c6;c104243.graph_c3;c178973.graph_c0;c150665.graph_c0;c111271.graph_c0;c93373.graph_c0;c91761.graph_c0…
Cellular Component: cell (GO:0005623);	69	c141340.graph_c0;c111282.graph_c1;c95351.graph_c0;c106642.graph_c0;c32116.graph_c0;c99472.graph_c1;c111570.graph_c0;c102376.graph_c0;c113397.graph_c1;c101885.graph_c0;c80939.graph_c0;c167370.graph_c0;c113554.graph_c1;c192882.graph_c0;c100204.graph_c0;c80420.graph_c0;c187431.graph_c0;c90419.graph_c1;c174157.graph_c0;c117925.graph_c1;c103811.graph_c1;c133559.graph_c0;c108656.graph_c0;c140005.graph_…
Cellular Component: cell cortex (GO:0005938);	9	c115561.graph_c0;c86624.graph_c0;c169691.graph_c0;c89113.graph_c0;c102700.graph_c1;c102700.graph_c0;c55706.graph_c0;c117524.graph_c1;c49608.graph_c0
Cellular Component: cell cortex of cell tip (GO:0051285);	1	c177003.graph_c0
Cellular Component: cell cortex region (GO:0099738);	1	c152346.graph_c0
Cellular Component: cell division site (GO:0032153);	6	c97838.graph_c1;c98195.graph_c0;c154081.graph_c0;c89113.graph_c0;c192388.graph_c0;c104061.graph_c1
Cellular Component: cell outer membrane (GO:0009279);	2	c120645.graph_c0;c148024.graph_c0
Cellular Component: cell part (GO:0044464);	57	c113334.graph_c0;c185284.graph_c0;c49687.graph_c0;c169634.graph_c0;c117957.graph_c3;c83477.graph_c1;c143317.graph_c0;c99587.graph_c2;c190506.graph_c0;c25039.graph_c0;c183824.graph_c0;c109778.graph_c1;c169699.graph_c0;c45379.graph_c0;c109316.graph_c1;c12849.graph_c0;c98429.graph_c0;c63763.graph_c0;c113824.graph_c1;c117047.graph_c4;c169608.graph_c0;c149725.graph_c0;c103310.graph_c1;c105124.graph_c1…
Cellular Component: cell periphery (GO:0071944);	15	c97214.graph_c0;c103621.graph_c0;c154066.graph_c0;c105028.graph_c1;c116421.graph_c1;c83328.graph_c0;c101717.graph_c1;c111269.graph_c0;c89155.graph_c0;c106027.graph_c0;c101083.graph_c1;c104051.graph_c1;c94422.graph_c0;c105327.graph_c1;c114810.graph_c0
Cellular Component: cell plate (GO:0009504);	22	c98195.graph_c0;c96885.graph_c1;c115180.graph_c5;c154672.graph_c0;c96573.graph_c0;c169691.graph_c0;c116067.graph_c0;c192388.graph_c0;c113783.graph_c2;c163564.graph_c0;c112719.graph_c0;c49608.graph_c0;c98435.graph_c0;c166802.graph_c0;c97838.graph_c1;c150945.graph_c0;c113023.graph_c2;c96309.graph_c1;c100441.graph_c1;c76460.graph_c1;c113917.graph_c6;c115995.graph_c0
Cellular Component: cell septum (GO:0030428);	1	c186946.graph_c0
Cellular Component: cell surface (GO:0009986);	9	c3376.graph_c1;c182504.graph_c0;c177263.graph_c0;c153917.graph_c0;c203127.graph_c0;c104067.graph_c0;c106266.graph_c0;c181470.graph_c0;c114556.graph_c1
Cellular Component: cell tip (GO:0051286);	1	c154081.graph_c0
Cellular Component: cell wall (GO:0005618);	187	c126430.graph_c0;c85192.graph_c0;c165936.graph_c0;c117121.graph_c1;c82590.graph_c0;c105077.graph_c0;c106727.graph_c1;c86491.graph_c0;c100425.graph_c0;c112841.graph_c4;c101137.graph_c2;c170478.graph_c0;c92020.graph_c0;c101913.graph_c0;c104501.graph_c0;c95337.graph_c0;c115610.graph_c2;c197738.graph_c0;c116764.graph_c2;c102796.graph_c1;c96905.graph_c0;c115856.graph_c1;c139833.graph_c0;c105854.graph_…
Cellular Component: cellular bud neck (GO:0005935);	2	c89113.graph_c0;c186946.graph_c0
Cellular Component: cellular bud tip (GO:0005934);	1	c186946.graph_c0
Cellular Component: central vacuole (GO:0042807);	11	c103209.graph_c0;c91191.graph_c0;c88576.graph_c0;c114488.graph_c0;c105819.graph_c1;c105819.graph_c5;c87729.graph_c0;c110491.graph_c3;c104210.graph_c1;c69918.graph_c0;c81015.graph_c0
Cellular Component: centrosome (GO:0005813);	8	c115644.graph_c4;c109763.graph_c4;c113534.graph_c0;c116749.graph_c0;c100851.graph_c0;c109368.graph_c0;c113978.graph_c1;c110103.graph_c3
Cellular Component: checkpoint clamp complex (GO:0030896);	3	c99589.graph_c1;c104523.graph_c0;c104514.graph_c6
Cellular Component: chloroplast (GO:0009507);	594	c107230.graph_c0;c111360.graph_c1;c78939.graph_c1;c113362.graph_c0;c109640.graph_c1;c109292.graph_c1;c53514.graph_c1;c117558.graph_c0;c93556.graph_c1;c114420.graph_c0;c85659.graph_c2;c174703.graph_c0;c108896.graph_c0;c101086.graph_c1;c102607.graph_c0;c107669.graph_c0;c110422.graph_c0;c101256.graph_c1;c108192.graph_c3;c183169.graph_c0;c116333.graph_c1;c100029.graph_c0;c9302.graph_c0;c30541.graph_c…
Cellular Component: chloroplast envelope (GO:0009941);	287	c168296.graph_c0;c172760.graph_c0;c106979.graph_c1;c95594.graph_c0;c75952.graph_c0;c82872.graph_c0;c101953.graph_c1;c127326.graph_c0;c101613.graph_c0;c49614.graph_c0;c104616.graph_c0;c38037.graph_c0;c94320.graph_c0;c57587.graph_c0;c102337.graph_c0;c94142.graph_c2;c189083.graph_c0;c161100.graph_c0;c110491.graph_c3;c111957.graph_c0;c116024.graph_c1;c100814.graph_c1;c55555.graph_c0;c107098.graph_c2;…
Cellular Component: chloroplast inner membrane (GO:0009706);	19	c96499.graph_c0;c117395.graph_c2;c117768.graph_c0;c101966.graph_c0;c101572.graph_c0;c110869.graph_c3;c101332.graph_c0;c101496.graph_c0;c102681.graph_c0;c110578.graph_c4;c104910.graph_c1;c110578.graph_c0;c106583.graph_c1;c106536.graph_c0;c114285.graph_c1;c103819.graph_c2;c127956.graph_c0;c109670.graph_c3;c116177.graph_c0
Cellular Component: chloroplast isoamylase complex (GO:0010368);	1	c48885.graph_c1
Cellular Component: chloroplast membrane (GO:0031969);	13	c115793.graph_c2;c107627.graph_c1;c106233.graph_c1;c163652.graph_c0;c89126.graph_c1;c87758.graph_c0;c112577.graph_c1;c103522.graph_c1;c102732.graph_c1;c129026.graph_c0;c111311.graph_c0;c182516.graph_c0;c111786.graph_c0
Cellular Component: chloroplast nucleoid (GO:0042644);	5	c112998.graph_c1;c109386.graph_c7;c116651.graph_c2;c156699.graph_c0;c108276.graph_c0
Cellular Component: chloroplast outer membrane (GO:0009707);	17	c189650.graph_c0;c7870.graph_c0;c183746.graph_c0;c102427.graph_c0;c110323.graph_c1;c116960.graph_c1;c110358.graph_c0;c104469.graph_c0;c117395.graph_c2;c163664.graph_c0;c110131.graph_c3;c112169.graph_c0;c98775.graph_c4;c159878.graph_c0;c179301.graph_c0;c177936.graph_c0;c91711.graph_c0
Cellular Component: chloroplast part (GO:0044434);	26	c82754.graph_c0;c37920.graph_c0;c105735.graph_c2;c107214.graph_c0;c96415.graph_c0;c183702.graph_c0;c158489.graph_c0;c93371.graph_c0;c95826.graph_c0;c103229.graph_c0;c106233.graph_c2;c188023.graph_c0;c101746.graph_c2;c180735.graph_c0;c97133.graph_c0;c186693.graph_c0;c113515.graph_c0;c134739.graph_c0;c161939.graph_c0;c37270.graph_c0;c95985.graph_c0;c63667.graph_c0;c112168.graph_c1;c84877.graph_c0;c…
Cellular Component: chloroplast photosystem I (GO:0030093);	3	c184216.graph_c0;c20019.graph_c0;c118200.graph_c0
Cellular Component: chloroplast ribulose bisphosphate carboxylase complex (GO:0009573);	1	c42911.graph_c0
Cellular Component: chloroplast starch grain (GO:0009569);	2	c197016.graph_c0;c107399.graph_c2
Cellular Component: chloroplast stroma (GO:0009570);	316	c199680.graph_c0;c98485.graph_c0;c111454.graph_c0;c61184.graph_c1;c58494.graph_c0;c44386.graph_c0;c97202.graph_c1;c109944.graph_c1;c115411.graph_c0;c103390.graph_c1;c152955.graph_c0;c116221.graph_c0;c115993.graph_c1;c116245.graph_c3;c104574.graph_c0;c113240.graph_c2;c105592.graph_c2;c112160.graph_c2;c152010.graph_c0;c107399.graph_c2;c11343.graph_c0;c176456.graph_c0;c106251.graph_c0;c103181.graph_…
Cellular Component: chloroplast stromal thylakoid (GO:0009533);	1	c115374.graph_c0
Cellular Component: chloroplast thylakoid (GO:0009534);	49	c68804.graph_c0;c111550.graph_c0;c157945.graph_c0;c127326.graph_c0;c113070.graph_c0;c94957.graph_c2;c172341.graph_c0;c109199.graph_c1;c98934.graph_c0;c99952.graph_c0;c116877.graph_c0;c110401.graph_c0;c114395.graph_c0;c105896.graph_c3;c96390.graph_c0;c114023.graph_c0;c42681.graph_c0;c98138.graph_c0;c61748.graph_c0;c118838.graph_c0;c102840.graph_c0;c67967.graph_c0;c101212.graph_c0;c114272.graph_c1;…
Cellular Component: chloroplast thylakoid lumen (GO:0009543);	7	c114586.graph_c2;c100902.graph_c0;c114625.graph_c1;c82192.graph_c0;c96183.graph_c0;c106813.graph_c1;c93029.graph_c0
Cellular Component: chloroplast thylakoid membrane (GO:0009535);	221	c148572.graph_c0;c49614.graph_c0;c82192.graph_c0;c117213.graph_c0;c75952.graph_c0;c121573.graph_c0;c195511.graph_c0;c95594.graph_c0;c102688.graph_c0;c48416.graph_c1;c112260.graph_c0;c106736.graph_c0;c194127.graph_c0;c93102.graph_c0;c137652.graph_c0;c113449.graph_c0;c98802.graph_c0;c142464.graph_c0;c55555.graph_c0;c196003.graph_c0;c102519.graph_c2;c161100.graph_c0;c132103.graph_c0;c114311.graph_c1…
Cellular Component: chloroplastic endopeptidase Clp complex (GO:0009840);	3	c114395.graph_c0;c102495.graph_c1;c107154.graph_c2
Cellular Component: chromatin (GO:0000785);	9	c116076.graph_c2;c99625.graph_c0;c115234.graph_c0;c114902.graph_c1;c113293.graph_c1;c115497.graph_c1;c82461.graph_c2;c110754.graph_c0;c108543.graph_c1
Cellular Component: chromatin silencing complex (GO:0005677);	4	c112986.graph_c0;c82461.graph_c2;c113293.graph_c1;c115234.graph_c0
Cellular Component: chromoplast (GO:0009509);	7	c108741.graph_c1;c113331.graph_c2;c166380.graph_c0;c103201.graph_c0;c114861.graph_c2;c115069.graph_c3;c92930.graph_c0
Cellular Component: chromoplast stroma (GO:0009575);	1	c108262.graph_c1
Cellular Component: chromosomal part (GO:0044427);	1	c116158.graph_c1
Cellular Component: chromosome (GO:0005694);	34	c181462.graph_c0;c111672.graph_c1;c136941.graph_c0;c114856.graph_c0;c168675.graph_c0;c96469.graph_c0;c86225.graph_c0;c154164.graph_c0;c100110.graph_c1;c155190.graph_c0;c92794.graph_c0;c113551.graph_c1;c101859.graph_c0;c117961.graph_c0;c175852.graph_c0;c198319.graph_c0;c150912.graph_c0;c112345.graph_c0;c110506.graph_c4;c79715.graph_c0;c108114.graph_c1;c104051.graph_c2;c171936.graph_c0;c112861.grap…
Cellular Component: chromosome passenger complex (GO:0032133);	3	c206648.graph_c0;c108755.graph_c3;c111738.graph_c0
Cellular Component: chromosome, centromeric region (GO:0000775);	3	c111982.graph_c1;c172925.graph_c0;c152946.graph_c0
Cellular Component: chromosome, telomeric region (GO:0000781);	2	c117789.graph_c0;c188162.graph_c0
Cellular Component: cilium (GO:0005929);	10	c108072.graph_c0;c94624.graph_c0;c113043.graph_c1;c207673.graph_c0;c106678.graph_c0;c24620.graph_c0;c106866.graph_c1;c104298.graph_c0;c89401.graph_c0;c106729.graph_c3
Cellular Component: cis-Golgi network (GO:0005801);	13	c110489.graph_c0;c109840.graph_c3;c109840.graph_c2;c169652.graph_c0;c110119.graph_c3;c107481.graph_c2;c112004.graph_c0;c180221.graph_c0;c169579.graph_c0;c160445.graph_c0;c86595.graph_c0;c112004.graph_c2;c125981.graph_c0
Cellular Component: clathrin adaptor complex (GO:0030131);	16	c113232.graph_c3;c143665.graph_c0;c116406.graph_c0;c186045.graph_c0;c55007.graph_c0;c146555.graph_c0;c105476.graph_c1;c99915.graph_c0;c113919.graph_c2;c147052.graph_c0;c106240.graph_c0;c115820.graph_c0;c110543.graph_c1;c164884.graph_c0;c110903.graph_c1;c105563.graph_c1
Cellular Component: clathrin coat of coated pit (GO:0030132);	6	c112954.graph_c0;c164777.graph_c0;c112954.graph_c1;c189958.graph_c0;c108018.graph_c0;c81443.graph_c0
Cellular Component: clathrin coat of trans-Golgi network vesicle (GO:0030130);	6	c81443.graph_c0;c108018.graph_c0;c189958.graph_c0;c112954.graph_c1;c164777.graph_c0;c112954.graph_c0
Cellular Component: clathrin vesicle coat (GO:0030125);	3	c95279.graph_c0;c103227.graph_c4;c103100.graph_c0
Cellular Component: clathrin-coated pit (GO:0005905);	1	c103100.graph_c0
Cellular Component: clathrin-coated vesicle (GO:0030136);	7	c110322.graph_c0;c205433.graph_c0;c114471.graph_c1;c114151.graph_c4;c108478.graph_c1;c101767.graph_c0;c89845.graph_c1
Cellular Component: commitment complex (GO:0000243);	5	c68296.graph_c0;c108591.graph_c0;c105102.graph_c0;c107892.graph_c2;c89316.graph_c0
Cellular Component: condensed chromosome (GO:0000793);	2	c116158.graph_c1;c138824.graph_c0
Cellular Component: condensed chromosome outer kinetochore (GO:0000940);	1	c95178.graph_c0
Cellular Component: condensed chromosome, centromeric region (GO:0000779);	2	c109834.graph_c0;c114054.graph_c3
Cellular Component: condensed nuclear chromosome (GO:0000794);	3	c113504.graph_c0;c145419.graph_c0;c96079.graph_c0
Cellular Component: condensed nuclear chromosome kinetochore (GO:0000778);	2	c89113.graph_c0;c106914.graph_c0
Cellular Component: condensed nuclear chromosome, centromeric region (GO:0000780);	3	c206648.graph_c0;c108755.graph_c3;c111738.graph_c0
Cellular Component: condensin complex (GO:0000796);	2	c179422.graph_c0;c100188.graph_c0
Cellular Component: core TFIIH complex (GO:0000439);	4	c103520.graph_c0;c116191.graph_c0;c82725.graph_c0;c117152.graph_c0
Cellular Component: core mediator complex (GO:0070847);	6	c114158.graph_c1;c95573.graph_c1;c95573.graph_c0;c113353.graph_c1;c114838.graph_c1;c113721.graph_c0
Cellular Component: cortical endoplasmic reticulum (GO:0032541);	1	c91099.graph_c0
Cellular Component: cortical microtubule (GO:0055028);	4	c116280.graph_c1;c105968.graph_c1;c116225.graph_c1;c113739.graph_c2
Cellular Component: cortical microtubule cytoskeleton (GO:0030981);	1	c177976.graph_c0
Cellular Component: cullin-RING ubiquitin ligase complex (GO:0031461);	15	c198475.graph_c0;c117535.graph_c1;c111252.graph_c1;c98190.graph_c1;c71242.graph_c0;c98190.graph_c0;c79139.graph_c0;c76570.graph_c0;c170673.graph_c0;c114965.graph_c1;c117019.graph_c3;c114527.graph_c1;c114965.graph_c2;c114527.graph_c5;c88606.graph_c0
Cellular Component: cyanelle (GO:0009842);	6	c181948.graph_c0;c169414.graph_c0;c186483.graph_c0;c154342.graph_c0;c126611.graph_c0;c186308.graph_c0
Cellular Component: cyclin-dependent protein kinase holoenzyme complex (GO:0000307);	5	c68280.graph_c0;c118041.graph_c1;c100940.graph_c0;c102226.graph_c0;c165823.graph_c0
Cellular Component: cytoplasm (GO:0005737);	992	c110423.graph_c3;c89758.graph_c1;c78933.graph_c0;c114482.graph_c0;c105798.graph_c0;c115699.graph_c0;c184094.graph_c0;c174975.graph_c0;c110127.graph_c0;c144411.graph_c0;c114150.graph_c0;c105827.graph_c2;c109764.graph_c0;c102097.graph_c1;c105392.graph_c0;c169776.graph_c0;c136784.graph_c0;c100514.graph_c3;c105705.graph_c0;c145109.graph_c0;c148301.graph_c0;c78784.graph_c0;c153603.graph_c0;c98301.grap…
Cellular Component: cytoplasmic exosome (RNase complex) (GO:0000177);	9	c104802.graph_c0;c92577.graph_c0;c111220.graph_c1;c106663.graph_c1;c90515.graph_c0;c111399.graph_c2;c110213.graph_c1;c113580.graph_c0;c150865.graph_c0
Cellular Component: cytoplasmic part (GO:0044444);	89	c144003.graph_c0;c152002.graph_c0;c183606.graph_c0;c94375.graph_c0;c172435.graph_c0;c124302.graph_c0;c177558.graph_c0;c184161.graph_c0;c170472.graph_c0;c150808.graph_c0;c99463.graph_c1;c171952.graph_c0;c146061.graph_c0;c104892.graph_c0;c107302.graph_c2;c180501.graph_c0;c153082.graph_c0;c48134.graph_c0;c180626.graph_c0;c145419.graph_c0;c140446.graph_c0;c188872.graph_c0;c185688.graph_c0;c176239.gra…
Cellular Component: cytoplasmic ribonucleoprotein granule (GO:0036464);	1	c114106.graph_c0
Cellular Component: cytoplasmic side of endosome membrane (GO:0010009);	2	c111450.graph_c0;c88031.graph_c0
Cellular Component: cytoplasmic side of plasma membrane (GO:0009898);	1	c181470.graph_c0
Cellular Component: cytoplasmic stress granule (GO:0010494);	9	c99828.graph_c0;c177709.graph_c0;c180772.graph_c0;c111609.graph_c3;c174249.graph_c0;c89250.graph_c0;c194763.graph_c0;c115137.graph_c1;c113730.graph_c3
Cellular Component: cytoplasmic vesicle (GO:0031410);	3	c67866.graph_c0;c98656.graph_c1;c113490.graph_c0
Cellular Component: cytoskeletal part (GO:0044430);	3	c109072.graph_c2;c172003.graph_c0;c77283.graph_c1
Cellular Component: cytoskeleton (GO:0005856);	12	c95371.graph_c0;c102903.graph_c0;c145719.graph_c0;c109316.graph_c0;c109630.graph_c2;c112458.graph_c0;c134914.graph_c0;c98542.graph_c0;c152346.graph_c0;c115648.graph_c1;c151208.graph_c0;c42269.graph_c0
Cellular Component: cytosol (GO:0005829);	755	c115548.graph_c3;c89529.graph_c0;c184874.graph_c0;c117387.graph_c0;c112106.graph_c0;c135988.graph_c0;c80265.graph_c1;c195104.graph_c0;c109456.graph_c7;c117284.graph_c1;c106244.graph_c2;c115411.graph_c0;c114096.graph_c0;c168797.graph_c0;c115527.graph_c0;c187066.graph_c0;c58494.graph_c0;c111109.graph_c4;c117868.graph_c0;c112945.graph_c0;c96150.graph_c0;c108183.graph_c2;c68098.graph_c0;c105096.graph…
Cellular Component: cytosolic large ribosomal subunit (GO:0022625);	123	c117453.graph_c1;c114734.graph_c3;c167521.graph_c0;c199134.graph_c0;c101503.graph_c0;c106582.graph_c2;c90920.graph_c2;c67995.graph_c0;c165053.graph_c0;c138816.graph_c0;c185739.graph_c0;c112521.graph_c1;c120476.graph_c0;c88716.graph_c0;c41452.graph_c0;c99913.graph_c0;c114122.graph_c0;c112935.graph_c0;c100705.graph_c0;c113729.graph_c1;c113226.graph_c2;c108861.graph_c2;c94552.graph_c2;c89773.graph_c…
Cellular Component: cytosolic proteasome complex (GO:0031597);	12	c95275.graph_c0;c188808.graph_c0;c102130.graph_c1;c71205.graph_c0;c118244.graph_c0;c115269.graph_c1;c116610.graph_c2;c96905.graph_c0;c179547.graph_c0;c84672.graph_c0;c117234.graph_c0;c117733.graph_c1
Cellular Component: cytosolic ribosome (GO:0022626);	20	c112857.graph_c2;c66787.graph_c0;c109088.graph_c0;c115729.graph_c0;c111942.graph_c0;c115002.graph_c0;c115350.graph_c0;c112434.graph_c3;c96615.graph_c0;c96390.graph_c0;c117991.graph_c0;c180772.graph_c0;c179629.graph_c0;c114115.graph_c0;c179326.graph_c0;c141551.graph_c0;c157945.graph_c0;c374.graph_c1;c105811.graph_c0;c105811.graph_c1
Cellular Component: cytosolic small ribosomal subunit (GO:0022627);	86	c147071.graph_c0;c175108.graph_c0;c95540.graph_c1;c116066.graph_c0;c114638.graph_c0;c114179.graph_c3;c109574.graph_c1;c172615.graph_c0;c116097.graph_c1;c117296.graph_c2;c112394.graph_c1;c207105.graph_c0;c79930.graph_c0;c102054.graph_c4;c29248.graph_c0;c110880.graph_c1;c120565.graph_c0;c108689.graph_c0;c173226.graph_c0;c87839.graph_c0;c111857.graph_c1;c138239.graph_c0;c90113.graph_c0;c155580.graph…
Cellular Component: delta DNA polymerase complex (GO:0043625);	1	c110527.graph_c0
Cellular Component: dolichol-phosphate-mannose synthase complex (GO:0033185);	2	c96145.graph_c0;c170773.graph_c0
Cellular Component: dolichyl-phosphate-mannose-protein mannosyltransferase complex (GO:0031502);	1	c94912.graph_c0
Cellular Component: dynein complex (GO:0030286);	11	c99858.graph_c1;c110671.graph_c3;c81731.graph_c0;c91273.graph_c0;c107365.graph_c0;c91273.graph_c1;c111669.graph_c1;c99858.graph_c0;c75401.graph_c0;c112981.graph_c1;c88957.graph_c1
Cellular Component: early endosome (GO:0005769);	9	c103561.graph_c0;c111450.graph_c0;c104299.graph_c0;c117015.graph_c0;c23096.graph_c0;c167043.graph_c0;c88031.graph_c0;c112478.graph_c0;c115721.graph_c1
Cellular Component: early endosome membrane (GO:0031901);	2	c93146.graph_c1;c163564.graph_c0
Cellular Component: elongin complex (GO:0070449);	5	c99270.graph_c0;c108995.graph_c1;c111141.graph_c2;c100009.graph_c0;c74016.graph_c0
Cellular Component: endocytic vesicle (GO:0030139);	4	c89113.graph_c0;c103119.graph_c2;c100176.graph_c1;c114556.graph_c1
Cellular Component: endomembrane system (GO:0012505);	50	c38131.graph_c0;c185069.graph_c0;c197356.graph_c0;c109221.graph_c1;c194336.graph_c0;c161612.graph_c0;c112732.graph_c1;c112970.graph_c1;c183398.graph_c0;c89155.graph_c0;c116244.graph_c2;c196211.graph_c0;c101352.graph_c0;c135867.graph_c0;c150945.graph_c0;c116386.graph_c1;c114394.graph_c1;c111583.graph_c3;c108849.graph_c2;c94941.graph_c0;c118540.graph_c0;c130384.graph_c0;c174501.graph_c0;c94375.grap…
Cellular Component: endoplasmic reticulum (GO:0005783);	235	c151984.graph_c0;c114793.graph_c1;c63504.graph_c0;c112620.graph_c2;c108013.graph_c0;c107808.graph_c1;c115834.graph_c0;c146101.graph_c0;c116945.graph_c2;c105282.graph_c2;c103020.graph_c1;c110154.graph_c3;c100795.graph_c0;c135406.graph_c0;c87813.graph_c0;c114047.graph_c1;c110135.graph_c0;c77422.graph_c0;c105051.graph_c0;c171534.graph_c0;c189319.graph_c0;c102851.graph_c0;c110722.graph_c0;c117088.gra…
Cellular Component: endoplasmic reticulum exit site (GO:0070971);	1	c112075.graph_c0
Cellular Component: endoplasmic reticulum lumen (GO:0005788);	11	c105194.graph_c0;c102026.graph_c1;c85091.graph_c0;c109123.graph_c0;c92287.graph_c0;c83894.graph_c1;c87422.graph_c0;c182154.graph_c0;c114334.graph_c2;c95911.graph_c0;c111895.graph_c1
Cellular Component: endoplasmic reticulum membrane (GO:0005789);	138	c108181.graph_c3;c207288.graph_c0;c110606.graph_c1;c91099.graph_c0;c108881.graph_c0;c171425.graph_c0;c110384.graph_c0;c145830.graph_c0;c95277.graph_c1;c113086.graph_c1;c111276.graph_c0;c117107.graph_c2;c110278.graph_c1;c113767.graph_c1;c116251.graph_c0;c887.graph_c0;c112653.graph_c4;c91468.graph_c0;c111885.graph_c1;c185533.graph_c0;c97007.graph_c0;c87434.graph_c0;c106769.graph_c0;c205909.graph_c0…
Cellular Component: endoplasmic reticulum quality control compartment (GO:0044322);	2	c152407.graph_c0;c110684.graph_c1
Cellular Component: endoplasmic reticulum tubular network (GO:0071782);	1	c110367.graph_c0
Cellular Component: endoplasmic reticulum-Golgi intermediate compartment (GO:0005793);	4	c106039.graph_c1;c94956.graph_c1;c94956.graph_c2;c94956.graph_c0
Cellular Component: endosome (GO:0005768);	136	c102372.graph_c1;c122657.graph_c0;c105057.graph_c4;c104857.graph_c0;c111630.graph_c0;c114128.graph_c1;c84810.graph_c0;c113410.graph_c3;c119676.graph_c0;c76460.graph_c1;c114954.graph_c3;c87260.graph_c1;c104279.graph_c0;c104709.graph_c0;c117046.graph_c0;c101216.graph_c0;c108504.graph_c1;c104882.graph_c0;c96885.graph_c1;c172791.graph_c0;c103596.graph_c1;c102614.graph_c1;c106772.graph_c1;c140485.grap…
Cellular Component: endosome membrane (GO:0010008);	16	c30379.graph_c0;c66843.graph_c0;c102574.graph_c1;c113944.graph_c4;c175471.graph_c0;c89071.graph_c0;c112461.graph_c0;c105866.graph_c0;c90468.graph_c1;c117679.graph_c3;c106740.graph_c1;c90468.graph_c2;c94142.graph_c2;c111562.graph_c0;c90468.graph_c0;c109222.graph_c0
Cellular Component: epsilon DNA polymerase complex (GO:0008622);	1	c114400.graph_c1
Cellular Component: equatorial microtubule organizing center (GO:0000923);	5	c100851.graph_c0;c113534.graph_c0;c110103.graph_c3;c113978.graph_c1;c115644.graph_c4
Cellular Component: etioplast (GO:0009513);	2	c113331.graph_c2;c114861.graph_c2
Cellular Component: etioplast membrane (GO:0034426);	1	c189650.graph_c0
Cellular Component: euchromatin (GO:0000791);	1	c114681.graph_c0
Cellular Component: eukaryotic 43S preinitiation complex (GO:0016282);	28	c185702.graph_c0;c102864.graph_c1;c86772.graph_c0;c107196.graph_c2;c82229.graph_c0;c110748.graph_c0;c115207.graph_c1;c103657.graph_c0;c107325.graph_c0;c115621.graph_c0;c92568.graph_c0;c111945.graph_c0;c107511.graph_c0;c104649.graph_c0;c107777.graph_c0;c114878.graph_c0;c92830.graph_c1;c107777.graph_c3;c114878.graph_c1;c189290.graph_c0;c87717.graph_c0;c115207.graph_c2;c166394.graph_c0;c107777.graph…
Cellular Component: eukaryotic 48S preinitiation complex (GO:0033290);	32	c185702.graph_c0;c102864.graph_c1;c90102.graph_c1;c107196.graph_c2;c110748.graph_c0;c103657.graph_c0;c54276.graph_c0;c111945.graph_c0;c107511.graph_c0;c104649.graph_c0;c107777.graph_c0;c114238.graph_c3;c114878.graph_c0;c107777.graph_c3;c189290.graph_c0;c87717.graph_c0;c22898.graph_c0;c107777.graph_c2;c169614.graph_c0;c86772.graph_c0;c82229.graph_c0;c115207.graph_c1;c107325.graph_c0;c92568.graph_c…
Cellular Component: eukaryotic translation elongation factor 1 complex (GO:0005853);	7	c110979.graph_c6;c134061.graph_c0;c93152.graph_c0;c105435.graph_c0;c111569.graph_c1;c102595.graph_c0;c77260.graph_c0
Cellular Component: eukaryotic translation initiation factor 2 complex (GO:0005850);	4	c54276.graph_c0;c90102.graph_c1;c22898.graph_c0;c114238.graph_c3
Cellular Component: eukaryotic translation initiation factor 2B complex (GO:0005851);	5	c22898.graph_c0;c114238.graph_c3;c54276.graph_c0;c107709.graph_c0;c90102.graph_c1
Cellular Component: eukaryotic translation initiation factor 3 complex (GO:0005852);	29	c189290.graph_c0;c114878.graph_c1;c92830.graph_c1;c107777.graph_c3;c114878.graph_c0;c107777.graph_c2;c107700.graph_c1;c115207.graph_c2;c166394.graph_c0;c87717.graph_c0;c117758.graph_c2;c112357.graph_c2;c104285.graph_c1;c169614.graph_c0;c86772.graph_c0;c107196.graph_c2;c117703.graph_c0;c102864.graph_c1;c185702.graph_c0;c103657.graph_c0;c107325.graph_c0;c115207.graph_c1;c82229.graph_c0;c111945.grap…
Cellular Component: eukaryotic translation initiation factor 3 complex, eIF3m (GO:0071541);	1	c110748.graph_c0
Cellular Component: exocyst (GO:0000145);	30	c100976.graph_c3;c101945.graph_c0;c178011.graph_c0;c67557.graph_c0;c108507.graph_c1;c96934.graph_c0;c157648.graph_c0;c108282.graph_c0;c100429.graph_c0;c174201.graph_c0;c61771.graph_c0;c39384.graph_c0;c117207.graph_c0;c106089.graph_c6;c103565.graph_c2;c113909.graph_c2;c87248.graph_c0;c101886.graph_c1;c110587.graph_c0;c83002.graph_c0;c204794.graph_c0;c117554.graph_c0;c107959.graph_c2;c111688.graph_…
Cellular Component: exon-exon junction complex (GO:0035145);	3	c102278.graph_c2;c117394.graph_c0;c198497.graph_c0
Cellular Component: exosome (RNase complex) (GO:0000178);	5	c117740.graph_c1;c104117.graph_c2;c88058.graph_c0;c105666.graph_c1;c68582.graph_c0
Cellular Component: external side of plasma membrane (GO:0009897);	3	c174149.graph_c0;c109475.graph_c1;c199691.graph_c0
Cellular Component: extracellular matrix (GO:0031012);	5	c137836.graph_c0;c89283.graph_c0;c96525.graph_c0;c22737.graph_c0;c122517.graph_c0
Cellular Component: extracellular region (GO:0005576);	207	c54817.graph_c1;c83328.graph_c1;c92036.graph_c0;c127287.graph_c0;c74224.graph_c0;c111339.graph_c0;c94660.graph_c0;c74224.graph_c1;c102159.graph_c0;c102950.graph_c4;c105500.graph_c0;c122910.graph_c0;c112841.graph_c1;c109399.graph_c2;c136508.graph_c0;c82590.graph_c1;c76836.graph_c1;c108100.graph_c2;c136065.graph_c0;c115455.graph_c1;c181674.graph_c0;c166515.graph_c0;c111578.graph_c1;c85940.graph_c0;…
Cellular Component: extracellular space (GO:0005615);	37	c109583.graph_c2;c117909.graph_c0;c23246.graph_c0;c143773.graph_c0;c68612.graph_c0;c93263.graph_c0;c206408.graph_c0;c118080.graph_c0;c70270.graph_c0;c130681.graph_c0;c202261.graph_c0;c91727.graph_c2;c124229.graph_c0;c115397.graph_c2;c110013.graph_c2;c91912.graph_c1;c167354.graph_c0;c107699.graph_c1;c129589.graph_c0;c178166.graph_c0;c115978.graph_c1;c72442.graph_c0;c180249.graph_c0;c110358.graph_c…
Cellular Component: extrinsic component of cytoplasmic side of plasma membrane (GO:0031234);	2	c198062.graph_c0;c112076.graph_c0
Cellular Component: extrinsic component of endoplasmic reticulum membrane (GO:0042406);	2	c106174.graph_c1;c102158.graph_c0
Cellular Component: extrinsic component of membrane (GO:0019898);	37	c94878.graph_c0;c137515.graph_c0;c121737.graph_c0;c128693.graph_c0;c75097.graph_c1;c163552.graph_c0;c159211.graph_c0;c103958.graph_c0;c158202.graph_c0;c99254.graph_c3;c115278.graph_c0;c112154.graph_c0;c175599.graph_c0;c113751.graph_c1;c101885.graph_c2;c68664.graph_c0;c165694.graph_c0;c72857.graph_c0;c117736.graph_c4;c1086.graph_c0;c172396.graph_c0;c112785.graph_c1;c116798.graph_c0;c112075.graph_c…
Cellular Component: extrinsic component of mitochondrial inner membrane (GO:0031314);	7	c99744.graph_c0;c113513.graph_c0;c114582.graph_c2;c110749.graph_c0;c115150.graph_c0;c182398.graph_c0;c107126.graph_c0
Cellular Component: extrinsic component of plastid membrane (GO:0035452);	1	c163664.graph_c0
Cellular Component: filiform apparatus (GO:0043680);	1	c101651.graph_c0
Cellular Component: fungal-type cell wall (GO:0009277);	1	c169828.graph_c0
Cellular Component: fungal-type vacuole (GO:0000324);	1	c154266.graph_c0
Cellular Component: fungal-type vacuole membrane (GO:0000329);	3	c182184.graph_c0;c186946.graph_c0;c170942.graph_c0
Cellular Component: gamma-secretase complex (GO:0070765);	2	c93084.graph_c0;c188823.graph_c0
Cellular Component: gamma-tubulin complex (GO:0000930);	3	c101108.graph_c0;c100851.graph_c0;c115644.graph_c4
Cellular Component: gamma-tubulin small complex (GO:0008275);	3	c113534.graph_c0;c113978.graph_c1;c110103.graph_c3
Cellular Component: generative cell nucleus (GO:0048555);	1	c16169.graph_c0
Cellular Component: germ cell nucleus (GO:0043073);	2	c111815.graph_c0;c113504.graph_c0
Cellular Component: glutaminase complex (GO:1903600);	2	c104736.graph_c0;c153007.graph_c0
Cellular Component: glutamyl-tRNA(Gln) amidotransferase complex (GO:0030956);	2	c137938.graph_c0;c112276.graph_c1
Cellular Component: glycerol-3-phosphate dehydrogenase complex (GO:0009331);	7	c116072.graph_c0;c117854.graph_c2;c108738.graph_c0;c111420.graph_c1;c101668.graph_c0;c103619.graph_c0;c113886.graph_c2
Cellular Component: glycine cleavage complex (GO:0005960);	11	c184987.graph_c0;c2170.graph_c0;c107894.graph_c2;c127326.graph_c0;c182390.graph_c0;c147450.graph_c0;c45659.graph_c0;c135125.graph_c0;c114188.graph_c2;c73731.graph_c0;c182656.graph_c0
Cellular Component: glycosylphosphatidylinositol-N-acetylglucosaminyltransferase (GPI-GnT) complex (GO:0000506);	2	c115802.graph_c2;c111083.graph_c0
Cellular Component: glyoxysome (GO:0009514);	15	c54111.graph_c0;c100900.graph_c0;c100739.graph_c0;c152292.graph_c0;c21477.graph_c0;c98638.graph_c0;c154760.graph_c0;c182660.graph_c0;c374.graph_c1;c98571.graph_c0;c127075.graph_c0;c67560.graph_c1;c205150.graph_c0;c133129.graph_c0;c170307.graph_c0
Cellular Component: growing cell tip (GO:0035838);	1	c89113.graph_c0
Cellular Component: heterotetrameric ADPG pyrophosphorylase complex (GO:0030931);	2	c107534.graph_c0;c172860.graph_c0
Cellular Component: heterotrimeric G-protein complex (GO:0005834);	2	c111332.graph_c0;c205909.graph_c0
Cellular Component: histone acetyltransferase complex (GO:0000123);	4	c99783.graph_c0;c112981.graph_c2;c188162.graph_c0;c170474.graph_c0
Cellular Component: histone deacetylase complex (GO:0000118);	2	c110754.graph_c0;c115497.graph_c1
Cellular Component: holo TFIIH complex (GO:0005675);	3	c113880.graph_c0;c103520.graph_c0;c110458.graph_c0
Cellular Component: hyphal cell wall (GO:0030446);	2	c182504.graph_c0;c153917.graph_c0
Cellular Component: hyphal tip polarisome (GO:0031562);	1	c186946.graph_c0
Cellular Component: i-AAA complex (GO:0031942);	1	c2673.graph_c0
Cellular Component: incipient cellular bud site (GO:0000131);	1	c186946.graph_c0
Cellular Component: integral component of Golgi membrane (GO:0030173);	3	c107718.graph_c4;c112993.graph_c2;c105671.graph_c0
Cellular Component: integral component of chloroplast inner membrane (GO:0031357);	1	c102238.graph_c0
Cellular Component: integral component of cytoplasmic side of endoplasmic reticulum membrane (GO:0071458);	5	c105866.graph_c0;c162963.graph_c0;c115108.graph_c0;c97633.graph_c0;c114490.graph_c0
Cellular Component: integral component of endoplasmic reticulum membrane (GO:0030176);	9	c104082.graph_c0;c105671.graph_c0;c116653.graph_c2;c89228.graph_c0;c99749.graph_c0;c114218.graph_c3;c112993.graph_c2;c98191.graph_c0;c96145.graph_c0
Cellular Component: integral component of fungal-type vacuolar membrane (GO:0071627);	1	c145044.graph_c0
Cellular Component: integral component of lumenal side of endoplasmic reticulum membrane (GO:0071556);	5	c162963.graph_c0;c105866.graph_c0;c97633.graph_c0;c115108.graph_c0;c114490.graph_c0
Cellular Component: integral component of membrane (GO:0016021);	4551	c139174.graph_c0;c163510.graph_c0;c10023.graph_c0;c101613.graph_c0;c69059.graph_c1;c112097.graph_c0;c185829.graph_c0;c189321.graph_c0;c107679.graph_c2;c113037.graph_c0;c158163.graph_c0;c109836.graph_c0;c94985.graph_c1;c111598.graph_c3;c91920.graph_c2;c181267.graph_c0;c110843.graph_c5;c103720.graph_c0;c113013.graph_c0;c148688.graph_c0;c111868.graph_c11;c114311.graph_c1;c103890.graph_c0;c93738.grap…
Cellular Component: integral component of mitochondrial inner membrane (GO:0031305);	9	c196391.graph_c0;c98632.graph_c0;c111303.graph_c2;c103494.graph_c0;c116501.graph_c1;c168177.graph_c0;c149560.graph_c0;c92278.graph_c0;c76781.graph_c0
Cellular Component: integral component of mitochondrial membrane (GO:0032592);	1	c154270.graph_c0
Cellular Component: integral component of mitochondrial outer membrane (GO:0031307);	11	c101664.graph_c0;c135935.graph_c0;c107815.graph_c0;c197393.graph_c0;c107688.graph_c0;c196448.graph_c0;c117239.graph_c2;c96951.graph_c0;c185730.graph_c0;c115532.graph_c0;c103316.graph_c4
Cellular Component: integral component of peroxisomal membrane (GO:0005779);	7	c83543.graph_c1;c106064.graph_c0;c96232.graph_c0;c109509.graph_c0;c98417.graph_c1;c124409.graph_c0;c116060.graph_c0
Cellular Component: integral component of plasma membrane (GO:0005887);	167	c143710.graph_c0;c100927.graph_c5;c199540.graph_c0;c69918.graph_c0;c96165.graph_c0;c81015.graph_c0;c159529.graph_c0;c102896.graph_c0;c169579.graph_c0;c77362.graph_c0;c117177.graph_c1;c72120.graph_c0;c172993.graph_c0;c111278.graph_c0;c158131.graph_c0;c97724.graph_c0;c99548.graph_c0;c170163.graph_c0;c122657.graph_c0;c117768.graph_c1;c117216.graph_c0;c114128.graph_c1;c111120.graph_c0;c173569.graph_c…
Cellular Component: integral component of thylakoid membrane (GO:0031361);	2	c79778.graph_c0;c112260.graph_c0
Cellular Component: intracellular (GO:0005622);	374	c198731.graph_c0;c156147.graph_c0;c108834.graph_c2;c103624.graph_c0;c110209.graph_c0;c146811.graph_c0;c174979.graph_c0;c68386.graph_c1;c79008.graph_c0;c170636.graph_c0;c90400.graph_c0;c119301.graph_c0;c112333.graph_c1;c113094.graph_c5;c181565.graph_c0;c102325.graph_c2;c104783.graph_c0;c103819.graph_c3;c112716.graph_c2;c116498.graph_c0;c150015.graph_c0;c103595.graph_c2;c187965.graph_c0;c110369.gra…
Cellular Component: intracellular membrane-bounded organelle (GO:0043231);	175	c113186.graph_c0;c185015.graph_c0;c109116.graph_c2;c109211.graph_c1;c67053.graph_c1;c113040.graph_c2;c99751.graph_c7;c109581.graph_c1;c82196.graph_c0;c189828.graph_c0;c113345.graph_c0;c109570.graph_c0;c120983.graph_c0;c129171.graph_c0;c78972.graph_c0;c101823.graph_c0;c131346.graph_c0;c137935.graph_c0;c132780.graph_c0;c110118.graph_c0;c54646.graph_c1;c102932.graph_c0;c110654.graph_c0;c151947.graph…
Cellular Component: intracellular non-membrane-bounded organelle (GO:0043232);	5	c16307.graph_c0;c106107.graph_c0;c170472.graph_c0;c61680.graph_c2;c178121.graph_c0
Cellular Component: intracellular organelle (GO:0043229);	26	c137856.graph_c0;c103981.graph_c3;c171401.graph_c0;c146942.graph_c0;c150747.graph_c0;c186211.graph_c0;c182100.graph_c0;c118540.graph_c0;c100110.graph_c0;c102797.graph_c1;c114201.graph_c1;c88045.graph_c0;c98711.graph_c1;c105256.graph_c1;c109343.graph_c0;c49051.graph_c0;c172435.graph_c0;c109556.graph_c3;c38131.graph_c0;c106640.graph_c0;c109463.graph_c2;c138854.graph_c0;c107587.graph_c0;c171952.grap…
Cellular Component: intracellular organelle part (GO:0044446);	18	c145213.graph_c0;c131346.graph_c0;c100739.graph_c0;c100451.graph_c0;c154266.graph_c0;c103543.graph_c1;c99463.graph_c1;c137869.graph_c0;c104051.graph_c1;c168330.graph_c0;c103697.graph_c0;c186081.graph_c0;c82735.graph_c0;c93234.graph_c1;c116386.graph_c1;c168717.graph_c0;c111124.graph_c5;c177817.graph_c0
Cellular Component: intracellular part (GO:0044424);	87	c113297.graph_c0;c117277.graph_c0;c109094.graph_c1;c111475.graph_c1;c152993.graph_c0;c140442.graph_c0;c94141.graph_c0;c165671.graph_c0;c117381.graph_c0;c116155.graph_c3;c104572.graph_c0;c187453.graph_c0;c104945.graph_c2;c151363.graph_c0;c107279.graph_c3;c92896.graph_c0;c111995.graph_c0;c184012.graph_c0;c104753.graph_c0;c77712.graph_c0;c187081.graph_c0;c4420.graph_c0;c43994.graph_c1;c42923.graph_c…
Cellular Component: intracellular ribonucleoprotein complex (GO:0030529);	37	c191654.graph_c0;c111412.graph_c2;c93334.graph_c0;c90149.graph_c0;c180437.graph_c0;c171952.graph_c0;c16307.graph_c0;c108248.graph_c5;c152002.graph_c0;c103755.graph_c4;c113997.graph_c1;c156444.graph_c0;c99635.graph_c0;c98608.graph_c0;c111139.graph_c0;c84513.graph_c0;c173701.graph_c0;c110835.graph_c1;c95005.graph_c0;c98832.graph_c0;c45550.graph_c0;c188730.graph_c0;c105632.graph_c5;c109556.graph_c3;…
Cellular Component: intrinsic component of membrane (GO:0031224);	8	c115507.graph_c0;c132702.graph_c0;c40977.graph_c0;c75387.graph_c0;c105500.graph_c0;c78512.graph_c0;c89196.graph_c1;c109188.graph_c0
Cellular Component: intrinsic component of plasma membrane (GO:0031226);	1	c203815.graph_c0
Cellular Component: katanin complex (GO:0008352);	3	c107615.graph_c0;c113327.graph_c1;c112458.graph_c1
Cellular Component: kinesin complex (GO:0005871);	34	c98000.graph_c0;c116540.graph_c5;c111272.graph_c1;c111272.graph_c0;c108180.graph_c1;c99965.graph_c0;c108352.graph_c0;c115372.graph_c0;c113223.graph_c0;c112320.graph_c1;c100744.graph_c0;c114580.graph_c0;c115781.graph_c0;c171096.graph_c0;c103942.graph_c4;c108695.graph_c1;c103177.graph_c0;c115575.graph_c0;c115515.graph_c3;c111530.graph_c0;c115515.graph_c1;c94283.graph_c0;c113825.graph_c1;c107318.gra…
Cellular Component: kinetochore (GO:0000776);	3	c116443.graph_c2;c97687.graph_c0;c116350.graph_c3
[truncated: 268 more rows]

## Sheet: Molecular Function
Table S2. Gene ontology annotations for the assembled avocado unigenes.
GO_Function	Unigene_number	Unigene ID
[truncated: 1,933 more rows]
