# Supplementary material for: Transcriptome Profiling Provides Insight into the Genes in Carotenoid Biosynthesis during the Mesocarp and Seed Developmental Stages of Avocado (Persea americana)
Source: Int J Mol Sci. 2019 Aug 23;20(17):4117. doi: 10.3390/ijms20174117 (PMC6747375; doi:10.3390/ijms20174117)
Supplement: Supplementary file 1 [file ijms-20-04117-s001.zip › Supplementary files/Table S4. Enriched Kyoto Encyclopedia of Genes and Genomes pathways among the assembled avocado unigenes.xls]

## Sheet: Table S4
Table S4. Enriched Kyoto Encyclopedia of Genes and Genomes pathways among the assembled avocado unigenes.
KEGG Pathway	Pathway ID	Unigene Number	Unigene IDs	KOs
Glycolysis / Gluconeogenesis	ko00010	267	c100767.graph_c1;c101452.graph_c0;c101552.graph_c0;c101685.graph_c1;c101742.graph_c0;c101787.graph_c0;c101857.graph_c1;c101995.graph_c2;c102561.graph_c2;c102782.graph_c4;c102991.graph_c0;c102991.graph_c1;c103333.graph_c2;c103427.graph_c2;c103485.graph_c0;c103558.graph_c0;c103599.graph_c1;c103599.graph_c2;c103811.graph_c1;c103811.graph_c4;c104265.graph_c1;c104322.graph_c0;c104439.graph_c3;c104462.…	K00131+K00134+K00162+K00873+K01785+K00134+K00128+K00121+K00128+K01792+K00850+K00850+K14085+K00873+K03841+K01623+K00873+K00873+K00844+K00844+K00128+K00873+K18857+K01810+K01689+K00121+K00382+K00128+K00128+K00627+K00627+K01834+K01568+K01568+K01810+K01803+K00162+K00382+K00927+K00873+K18857+K18857+K00134+K00627+K01568+K00895+K01689+K00850+K00873+K01568+K00844+K00162+K00850+K00873+K01895+K00161+K15634+…
Citrate cycle (TCA cycle)	ko00020	144	c100036.graph_c1;c101167.graph_c0;c101167.graph_c1;c101523.graph_c0;c101552.graph_c0;c101665.graph_c1;c104146.graph_c0;c105609.graph_c1;c105701.graph_c0;c105811.graph_c0;c105811.graph_c1;c105853.graph_c0;c106288.graph_c0;c106642.graph_c0;c107330.graph_c0;c107339.graph_c0;c107355.graph_c0;c108009.graph_c0;c108040.graph_c3;c108277.graph_c1;c108423.graph_c0;c108625.graph_c1;c108700.graph_c0;c109002.…	K00026+K00030+K00030+K00234+K00162+K01648+K01900+K01899+K00382+K00627+K00627+K01681+K00162+K00382+K00658+K00627+K00030+K01681+K01679+K00162+K00164+K00025+K00031+K00161+K00026+K01681+K01610+K00161+K01647+K01648+K00627+K00026+K00627+K00162+K00162+K01647+K00627+K00627+K00234+K01647+K01681+K00164+K00164+K00164+K00164+K01647+K01647+K00164+K01681+K01681+K00382+K00026+K00026+K00164+K00382+K00382+K00162+…
Pentose phosphate pathway	ko00030	120	c100298.graph_c0;c100767.graph_c1;c102383.graph_c1;c102428.graph_c2;c102991.graph_c0;c102991.graph_c1;c103485.graph_c0;c103558.graph_c0;c104245.graph_c1;c104461.graph_c1;c104462.graph_c0;c105278.graph_c0;c106251.graph_c0;c106455.graph_c0;c106595.graph_c0;c107658.graph_c0;c107658.graph_c1;c107825.graph_c0;c108049.graph_c1;c108528.graph_c1;c108671.graph_c1;c108993.graph_c1;c109354.graph_c0;c109582.…	K01807+K00131+K01057+K00036+K00850+K00850+K03841+K01623+K00036+K00036+K01810+K00036+K01810+K00036+K01807+K00033+K00033+K00895+K00850+K00850+K00852+K00616+K00033+K01623+K00895+K00948+K01057+K01810+K01810+K00033+K00850+K01835+K01835+K01623+K01783+K01807+K00850+K00850+K01623+K00895+K00616+K01810+K01835+K00615+K00895+K00851+K00850+K01810+K01835+K00850+K00895+K00895+K00615+K01810+K01057+K01623+K00895+…
Pentose and glucuronate interconversions	ko00040	139	c100725.graph_c0;c101195.graph_c2;c101857.graph_c1;c101913.graph_c0;c102561.graph_c2;c102681.graph_c2;c103392.graph_c1;c104265.graph_c1;c105007.graph_c0;c105028.graph_c0;c105028.graph_c1;c105028.graph_c2;c105276.graph_c1;c105327.graph_c1;c105802.graph_c0;c105802.graph_c1;c105854.graph_c0;c106727.graph_c1;c106867.graph_c0;c107016.graph_c2;c107300.graph_c2;c108639.graph_c1;c108639.graph_c2;c108971.…	K01805+K12447+K00128+K01051+K00128+K01051+K16190+K00128+K01213+K01051+K01051+K01051+K01184+K01051+K00128+K00128+K01051+K01051+K00854+K01051+K00854+K01728+K01728+K01728+K01728+K00012+K00012+K01728+K01728+K01728+K00008+K01051+K01051+K01051+K00963+K00128+K01783+K00128+K00011+K01051+K01805+K01051+K00963+K00963+K00963+K01051+K00128+K01051+K01728+K00128+K00128+K00128+K01728+K01213+K00128+K00854+K00963+…
Fructose and mannose metabolism	ko00051	122	c100433.graph_c0;c100725.graph_c0;c100761.graph_c3;c100874.graph_c0;c101082.graph_c0;c101082.graph_c1;c102930.graph_c0;c102991.graph_c0;c102991.graph_c1;c103485.graph_c0;c103558.graph_c0;c103811.graph_c1;c103811.graph_c4;c104647.graph_c0;c104716.graph_c1;c105930.graph_c0;c106277.graph_c3;c106515.graph_c0;c107825.graph_c0;c108049.graph_c1;c108229.graph_c3;c108528.graph_c1;c109582.graph_c2;c109614.…	K00847+K01805+K19355+K19355+K02377+K02377+K00966+K00850+K00850+K03841+K01623+K00844+K00844+K17497+K01103+K01809+K01803+K18447+K00895+K00850+K00844+K00850+K01623+K00895+K00008+K00850+K01623+K19355+K00847+K01803+K00850+K00850+K01623+K00895+K00011+K00844+K00966+K01805+K00895+K00850+K00850+K00895+K00895+K05305+K19355+K19355+K00966+K00847+K01623+K01711+K01803+K00895+K01623+K03841+K00850+K00895+K02377+…
Galactose metabolism	ko00052	98	c101195.graph_c2;c101229.graph_c0;c101742.graph_c0;c102534.graph_c3;c102770.graph_c2;c102770.graph_c3;c102991.graph_c0;c102991.graph_c1;c103527.graph_c1;c103811.graph_c1;c103811.graph_c4;c105776.graph_c1;c106347.graph_c0;c106963.graph_c1;c108049.graph_c1;c108229.graph_c3;c108528.graph_c1;c109092.graph_c0;c109578.graph_c5;c110074.graph_c0;c110533.graph_c1;c110782.graph_c0;c110782.graph_c2;c111243.…	K12447+K18819+K01785+K01193+K01784+K01784+K00850+K00850+K07407+K00844+K00844+K07407+K01784+K07407+K00850+K00844+K00850+K18819+K00965+K06617+K06617+K01193+K01193+K06617+K00850+K07407+K01835+K01835+K00963+K06617+K01785+K00850+K00850+K01190+K00011+K00844+K01835+K12309+K06617+K07407+K00963+K00963+K00963+K12309+K00850+K01190+K01835+K01187+K01187+K01187+K00850+K01193+K01193+K18819+K18819+K18819+K00963+…
Ascorbate and aldarate metabolism	ko00053	86	c101195.graph_c2;c101382.graph_c1;c101857.graph_c1;c102561.graph_c2;c103215.graph_c3;c103333.graph_c2;c103392.graph_c1;c104265.graph_c1;c105802.graph_c0;c105802.graph_c1;c106178.graph_c3;c109043.graph_c2;c109763.graph_c3;c110405.graph_c2;c110405.graph_c3;c110408.graph_c0;c111590.graph_c1;c112071.graph_c2;c112152.graph_c0;c112396.graph_c1;c112522.graph_c2;c113084.graph_c1;c113705.graph_c1;c113987.…	K12447+K17744+K00128+K00128+K08232+K14085+K16190+K00128+K00128+K00128+K10047+K14190+K08232+K00012+K00012+K00434+K14190+K00434+K18649+K00128+K08232+K14085+K00434+K00434+K00128+K18649+K14190+K10047+K00128+K00423+K08232+K00225+K00128+K00128+K14085+K00128+K00128+K08232+K00012+K00012+K00128+K00128+K14085+K14085+K17744+K00434+K00012+K00128+K08232+K10046+K08232+K00128+K00128+K00699+K00012+K14085+K00434+…
Fatty acid biosynthesis	ko00061	102	c100363.graph_c1;c100398.graph_c1;c100814.graph_c1;c101929.graph_c5;c102709.graph_c3;c102831.graph_c0;c103338.graph_c1;c103362.graph_c0;c103915.graph_c2;c103952.graph_c0;c103982.graph_c2;c104013.graph_c2;c104896.graph_c1;c105095.graph_c0;c105218.graph_c2;c105401.graph_c0;c105590.graph_c1;c106692.graph_c3;c107345.graph_c0;c107578.graph_c2;c107859.graph_c0;c108546.graph_c1;c109928.graph_c1;c110021.…	K00648+K00208+K01897+K09458+K00645+K10782+K02160+K09458+K03921+K00648+K03921+K00648+K10781+K02160+K00059+K00208+K02160+K11262+K00059+K00208+K01897+K09458+K01961+K01961+K09458+K09458+K09458+K00059+K01897+K01897+K02160+K03921+K10781+K09458+K01897+K01962+K09458+K01897+K00208+K03921+K01963+K00059+K00059+K09458+K01897+K10781+K09458+K00059+K01897+K01961+K00059+K01897+K01897+K00645+K00059+K09458+K09458+…
Fatty acid elongation	ko00062	41	c100578.graph_c1;c102097.graph_c0;c102097.graph_c1;c102097.graph_c2;c104722.graph_c0;c105448.graph_c1;c105448.graph_c2;c106512.graph_c0;c109271.graph_c0;c110321.graph_c0;c111673.graph_c0;c112657.graph_c1;c116321.graph_c3;c116802.graph_c5;c116809.graph_c1;c121291.graph_c0;c129268.graph_c0;c142963.graph_c0;c150556.graph_c0;c154812.graph_c0;c155877.graph_c0;c167096.graph_c0;c168531.graph_c0;c171375.…	K10251+K10258+K10258+K10258+K10703+K10703+K10703+K15397+K15397+K01068+K10251+K01074+K07512+K10258+K15397+K15397+K15397+K15397+K10251+K01068+K01068+K10251+K15397+K10251+K01068+K01074+K10251+K01068+K10251+K15397+K15397+K15397+K10703+K15397+K15397+K15397+K15397+K07512+K15397+K15397+K15397
Fatty acid degradation	ko00071	108	c100814.graph_c1;c101857.graph_c1;c101995.graph_c2;c102561.graph_c2;c103333.graph_c2;c104110.graph_c0;c104265.graph_c1;c104439.graph_c3;c104959.graph_c0;c105318.graph_c0;c105391.graph_c1;c105802.graph_c0;c105802.graph_c1;c106449.graph_c1;c107087.graph_c0;c107087.graph_c2;c107526.graph_c6;c107859.graph_c0;c109429.graph_c0;c109758.graph_c0;c110629.graph_c0;c111033.graph_c1;c111497.graph_c1;c111626.…	K01897+K00128+K00121+K00128+K14085+K10527+K00128+K18857+K10527+K00121+K00232+K00128+K00128+K00232+K18857+K18857+K00232+K01897+K00121+K07513+K10527+K01897+K01897+K00626+K00128+K14085+K00626+K00128+K00232+K01897+K00128+K01897+K00232+K00128+K00128+K14085+K00128+K07513+K01897+K00121+K00128+K01897+K01897+K00232+K01897+K00121+K07513+K00128+K00128+K14085+K00252+K14085+K07513+K10527+K00626+K07513+K10527+…
Synthesis and degradation of ketone bodies	ko00072	15	c111626.graph_c3;c113411.graph_c2;c113552.graph_c0;c114092.graph_c0;c115019.graph_c2;c115019.graph_c3;c116160.graph_c2;c117518.graph_c2;c117891.graph_c0;c154391.graph_c0;c167234.graph_c0;c170503.graph_c0;c174825.graph_c0;c81960.graph_c0;c84851.graph_c0;	K00626+K01640+K00626+K01640+K01641+K01641+K01641+K01641+K01640+K00626+K00626+K00626+K00626+K00626+K00626
Cutin, suberine and wax biosynthesis	ko00073	40	c101370.graph_c1;c103637.graph_c0;c104714.graph_c0;c106205.graph_c0;c106895.graph_c0;c107278.graph_c3;c108274.graph_c4;c109571.graph_c1;c110734.graph_c0;c114044.graph_c2;c115472.graph_c0;c115581.graph_c3;c115891.graph_c1;c116940.graph_c0;c122591.graph_c0;c127551.graph_c0;c139867.graph_c0;c142457.graph_c0;c170134.graph_c0;c171359.graph_c0;c172648.graph_c0;c178355.graph_c0;c43165.graph_c0;c62464.gr…	K15404+K15400+K15402+K15402+K15400+K13356+K15402+K15403+K15401+K15400+K15404+K15403+K15403+K17991+K15403+K15401+K15404+K13356+K15404+K17991+K15400+K15398+K15404+K15404+K17991+K15404+K17991+K17991+K15400+K15404+K15404+K13356+K13356+K15403+K15403+K17991+K15400+K13356+K13356+K15398
Steroid biosynthesis	ko00100	44	c100722.graph_c0;c102414.graph_c1;c103044.graph_c2;c104082.graph_c0;c104406.graph_c0;c106371.graph_c1;c107587.graph_c0;c108466.graph_c1;c108719.graph_c2;c112198.graph_c1;c112254.graph_c0;c112656.graph_c0;c114218.graph_c3;c114565.graph_c1;c115530.graph_c1;c115714.graph_c1;c115734.graph_c1;c117412.graph_c0;c117412.graph_c1;c117630.graph_c0;c127560.graph_c0;c149934.graph_c0;c153775.graph_c0;c159189.…	K07748+K05917+K00801+K00222+K09828+K08246+K00559+K00559+K01853+K00511+K01052+K00511+K00213+K08242+K14674+K00227+K14423+K01853+K07748+K07748+K08242+K07748+K05917+K05917+K14674+K00213+K01824+K01824+K14423+K08242+K00801+K00227+K00511+K00559+K00801+K05917+K01052+K14674+K14674+K00559+K00227+K00559+K00559+K14424
Ubiquinone and other terpenoid-quinone biosynthesis	ko00130	52	c101912.graph_c0;c103114.graph_c1;c103340.graph_c0;c103698.graph_c3;c104169.graph_c1;c104524.graph_c0;c104540.graph_c2;c104764.graph_c1;c105305.graph_c1;c105709.graph_c4;c105997.graph_c1;c106416.graph_c0;c106853.graph_c3;c106878.graph_c0;c107938.graph_c0;c108415.graph_c4;c110480.graph_c0;c110749.graph_c0;c111303.graph_c2;c112190.graph_c0;c112220.graph_c3;c112885.graph_c0;c113513.graph_c0;c113578.…	K12501+K01904+K00457+K01904+K00487+K09834+K12502+K01661+K03809+K02548+K03809+K05928+K09833+K12501+K00815+K01904+K02552+K06126+K06125+K00815+K03183+K00815+K06127+K00815+K00815+K00815+K14759+K00591+K02552+K14760+K03809+K00815+K00815+K06127+K01904+K06126+K01904+K01904+K06127+K01904+K14760+K00487+K06127+K01904+K01904+K01904+K00487+K03809+K01904+K01904+K01904+K00487
Oxidative phosphorylation	ko00190	243	c100147.graph_c1;c100331.graph_c2;c100443.graph_c1;c101175.graph_c0;c101523.graph_c0;c101678.graph_c1;c101738.graph_c2;c101760.graph_c0;c102801.graph_c0;c102877.graph_c0;c102918.graph_c3;c103206.graph_c0;c103206.graph_c1;c103206.graph_c3;c103206.graph_c4;c103760.graph_c0;c103863.graph_c0;c104201.graph_c1;c104514.graph_c4;c105096.graph_c1;c105402.graph_c1;c105449.graph_c1;c105486.graph_c0;c105512.…	K03941+K02150+K02113+K03938+K00234+K01507+K03942+K02155+K02147+K02154+K02140+K01535+K01535+K01535+K01535+K02265+K02155+K05577+K00411+K01507+K02151+K03946+K05579+K00419+K02147+K02152+K02152+K01507+K02112+K02155+K02150+K02265+K02265+K02149+K02145+K02133+K01507+K03955+K03955+K00413+K02111+K03878+K02109+K02138+K02261+K05573+K03884+K03953+K02148+K01535+K02147+K02113+K03883+K05579+K03955+K02266+K03934+…
Photosynthesis	ko00195	134	c100443.graph_c1;c101696.graph_c0;c101696.graph_c1;c101885.graph_c2;c103746.graph_c0;c103746.graph_c1;c104555.graph_c2;c105100.graph_c0;c105102.graph_c1;c106182.graph_c0;c106505.graph_c1;c106736.graph_c0;c107127.graph_c0;c107146.graph_c3;c107719.graph_c0;c107719.graph_c1;c107808.graph_c2;c108210.graph_c2;c1086.graph_c0;c109755.graph_c2;c110636.graph_c1;c111310.graph_c1;c112260.graph_c0;c112307.gr…	K02113+K02706+K02706+K08901+K02641+K02641+K02712+K02634+K02723+K02112+K02639+K02705+K02636+K02703+K02710+K02111+K02109+K02704+K08901+K03542+K02113+K02641+K02634+K02689+K02690+K14332+K02717+K02701+K02695+K02641+K02707+K02703+K02699+K02691+K02693+K02721+K03541+K02639+K02692+K02690+K02109+K02717+K02695+K03541+K02115+K02641+K02701+K02115+K02716+K02699+K02638+K02707+K02641+K02639+K02115+K08901+K02111+…
Photosynthesis - antenna proteins	ko00196	51	c102315.graph_c0;c111315.graph_c0;c111521.graph_c1;c112492.graph_c0;c113234.graph_c0;c114533.graph_c0;c116553.graph_c2;c117312.graph_c0;c118476.graph_c0;c124613.graph_c0;c124903.graph_c0;c129781.graph_c0;c131204.graph_c0;c134579.graph_c0;c136085.graph_c0;c137652.graph_c0;c138043.graph_c0;c142464.graph_c0;c148572.graph_c0;c148616.graph_c0;c149908.graph_c0;c151654.graph_c0;c153980.graph_c0;c161100.…	K08908+K08914+K08908+K08910+K08913+K08912+K08917+K08916+K08915+K08910+K08909+K08913+K08913+K08912+K08912+K08913+K08908+K08907+K08907+K08915+K08910+K08916+K08909+K08915+K08915+K08915+K08912+K08909+K08912+K08915+K08909+K08910+K08915+K08912+K08912+K08917+K08917+K08912+K08916+K08914+K08909+K08909+K08912+K08912+K08914+K08915+K08912+K08911+K08913+K08913+K14172
Arginine biosynthesis	ko00220	80	c100745.graph_c0;c102713.graph_c0;c102745.graph_c0;c103468.graph_c1;c103814.graph_c0;c103814.graph_c1;c104154.graph_c0;c104440.graph_c0;c104499.graph_c1;c106210.graph_c0;c106407.graph_c0;c107413.graph_c1;c108191.graph_c1;c108590.graph_c0;c108942.graph_c0;c109716.graph_c0;c110136.graph_c1;c110509.graph_c3;c110784.graph_c0;c111067.graph_c0;c112351.graph_c0;c112969.graph_c1;c113454.graph_c0;c113456.…	K01940+K01915+K00620+K00818+K00261+K00261+K01915+K00611+K14677+K14677+K14272+K00262+K00261+K00814+K00145+K01438+K13427+K00620+K00262+K01755+K14455+K00811+K01476+K14682+K14454+K00818+K00818+K00818+K01940+K01427+K01915+K01915+K01915+K01427+K00818+K01940+K00620+K01915+K00814+K00611+K00811+K00814+K01755+K14682+K14677+K00930+K14454+K14272+K00930+K01915+K00818+K01915+K00814+K00818+K00818+K01915+K00930+…
Purine metabolism	ko00230	245	c100072.graph_c0;c100381.graph_c1;c101685.graph_c1;c101687.graph_c0;c101788.graph_c0;c101788.graph_c1;c101929.graph_c1;c101929.graph_c2;c102633.graph_c1;c102861.graph_c1;c103169.graph_c0;c103374.graph_c0;c103427.graph_c2;c103555.graph_c0;c103577.graph_c0;c103599.graph_c1;c103599.graph_c2;c103641.graph_c1;c103684.graph_c1;c103828.graph_c0;c103864.graph_c2;c104039.graph_c0;c104300.graph_c1;c104322.…	K01519+K00759+K00873+K01510+K01933+K01933+K00759+K00759+K03015+K03787+K00939+K03027+K00873+K13811+K13811+K00873+K00873+K00940+K00860+K00942+K01945+K01952+K03000+K00873+K01488+K00764+K03013+K03006+K03504+K03040+K18151+K03043+K06928+K03010+K02328+K18447+K00939+K10808+K00106+K00873+K00764+K00764+K01490+K01490+K00940+K00873+K11808+K00962+K00940+K03016+K00873+K03787+K00942+K03005+K00939+K03008+K03046+…
Caffeine metabolism	ko00232	8	c106973.graph_c0;c113569.graph_c1;c116229.graph_c2;c121881.graph_c0;c134342.graph_c0;c136821.graph_c0;c173196.graph_c0;c177494.graph_c0;	K00106+K00365+K00106+K00106+K00106+K00106+K00106+K00106
Pyrimidine metabolism	ko00240	177	c100072.graph_c0;c100295.graph_c2;c101687.graph_c0;c102633.graph_c1;c102861.graph_c1;c103374.graph_c0;c103641.graph_c1;c104225.graph_c0;c104300.graph_c1;c104625.graph_c0;c104736.graph_c1;c104947.graph_c0;c105022.graph_c0;c105118.graph_c0;c105341.graph_c0;c105478.graph_c2;c105518.graph_c1;c105705.graph_c0;c106050.graph_c1;c106069.graph_c0;c106152.graph_c2;c106920.graph_c1;c107002.graph_c1;c107458.…	K01519+K00761+K01510+K03015+K03787+K03027+K00940+K01493+K03000+K00943+K03013+K03006+K03504+K03040+K13998+K01937+K03043+K00384+K03010+K02328+K01465+K10808+K00384+K00207+K00254+K00940+K00876+K01520+K00962+K13421+K00940+K03016+K03787+K03005+K01956+K03008+K03046+K03046+K01081+K03046+K03006+K00876+K03505+K02999+K00876+K13800+K00962+K00940+K01955+K14641+K00940+K02335+K01510+K03014+K16329+K03043+K02327+…
Alanine, aspartate and glutamate metabolism	ko00250	120	c100745.graph_c0;c102713.graph_c0;c103814.graph_c0;c103814.graph_c1;c104154.graph_c0;c104287.graph_c0;c104666.graph_c0;c104699.graph_c0;c104720.graph_c0;c105263.graph_c3;c105293.graph_c0;c105293.graph_c1;c105544.graph_c0;c105872.graph_c4;c105940.graph_c3;c106407.graph_c0;c106526.graph_c0;c106992.graph_c5;c107413.graph_c1;c107684.graph_c0;c107684.graph_c1;c107837.graph_c2;c108191.graph_c1;c108590.…	K01940+K01915+K00261+K00261+K01915+K01953+K00278+K00264+K00764+K01580+K01580+K01580+K00820+K13566+K13566+K14272+K16871+K00264+K00262+K00764+K00764+K01953+K00261+K00814+K00264+K00264+K01953+K01956+K01953+K00262+K01755+K00820+K01955+K14455+K17761+K00811+K14454+K01580+K01580+K00827+K00264+K01940+K01756+K01939+K00294+K00264+K01915+K01915+K16871+K01915+K17761+K17761+K16871+K17761+K00264+K16871+K00264+…
Glycine, serine and threonine metabolism	ko00260	144	c101485.graph_c0;c101953.graph_c1;c102389.graph_c1;c103037.graph_c0;c103333.graph_c2;c103402.graph_c5;c105701.graph_c0;c105893.graph_c1;c106316.graph_c1;c106407.graph_c0;c106594.graph_c0;c106642.graph_c0;c106652.graph_c0;c106861.graph_c2;c107416.graph_c1;c107894.graph_c0;c107894.graph_c2;c108396.graph_c0;c108828.graph_c0;c109084.graph_c1;c109208.graph_c1;c109250.graph_c0;c109281.graph_c0;c109478.…	K01696+K15918+K00831+K00600+K14085+K01695+K00382+K01834+K00600+K14272+K01754+K00382+K00276+K00281+K01620+K02437+K02437+K00276+K00499+K15919+K15634+K06001+K12235+K15634+K15633+K00600+K00130+K00276+K01733+K00276+K00928+K15919+K15893+K00276+K00276+K00058+K00600+K00276+K14085+K15918+K01079+K00276+K02437+K15919+K00872+K00600+K12524+K00827+K15919+K15918+K12524+K00130+K00276+K15919+K14085+K00499+K00382+…
Monobactam biosynthesis	ko00261	10	c103555.graph_c0;c103577.graph_c0;c105910.graph_c2;c108517.graph_c3;c111313.graph_c2;c115722.graph_c0;c117537.graph_c1;c177377.graph_c0;c49161.graph_c0;c57012.graph_c1;	K13811+K13811+K00215+K01714+K00928+K12524+K12524+K01714+K13811+K01714
Cysteine and methionine metabolism	ko00270	174	c100036.graph_c1;c100265.graph_c2;c100290.graph_c0;c102153.graph_c3;c102341.graph_c0;c102366.graph_c1;c102434.graph_c2;c102681.graph_c1;c102929.graph_c1;c103257.graph_c0;c103274.graph_c0;c103330.graph_c1;c103330.graph_c3;c103330.graph_c5;c103737.graph_c0;c103968.graph_c3;c104243.graph_c1;c104346.graph_c1;c105153.graph_c0;c107094.graph_c2;c107865.graph_c0;c107938.graph_c0;c108242.graph_c0;c108534.…	K00026+K05933+K00549+K01760+K01611+K16054+K01244+K00558+K01611+K00797+K00797+K00549+K00549+K00549+K00549+K08967+K17398+K00558+K00640+K01738+K00640+K00815+K01738+K00899+K00025+K00026+K00789+K00789+K01920+K01611+K00928+K17398+K00826+K05933+K00558+K00016+K00815+K14455+K00547+K00547+K00797+K00815+K00811+K01919+K00789+K00815+K00815+K00815+K00826+K01761+K00026+K14454+K17398+K00558+K01739+K00640+K00789+…
Valine, leucine and isoleucine degradation	ko00280	123	c100994.graph_c4;c101857.graph_c1;c102561.graph_c2;c103333.graph_c2;c103503.graph_c0;c104265.graph_c1;c105701.graph_c0;c105802.graph_c0;c105802.graph_c1;c106642.graph_c0;c107184.graph_c2;c108687.graph_c3;c109149.graph_c3;c109758.graph_c0;c110558.graph_c2;c111544.graph_c1;c111626.graph_c3;c112244.graph_c4;c112396.graph_c1;c113084.graph_c1;c113086.graph_c0;c113411.graph_c2;c113552.graph_c0;c113618.…	K00020+K00128+K00128+K14085+K00253+K00128+K00382+K00128+K00128+K00382+K18660+K01968+K05605+K07513+K01969+K00826+K00626+K05605+K00128+K14085+K05605+K01640+K00626+K00826+K00253+K01640+K00128+K09699+K18660+K01641+K01641+K00020+K05605+K05605+K00827+K01641+K00128+K01641+K01640+K00128+K00128+K14085+K00382+K00128+K07513+K00382+K00140+K01966+K00128+K00382+K00140+K00140+K00167+K00253+K00253+K07513+K00128+…
Valine, leucine and isoleucine biosynthesis	ko00290	43	c101208.graph_c0;c103249.graph_c0;c105002.graph_c0;c105592.graph_c1;c105592.graph_c2;c106594.graph_c0;c107082.graph_c0;c108158.graph_c0;c111454.graph_c0;c111544.graph_c1;c112218.graph_c0;c113618.graph_c0;c116230.graph_c2;c116333.graph_c1;c116912.graph_c1;c117965.graph_c0;c124496.graph_c0;c134087.graph_c0;c135935.graph_c0;c136936.graph_c0;c137886.graph_c0;c138135.graph_c0;c151742.graph_c0;c154863.…	K01704+K01649+K00052+K00053+K00053+K01754+K00052+K00053+K00053+K00826+K01652+K00826+K01652+K01653+K01703+K01649+K01687+K01652+K01687+K01704+K01652+K01702+K01687+K00052+K01687+K01702+K01687+K01754+K01653+K01687+K01702+K01687+K01687+K01652+K00826+K01652+K01652+K01687+K00053+K01687+K01687+K01687+K01703
Lysine biosynthesis	ko00300	20	c102879.graph_c2;c103333.graph_c2;c105910.graph_c2;c106848.graph_c3;c108517.graph_c3;c111313.graph_c2;c113037.graph_c0;c113084.graph_c1;c115722.graph_c0;c117537.graph_c1;c117935.graph_c2;c124699.graph_c0;c147577.graph_c0;c149034.graph_c0;c169686.graph_c0;c177377.graph_c0;c182658.graph_c0;c200145.graph_c0;c57012.graph_c1;c95245.graph_c0;	K01778+K14085+K00215+K01778+K01714+K00928+K10206+K14085+K12524+K12524+K10206+K14085+K14085+K14085+K10206+K01714+K14085+K01586+K01714+K01586
Lysine degradation	ko00310	77	c100110.graph_c0;c100110.graph_c1;c101857.graph_c1;c102561.graph_c2;c103333.graph_c2;c104265.graph_c1;c105251.graph_c1;c105802.graph_c0;c105802.graph_c1;c107330.graph_c0;c108423.graph_c0;c110249.graph_c2;c111548.graph_c0;c111548.graph_c1;c111626.graph_c3;c111672.graph_c1;c112256.graph_c0;c112396.graph_c1;c112429.graph_c2;c113084.graph_c1;c113552.graph_c0;c113791.graph_c4;c114237.graph_c1;c114655.…	K11420+K11420+K00128+K00128+K14085+K00128+K11423+K00128+K00128+K00658+K00164+K14157+K11420+K11420+K00626+K11420+K11420+K00128+K14157+K14085+K00626+K14157+K00128+K11420+K00164+K00164+K00164+K00164+K00128+K00164+K00128+K00128+K14085+K00128+K00164+K11419+K00128+K00128+K00128+K00164+K14085+K00252+K00135+K14085+K00658+K00626+K11423+K00626+K00164+K00626+K00128+K00626+K00128+K00128+K00164+K14085+K00128+…
Arginine and proline metabolism	ko00330	104	c100637.graph_c1;c101304.graph_c0;c101642.graph_c0;c101857.graph_c1;c102049.graph_c1;c102341.graph_c0;c102561.graph_c2;c102929.graph_c1;c103172.graph_c0;c103257.graph_c0;c103274.graph_c0;c103333.graph_c2;c103379.graph_c0;c104265.graph_c1;c104610.graph_c2;c104955.graph_c2;c105802.graph_c0;c105802.graph_c1;c106549.graph_c3;c108985.graph_c1;c109259.graph_c0;c110136.graph_c1;c110951.graph_c0;c111383.…	K13366+K00472+K12657+K00128+K17839+K01611+K00128+K01611+K00318+K00797+K00797+K14085+K00472+K00128+K00472+K17839+K00128+K00128+K00286+K00472+K10536+K13427+K01611+K00819+K00472+K00472+K01583+K00472+K14455+K00128+K00797+K01259+K12259+K12259+K00811+K14085+K01476+K14454+K00128+K00472+K00128+K00294+K00128+K00128+K14085+K00128+K12259+K10536+K00128+K00128+K00128+K14085+K00811+K12657+K14085+K00318+K01583+…
Carbapenem biosynthesis	ko00332	1	c159697.graph_c0;	K00147
Histidine metabolism	ko00340	58	c101857.graph_c1;c102561.graph_c2;c103333.graph_c2;c103821.graph_c0;c104265.graph_c1;c105172.graph_c6;c105533.graph_c2;c105802.graph_c0;c105802.graph_c1;c106157.graph_c0;c111708.graph_c1;c112152.graph_c0;c112383.graph_c3;c112396.graph_c1;c113084.graph_c1;c113740.graph_c0;c114237.graph_c1;c115116.graph_c1;c116271.graph_c0;c123059.graph_c0;c123461.graph_c0;c124699.graph_c0;c126664.graph_c0;c134705.…	K00128+K00128+K14085+K11755+K00128+K00817+K01693+K00128+K00128+K00013+K01663+K18649+K00817+K00128+K14085+K01590+K00128+K18649+K00128+K00128+K00128+K14085+K00128+K00128+K00817+K00128+K00128+K14085+K14085+K01693+K00817+K00013+K01590+K00013+K01663+K00128+K00128+K11755+K00128+K01663+K14085+K01590+K00128+K00013+K18649+K01590+K01590+K00128+K00128+K00128+K00128+K00817+K00128+K00128+K18649+K00128+K00128+…
Tyrosine metabolism	ko00350	111	c100261.graph_c1;c101995.graph_c2;c103340.graph_c0;c104267.graph_c0;c104439.graph_c3;c104480.graph_c5;c104780.graph_c2;c105172.graph_c6;c105318.graph_c0;c106380.graph_c0;c106652.graph_c0;c106759.graph_c0;c107087.graph_c0;c107087.graph_c2;c107695.graph_c2;c107938.graph_c0;c108396.graph_c0;c109421.graph_c0;c109421.graph_c3;c109429.graph_c0;c110242.graph_c1;c110867.graph_c0;c110987.graph_c1;c111213.…	K00422+K00121+K00457+K00422+K18857+K01592+K00451+K00817+K00121+K01800+K00276+K01592+K18857+K18857+K01555+K00815+K00276+K00422+K00422+K00121+K00276+K00422+K01592+K00276+K00815+K14455+K00817+K00276+K00276+K00422+K00276+K00422+K00815+K00811+K00815+K00815+K00815+K01592+K00276+K14454+K00422+K15849+K15849+K15849+K07253+K15849+K01592+K00276+K15849+K15849+K01557+K00121+K01557+K00422+K01592+K00815+K01800+…
Phenylalanine metabolism	ko00360	89	c100142.graph_c2;c100680.graph_c1;c103114.graph_c1;c103340.graph_c0;c103698.graph_c3;c104169.graph_c1;c105172.graph_c6;c106652.graph_c0;c107938.graph_c0;c108396.graph_c0;c108415.graph_c4;c110242.graph_c1;c111213.graph_c0;c112190.graph_c0;c112351.graph_c0;c112383.graph_c3;c112397.graph_c0;c112397.graph_c2;c112823.graph_c0;c112885.graph_c0;c112969.graph_c1;c113578.graph_c1;c113578.graph_c2;c113578.…	K00588+K10775+K01904+K00457+K01904+K00487+K00817+K00276+K00815+K00276+K01904+K00276+K00276+K00815+K14455+K00817+K00276+K00276+K00276+K00815+K00811+K00815+K00815+K00815+K00588+K00276+K14454+K15849+K15849+K15849+K07253+K00588+K15849+K10775+K00074+K00276+K15849+K15849+K00815+K00817+K00815+K00588+K00811+K00817+K01904+K15849+K01904+K10775+K00276+K00276+K01904+K14454+K00074+K00276+K10775+K10775+K10775+…
Tryptophan metabolism	ko00380	91	c100900.graph_c0;c101857.graph_c1;c102561.graph_c2;c103333.graph_c2;c103512.graph_c1;c103808.graph_c0;c104265.graph_c1;c104960.graph_c0;c105802.graph_c0;c105802.graph_c1;c106964.graph_c2;c108423.graph_c0;c108756.graph_c0;c109333.graph_c2;c109948.graph_c1;c111626.graph_c3;c111885.graph_c1;c112396.graph_c1;c113084.graph_c1;c113552.graph_c0;c114237.graph_c1;c116240.graph_c0;c116240.graph_c3;c116240.…	K03781+K00128+K00128+K14085+K11816+K11816+K00128+K07408+K00128+K00128+K11816+K00164+K07408+K11816+K07408+K00626+K16903+K00128+K14085+K00626+K00128+K00164+K00164+K00164+K00164+K00128+K03781+K03781+K03781+K00164+K00128+K00128+K14085+K00128+K00164+K03781+K00128+K03781+K11816+K03781+K00128+K00128+K00164+K14085+K00252+K14085+K03781+K03781+K11817+K00626+K01556+K00626+K00164+K00626+K00128+K00626+K00128+…
Phenylalanine, tyrosine and tryptophan biosynthesis	ko00400	103	c101485.graph_c0;c103181.graph_c2;c103402.graph_c5;c103962.graph_c2;c104938.graph_c0;c105009.graph_c0;c105009.graph_c1;c105172.graph_c6;c105219.graph_c0;c106421.graph_c2;c107027.graph_c0;c107938.graph_c0;c108147.graph_c2;c108296.graph_c0;c108566.graph_c0;c109250.graph_c0;c109297.graph_c1;c109297.graph_c2;c109538.graph_c1;c110639.graph_c1;c110959.graph_c4;c112160.graph_c2;c112190.graph_c0;c112351.…	K01696+K01735+K01695+K00766+K05359+K13832+K13832+K00817+K05359+K01626+K01850+K00815+K01736+K01657+K13832+K06001+K01609+K01609+K01658+K01850+K01817+K05359+K00815+K14455+K00817+K13832+K00815+K00811+K00815+K00815+K00815+K01736+K14454+K15849+K15849+K15849+K15849+K00891+K15227+K01609+K05359+K15227+K01626+K15849+K15849+K00891+K01626+K01657+K01696+K01626+K00815+K00817+K00815+K00811+K01657+K00817+K15849+…
beta-Alanine metabolism	ko00410	90	c100637.graph_c1;c101857.graph_c1;c102049.graph_c1;c102561.graph_c2;c103257.graph_c0;c103274.graph_c0;c103333.graph_c2;c104265.graph_c1;c104955.graph_c2;c105263.graph_c3;c105293.graph_c0;c105293.graph_c1;c105802.graph_c0;c105802.graph_c1;c106338.graph_c0;c106652.graph_c0;c107458.graph_c3;c108396.graph_c0;c109149.graph_c3;c110242.graph_c1;c111213.graph_c0;c111560.graph_c5;c112244.graph_c4;c112396.…	K13366+K00128+K17839+K00128+K00797+K00797+K14085+K00128+K17839+K01580+K01580+K01580+K00128+K00128+K01578+K00276+K00207+K00276+K05605+K00276+K00276+K01918+K05605+K00128+K00276+K00276+K00797+K00276+K12259+K12259+K14085+K05605+K00276+K00128+K01580+K01580+K05605+K05605+K01464+K00128+K01431+K00276+K00128+K00128+K14085+K00128+K00140+K12259+K00128+K00140+K00140+K00128+K00128+K05605+K14085+K14085+K01918+…
Taurine and hypotaurine metabolism	ko00430	21	c101136.graph_c1;c105263.graph_c3;c105293.graph_c0;c105293.graph_c1;c107201.graph_c0;c110303.graph_c0;c110303.graph_c1;c110364.graph_c0;c112113.graph_c0;c114941.graph_c0;c114941.graph_c1;c130248.graph_c0;c172343.graph_c0;c174144.graph_c0;c178504.graph_c0;c183666.graph_c0;c183804.graph_c0;c186765.graph_c0;c38889.graph_c0;c54234.graph_c0;c95314.graph_c0;	K10712+K01580+K01580+K01580+K10712+K10712+K10712+K10712+K10712+K01580+K01580+K00681+K18592+K18592+K18592+K01580+K00681+K10712+K18592+K00681+K18592
Selenocompound metabolism	ko00450	47	c100290.graph_c0;c100541.graph_c0;c100541.graph_c1;c102153.graph_c3;c103330.graph_c1;c103330.graph_c3;c103330.graph_c5;c103371.graph_c0;c103555.graph_c0;c103577.graph_c0;c103737.graph_c0;c105705.graph_c0;c107002.graph_c1;c108961.graph_c2;c113641.graph_c1;c114516.graph_c1;c129405.graph_c0;c135113.graph_c0;c136073.graph_c0;c136449.graph_c0;c136557.graph_c0;c139315.graph_c0;c142975.graph_c0;c146817.…	K00549+K01874+K01874+K01760+K00549+K00549+K00549+K08247+K13811+K13811+K00549+K00384+K00384+K01874+K01761+K01739+K01760+K11717+K00384+K01758+K11717+K00549+K11717+K00549+K01874+K00548+K01874+K11717+K01758+K00384+K00384+K01874+K01761+K01760+K11717+K01739+K00384+K00548+K01874+K13811+K00549+K01760+K00549+K00548+K00384+K00549+K00549
Cyanoamino acid metabolism	ko00460	70	c101397.graph_c0;c101397.graph_c1;c102159.graph_c0;c102516.graph_c0;c102950.graph_c4;c103009.graph_c3;c103037.graph_c0;c103076.graph_c0;c103248.graph_c0;c106316.graph_c1;c106363.graph_c0;c106634.graph_c0;c108560.graph_c0;c108597.graph_c1;c108894.graph_c3;c108952.graph_c0;c109734.graph_c2;c109791.graph_c1;c109891.graph_c0;c110670.graph_c0;c112550.graph_c0;c112683.graph_c0;c112849.graph_c0;c114422.…	K01188+K01188+K01188+K05349+K05349+K01188+K00600+K05350+K05350+K00600+K01188+K01188+K05349+K13035+K01188+K01188+K01188+K00600+K08248+K01188+K01188+K00600+K01188+K01188+K00600+K01455+K12153+K08248+K00681+K01188+K05350+K01188+K00600+K00600+K13034+K13035+K01188+K05350+K00600+K13034+K18592+K18592+K13035+K01455+K18592+K01455+K00681+K13029+K00600+K08248+K05349+K00600+K18592+K00600+K05350+K05349+K00681+…
Glutathione metabolism	ko00480	135	c100779.graph_c0;c101857.graph_c0;c102428.graph_c2;c103257.graph_c0;c103274.graph_c0;c104245.graph_c1;c104461.graph_c1;c105278.graph_c0;c106455.graph_c0;c106470.graph_c0;c106920.graph_c1;c107206.graph_c0;c107658.graph_c0;c107658.graph_c1;c107823.graph_c0;c107834.graph_c0;c107834.graph_c1;c108137.graph_c1;c108504.graph_c1;c108700.graph_c0;c109354.graph_c0;c109392.graph_c1;c109618.graph_c1;c110177.…	K00799+K00799+K00036+K00797+K00797+K00036+K00036+K00036+K00036+K00799+K10808+K00799+K00033+K00033+K00799+K00799+K00799+K00799+K00432+K00031+K00033+K00799+K00383+K01920+K00434+K00033+K01256+K00799+K00799+K00434+K00797+K01919+K01469+K00799+K10808+K00432+K00434+K00799+K00434+K00799+K00799+K00432+K00799+K00432+K01255+K00799+K00799+K10807+K00432+K00681+K00033+K00033+K10808+K01469+K00799+K01255+K00799+…
Starch and sucrose metabolism	ko00500	301	c100433.graph_c0;c100841.graph_c0;c101086.graph_c1;c101293.graph_c0;c101397.graph_c0;c101397.graph_c1;c101913.graph_c0;c101947.graph_c1;c102159.graph_c0;c102516.graph_c0;c102534.graph_c3;c102620.graph_c2;c102681.graph_c2;c102950.graph_c4;c103009.graph_c3;c103076.graph_c0;c103248.graph_c0;c103543.graph_c1;c103811.graph_c1;c103811.graph_c4;c103815.graph_c0;c103890.graph_c0;c104404.graph_c2;c104404.…	K00847+K19891+K00688+K00696+K01188+K01188+K01051+K13648+K01188+K05349+K01193+K01177+K01051+K05349+K01188+K05350+K05350+K13648+K00844+K00844+K20867+K01176+K00695+K00695+K08679+K01810+K01213+K01051+K01051+K01051+K20867+K20867+K01184+K01051+K01177+K13648+K00975+K01051+K00705+K16055+K16055+K16055+K16055+K16055+K19891+K01810+K01188+K16055+K18447+K00688+K01188+K01051+K08678+K01051+K20867+K13648+K16055+…
N-Glycan biosynthesis	ko00510	57	c102132.graph_c2;c102438.graph_c1;c103942.graph_c2;c104709.graph_c0;c104709.graph_c1;c104868.graph_c0;c104920.graph_c0;c105069.graph_c0;c105369.graph_c1;c106214.graph_c2;c106540.graph_c1;c106769.graph_c0;c107707.graph_c2;c108188.graph_c0;c108188.graph_c2;c108294.graph_c0;c109194.graph_c1;c110142.graph_c0;c110160.graph_c1;c111084.graph_c0;c112132.graph_c1;c112382.graph_c0;c112382.graph_c1;c113304.…	K00737+K09659+K07151+K01230+K01230+K12668+K03843+K00729+K12666+K03846+K00737+K12670+K07432+K07151+K07151+K03848+K07432+K00729+K01228+K00721+K03849+K03844+K03844+K12669+K03845+K01231+K00736+K05546+K03842+K00902+K07151+K12666+K01230+K01230+K01001+K07441+K12667+K12667+K01001+K05546+K12668+K01231+K00721+K12669+K03849+K00737+K01231+K00737+K00737+K12670+K03843+K00726+K03850+K09658+K07252+K07252+K12666
Other glycan degradation	ko00511	41	c103338.graph_c0;c103509.graph_c0;c103509.graph_c3;c106398.graph_c0;c107053.graph_c0;c109896.graph_c0;c110106.graph_c0;c110433.graph_c0;c110433.graph_c1;c111410.graph_c1;c112700.graph_c2;c113894.graph_c2;c114456.graph_c3;c115423.graph_c0;c116057.graph_c2;c116281.graph_c0;c116437.graph_c0;c116622.graph_c2;c116626.graph_c1;c148504.graph_c0;c150580.graph_c0;c152138.graph_c0;c157247.graph_c0;c158206.…	K01206+K01191+K01191+K17108+K12373+K01206+K17108+K12373+K12373+K01444+K12373+K01190+K01227+K12309+K12309+K01190+K15923+K01191+K17108+K15923+K01191+K01190+K01227+K12373+K01191+K01190+K01190+K01191+K17108+K15923+K17108+K01190+K01227+K01191+K17108+K01191+K17108+K17108+K01191+K17108+K01191
Other types of O-glycan biosynthesis	ko00514	4	c101722.graph_c1;c110844.graph_c1;c117761.graph_c0;c156062.graph_c0;	K18134+K09667+K03691+K09667
Amino sugar and nucleotide sugar metabolism	ko00520	208	c100433.graph_c0;c100476.graph_c0;c101082.graph_c0;c101082.graph_c1;c101195.graph_c2;c101379.graph_c4;c101428.graph_c2;c101570.graph_c3;c101594.graph_c0;c101765.graph_c0;c101765.graph_c1;c101947.graph_c1;c102464.graph_c0;c102770.graph_c2;c102770.graph_c3;c102930.graph_c0;c103392.graph_c1;c103543.graph_c1;c103811.graph_c1;c103811.graph_c4;c103815.graph_c0;c103993.graph_c0;c104424.graph_c1;c104462.…	K00847+K01183+K02377+K02377+K12447+K12448+K12448+K13379+K00972+K12450+K12450+K13648+K13379+K01784+K01784+K00966+K16190+K13648+K00844+K00844+K20867+K01183+K08679+K01810+K17497+K20867+K20867+K00820+K13648+K00975+K01809+K12446+K18677+K01810+K01784+K00326+K08678+K06118+K12373+K20867+K13648+K12448+K00975+K12448+K00844+K08679+K00770+K01183+K12450+K12450+K12450+K12450+K00965+K12449+K08678+K08678+K00012+…
Glycosaminoglycan degradation	ko00531	27	c100213.graph_c0;c101065.graph_c0;c101297.graph_c0;c101731.graph_c0;c104164.graph_c0;c104164.graph_c1;c105901.graph_c0;c105901.graph_c1;c107053.graph_c0;c110433.graph_c0;c110433.graph_c1;c112700.graph_c2;c115171.graph_c6;c115423.graph_c0;c116057.graph_c2;c116160.graph_c1;c117346.graph_c1;c121522.graph_c0;c158206.graph_c0;c173058.graph_c0;c201958.graph_c0;c29538.graph_c0;c63703.graph_c0;c82104.gra…	K01205+K10532+K07964+K01205+K07964+K07964+K07964+K07964+K12373+K12373+K12373+K12373+K07964+K12309+K12309+K10532+K10532+K10532+K12373+K07964+K07964+K07964+K07964+K01205+K07964+K07964+K07964
Glycerolipid metabolism	ko00561	97	c101453.graph_c4;c101857.graph_c1;c101953.graph_c1;c102561.graph_c2;c102936.graph_c2;c103333.graph_c2;c103527.graph_c1;c104265.graph_c1;c104435.graph_c3;c104520.graph_c0;c105776.graph_c1;c105802.graph_c0;c105802.graph_c1;c106808.graph_c0;c106963.graph_c1;c107209.graph_c2;c108153.graph_c1;c108181.graph_c0;c108181.graph_c3;c108222.graph_c1;c109424.graph_c1;c109540.graph_c2;c109880.graph_c0;c110043.…	K00864+K00128+K15918+K00128+K00655+K14085+K07407+K00128+K14457+K00630+K07407+K00128+K00128+K06118+K07407+K13506+K00901+K11155+K11155+K00901+K13519+K00901+K01054+K13523+K03715+K15728+K07407+K00901+K00128+K13523+K01054+K14085+K13508+K13513+K15918+K01054+K15728+K00128+K09480+K00011+K14457+K13508+K14674+K07407+K00128+K15728+K15918+K00630+K06119+K00128+K00128+K14085+K00128+K00864+K00128+K13508+K00128+…
Inositol phosphate metabolism	ko00562	117	c101027.graph_c0;c102852.graph_c1;c103690.graph_c1;c103766.graph_c0;c103766.graph_c1;c104253.graph_c0;c104431.graph_c0;c104431.graph_c1;c104519.graph_c0;c105098.graph_c0;c105110.graph_c0;c106049.graph_c0;c106049.graph_c1;c106049.graph_c2;c106178.graph_c3;c106277.graph_c3;c106660.graph_c1;c106968.graph_c0;c106968.graph_c1;c107183.graph_c0;c107481.graph_c1;c107540.graph_c2;c108202.graph_c1;c108406.…	K00913+K00913+K15422+K15422+K15422+K00889+K05857+K05857+K00889+K00999+K00921+K00921+K00921+K00921+K10047+K01803+K19801+K00921+K00921+K00914+K00921+K00999+K19517+K01110+K00913+K01114+K05857+K00915+K00889+K01114+K00888+K05857+K18649+K18081+K01114+K01803+K00921+K19801+K01858+K03103+K18649+K00889+K10047+K00921+K00921+K00921+K00921+K00921+K00999+K19801+K00913+K01114+K01114+K01114+K01803+K00140+K00140+…
Glycosylphosphatidylinositol(GPI)-anchor biosynthesis	ko00563	24	c100736.graph_c0;c103697.graph_c0;c105598.graph_c0;c107889.graph_c2;c108066.graph_c3;c108734.graph_c0;c108881.graph_c0;c109124.graph_c0;c109859.graph_c0;c110617.graph_c0;c111083.graph_c0;c112653.graph_c4;c112673.graph_c0;c115072.graph_c1;c115802.graph_c2;c117704.graph_c2;c117715.graph_c2;c117826.graph_c0;c149263.graph_c0;c190547.graph_c0;c48145.graph_c0;c96145.graph_c0;c97534.graph_c0;c98518.grap…	K05289+K05291+K05287+K07541+K05293+K05288+K07542+K05283+K05292+K03860+K03859+K05285+K03857+K05293+K03861+K05310+K05289+K05289+K03860+K05292+K05289+K09658+K05284+K05290
Glycerophospholipid metabolism	ko00564	139	c101668.graph_c0;c101786.graph_c0;c102936.graph_c2;c102973.graph_c0;c102983.graph_c0;c103098.graph_c0;c103098.graph_c1;c103567.graph_c0;c103619.graph_c0;c103687.graph_c5;c104184.graph_c4;c104260.graph_c0;c104489.graph_c2;c104520.graph_c0;c105098.graph_c0;c105558.graph_c4;c106129.graph_c2;c106224.graph_c0;c106454.graph_c1;c106673.graph_c2;c107209.graph_c2;c107320.graph_c0;c107320.graph_c1;c107320.…	K00006+K01047+K00655+K13511+K14156+K01115+K01115+K08744+K00006+K00968+K13510+K01115+K13510+K00630+K00999+K00550+K06130+K06129+K05929+K13510+K13506+K01115+K01115+K01115+K00999+K00901+K00901+K00111+K01115+K13511+K01115+K13519+K01114+K00901+K01613+K13523+K00006+K01613+K01114+K01115+K01115+K01613+K15728+K00901+K13523+K01114+K13510+K13508+K13513+K00006+K15728+K01126+K00894+K00981+K01115+K13508+K16860+…
Ether lipid metabolism	ko00565	60	c101786.graph_c0;c103098.graph_c0;c103098.graph_c1;c104184.graph_c4;c104260.graph_c0;c104489.graph_c2;c106673.graph_c2;c107320.graph_c0;c107320.graph_c1;c107320.graph_c2;c109008.graph_c1;c109412.graph_c0;c109424.graph_c1;c109435.graph_c0;c111524.graph_c1;c111600.graph_c0;c111600.graph_c4;c112620.graph_c0;c113089.graph_c1;c114798.graph_c2;c115436.graph_c5;c115530.graph_c1;c115860.graph_c2;c116171.…	K01047+K01115+K01115+K13510+K01115+K13510+K13510+K01115+K01115+K01115+K01115+K01115+K13519+K01114+K01114+K01115+K01115+K01114+K13510+K01115+K16860+K14674+K13510+K01115+K01115+K01114+K01115+K01114+K01114+K01115+K01115+K01115+K01115+K01115+K01114+K01115+K14674+K01115+K01115+K01115+K00993+K01114+K01115+K01115+K01115+K01047+K14674+K14674+K01115+K01115+K01115+K00993+K00993+K01115+K01115+K01114+K01114+…
Arachidonic acid metabolism	ko00590	23	c101786.graph_c0;c105928.graph_c2;c108504.graph_c1;c113599.graph_c1;c115530.graph_c1;c116180.graph_c2;c117046.graph_c0;c129487.graph_c0;c135317.graph_c0;c171028.graph_c0;c172343.graph_c0;c174144.graph_c0;c178504.graph_c0;c193824.graph_c0;c38889.graph_c0;c50290.graph_c0;c67866.graph_c0;c68697.graph_c0;c68697.graph_c1;c93516.graph_c0;c95314.graph_c0;c98538.graph_c0;c99661.graph_c0;	K01047+K01254+K00432+K00432+K14674+K00432+K00432+K00432+K05309+K14674+K18592+K18592+K18592+K05309+K18592+K00432+K01047+K14674+K14674+K00432+K18592+K00432+K00432
Linoleic acid metabolism	ko00591	18	c101786.graph_c0;c103051.graph_c0;c106991.graph_c1;c109550.graph_c1;c110010.graph_c2;c114549.graph_c0;c115530.graph_c1;c142454.graph_c0;c154225.graph_c0;c171463.graph_c0;c173402.graph_c0;c179115.graph_c0;c188230.graph_c0;c67866.graph_c0;c68240.graph_c0;c68697.graph_c0;c68697.graph_c1;c95336.graph_c0;	K01047+K00454+K00454+K15718+K15718+K00454+K14674+K15718+K15718+K15718+K15718+K00454+K00454+K01047+K15718+K14674+K14674+K00454
alpha-Linolenic acid metabolism	ko00592	69	c101786.graph_c0;c103051.graph_c0;c103059.graph_c0;c104110.graph_c0;c104115.graph_c1;c104439.graph_c3;c104959.graph_c0;c105391.graph_c1;c105429.graph_c0;c106449.graph_c1;c106518.graph_c0;c106697.graph_c1;c106991.graph_c1;c107087.graph_c0;c107087.graph_c2;c107526.graph_c6;c107746.graph_c2;c109758.graph_c0;c110074.graph_c2;c110629.graph_c0;c111712.graph_c1;c113875.graph_c1;c114549.graph_c0;c115247.…	K01047+K00454+K01723+K10527+K05894+K18857+K10527+K00232+K01723+K00232+K10528+K10529+K00454+K18857+K18857+K00232+K10525+K07513+K10526+K10527+K08241+K10526+K00454+K00232+K14674+K05894+K08241+K00232+K05894+K07513+K05894+K05894+K10529+K00232+K07513+K07513+K10527+K10525+K10528+K07513+K10527+K07513+K05894+K14674+K07513+K05894+K01723+K00454+K01723+K00232+K00454+K00232+K18857+K18857+K10527+K08241+K18857+…
Sphingolipid metabolism	ko00600	51	c100511.graph_c0;c103527.graph_c1;c105282.graph_c2;c105776.graph_c1;c106398.graph_c0;c106963.graph_c1;c107540.graph_c1;c109504.graph_c0;c110035.graph_c2;c110106.graph_c0;c110109.graph_c1;c111267.graph_c0;c111267.graph_c2;c111335.graph_c0;c111481.graph_c2;c112132.graph_c0;c112292.graph_c0;c112407.graph_c2;c113857.graph_c0;c113857.graph_c3;c113857.graph_c4;c113871.graph_c0;c113894.graph_c2;c114074.…	K04712+K07407+K04710+K07407+K17108+K07407+K04713+K12349+K04708+K17108+K04711+K04710+K04710+K00654+K00654+K07407+K04713+K04715+K12349+K12349+K12349+K12349+K01190+K00654+K12309+K07407+K12309+K01190+K17108+K01634+K01190+K01190+K01190+K12349+K17108+K04713+K17108+K12349+K01190+K17108+K12349+K17108+K12349+K00654+K04710+K17108+K12349+K00654+K04718+K17108+K07407
Glycosphingolipid biosynthesis - globo series	ko00603	12	c102344.graph_c0;c103527.graph_c1;c105776.graph_c1;c106963.graph_c1;c107053.graph_c0;c110433.graph_c0;c110433.graph_c1;c112132.graph_c0;c112700.graph_c2;c115852.graph_c1;c158206.graph_c0;c94541.graph_c0;	K01988+K07407+K07407+K07407+K12373+K12373+K12373+K07407+K12373+K07407+K12373+K07407
Glycosphingolipid biosynthesis - ganglio series	ko00604	7	c107053.graph_c0;c110433.graph_c0;c110433.graph_c1;c112700.graph_c2;c115423.graph_c0;c116057.graph_c2;c158206.graph_c0;	K12373+K12373+K12373+K12373+K12309+K12309+K12373
Pyruvate metabolism	ko00620	210	c100036.graph_c1;c100061.graph_c1;c101552.graph_c0;c101685.graph_c1;c101857.graph_c1;c102561.graph_c2;c103075.graph_c0;c103137.graph_c0;c103249.graph_c0;c103333.graph_c2;c103338.graph_c1;c103427.graph_c2;c103599.graph_c1;c103599.graph_c2;c104265.graph_c1;c104322.graph_c0;c105095.graph_c0;c105504.graph_c0;c105504.graph_c1;c105590.graph_c1;c105701.graph_c0;c105802.graph_c0;c105802.graph_c1;c105811.…	K00026+K00028+K00162+K00873+K00128+K00128+K01638+K18881+K01649+K14085+K02160+K00873+K00873+K00873+K00128+K00873+K02160+K01595+K01595+K02160+K00382+K00128+K00128+K00627+K00627+K00102+K00162+K00382+K11262+K00873+K00627+K01069+K01759+K01679+K00873+K00162+K00025+K00873+K01895+K00161+K00026+K00029+K00029+K01961+K01961+K01595+K01610+K00873+K00161+K02160+K00626+K00873+K00016+K00029+K00128+K01512+K14085+…
Glyoxylate and dicarboxylate metabolism	ko00630	187	c100036.graph_c1;c100900.graph_c0;c101953.graph_c1;c102713.graph_c0;c102838.graph_c2;c103037.graph_c0;c103075.graph_c0;c104154.graph_c0;c105381.graph_c0;c105701.graph_c0;c105853.graph_c0;c106316.graph_c1;c106407.graph_c0;c106642.graph_c0;c106861.graph_c2;c107669.graph_c0;c107894.graph_c0;c107894.graph_c2;c108009.graph_c0;c108192.graph_c3;c108625.graph_c1;c109010.graph_c0;c109084.graph_c1;c109791.…	K00026+K03781+K15918+K01915+K11517+K00600+K01638+K01915+K11517+K00382+K01681+K00600+K14272+K00382+K00281+K01601+K02437+K02437+K01681+K19269+K00025+K00026+K15919+K00600+K01681+K01433+K01602+K01602+K00122+K18121+K00626+K01647+K15919+K01602+K15893+K00600+K15918+K00626+K00026+K02437+K15919+K01647+K00600+K01455+K01647+K01681+K15919+K03781+K15918+K03781+K01647+K01647+K03781+K01601+K01915+K15919+K01915+…
Propanoate metabolism	ko00640	83	c103338.graph_c1;c104146.graph_c0;c105095.graph_c0;c105590.graph_c1;c105609.graph_c1;c105701.graph_c0;c106338.graph_c0;c106642.graph_c0;c106692.graph_c3;c108913.graph_c1;c109149.graph_c3;c109928.graph_c1;c110021.graph_c2;c111536.graph_c3;c111626.graph_c3;c112126.graph_c4;c112244.graph_c4;c113086.graph_c0;c113552.graph_c0;c114747.graph_c2;c115362.graph_c3;c115589.graph_c0;c115682.graph_c1;c117667.…	K02160+K01900+K02160+K02160+K01899+K00382+K01578+K00382+K11262+K01895+K05605+K01961+K01961+K02160+K00626+K00016+K05605+K05605+K00626+K09699+K05605+K05605+K01962+K01963+K01895+K00382+K00382+K00140+K01966+K00382+K01895+K00140+K01895+K00140+K00167+K00016+K01961+K01899+K01895+K05605+K00016+K01965+K00656+K00626+K05605+K00626+K01847+K00016+K00382+K00626+K11262+K01962+K00249+K00626+K00140+K00382+K01900+…
Butanoate metabolism	ko00650	48	c105263.graph_c3;c105293.graph_c0;c105293.graph_c1;c106526.graph_c0;c111194.graph_c1;c111626.graph_c3;c112218.graph_c0;c112599.graph_c0;c113411.graph_c2;c113552.graph_c0;c114092.graph_c0;c114941.graph_c0;c114941.graph_c1;c115019.graph_c2;c115019.graph_c3;c116160.graph_c2;c116230.graph_c2;c116333.graph_c1;c117061.graph_c0;c117518.graph_c2;c117891.graph_c0;c124341.graph_c0;c128887.graph_c0;c129166.…	K01580+K01580+K01580+K16871+K18121+K00626+K01652+K17761+K01640+K00626+K01640+K01580+K01580+K01641+K01641+K01641+K01652+K01653+K00074+K01641+K01640+K16871+K17761+K17761+K16871+K01652+K17761+K16871+K01652+K00135+K00656+K00626+K18121+K00626+K00074+K00626+K01653+K00626+K01652+K01580+K01652+K17761+K01652+K00074+K16871+K00626+K00626+K18121
C5-Branched dibasic acid metabolism	ko00660	16	c101208.graph_c0;c105002.graph_c0;c107082.graph_c0;c112218.graph_c0;c116230.graph_c2;c116333.graph_c1;c116912.graph_c1;c134087.graph_c0;c136936.graph_c0;c137886.graph_c0;c154863.graph_c0;c172602.graph_c0;c177786.graph_c0;c185853.graph_c0;c18658.graph_c0;c86917.graph_c0;	K01704+K00052+K00052+K01652+K01652+K01653+K01703+K01652+K01704+K01652+K00052+K01653+K01652+K01652+K01652+K01703
One carbon pool by folate	ko00670	40	c103037.graph_c0;c104737.graph_c1;c105243.graph_c3;c105341.graph_c0;c106316.graph_c1;c107691.graph_c0;c108030.graph_c0;c109791.graph_c1;c110041.graph_c2;c110604.graph_c1;c111444.graph_c2;c112683.graph_c0;c114292.graph_c1;c115285.graph_c0;c116995.graph_c0;c117103.graph_c0;c131664.graph_c0;c141551.graph_c0;c145875.graph_c0;c147254.graph_c0;c147785.graph_c0;c157945.graph_c0;c167905.graph_c0;c168633.…	K00600+K01938+K01938+K13998+K00600+K00297+K00604+K00600+K01433+K00601+K00602+K00600+K01934+K00600+K00297+K01934+K13998+K00600+K00600+K01938+K00601+K00605+K01938+K00600+K00548+K13998+K13998+K00600+K00600+K00602+K00605+K00600+K00548+K00602+K00600+K00601+K00548+K00600+K00600+K00605
Carbon fixation in photosynthetic organisms	ko00710	157	c100036.graph_c1;c100061.graph_c1;c100298.graph_c0;c100582.graph_c0;c101452.graph_c0;c101787.graph_c0;c103485.graph_c0;c103558.graph_c0;c105504.graph_c0;c105504.graph_c1;c106277.graph_c3;c106327.graph_c0;c106407.graph_c0;c106595.graph_c0;c106960.graph_c3;c107199.graph_c0;c107627.graph_c1;c107627.graph_c2;c107669.graph_c0;c108590.graph_c0;c108625.graph_c1;c109010.graph_c0;c109417.graph_c0;c109417.…	K00026+K00028+K01807+K00855+K00134+K00134+K03841+K01623+K01595+K01595+K01803+K05298+K14272+K01807+K00927+K00134+K05298+K05298+K01601+K00814+K00025+K00026+K00029+K00029+K01623+K00927+K01595+K01610+K01602+K01602+K01602+K00029+K14455+K01623+K01100+K01783+K01803+K00927+K01807+K00927+K00026+K01623+K14454+K00615+K00134+K00615+K00028+K01601+K01623+K01595+K00855+K01803+K00026+K00026+K00028+K00927+K00855+…
Thiamine metabolism	ko00730	30	c103245.graph_c2;c103245.graph_c3;c105877.graph_c0;c106191.graph_c0;c106456.graph_c1;c106596.graph_c0;c107443.graph_c2;c110141.graph_c1;c111055.graph_c5;c113527.graph_c0;c113527.graph_c1;c115033.graph_c1;c117650.graph_c4;c147720.graph_c0;c162617.graph_c0;c168168.graph_c0;c169273.graph_c0;c183061.graph_c0;c3908.graph_c0;c44563.graph_c0;c4539.graph_c0;c46619.graph_c0;c78105.graph_c0;c87361.graph_c0…	K01662+K01662+K06928+K04487+K01662+K01662+K03146+K00949+K01662+K01662+K01662+K01662+K03147+K04487+K01662+K01662+K04487+K01662+K01662+K04487+K04487+K03147+K03147+K04487+K04487+K04487+K04487+K01662+K00878+K14153
Riboflavin metabolism	ko00740	12	c100309.graph_c0;c102683.graph_c0;c102826.graph_c1;c104576.graph_c1;c107372.graph_c0;c116039.graph_c1;c148749.graph_c0;c154895.graph_c0;c169608.graph_c0;c181200.graph_c0;c193395.graph_c0;c99215.graph_c0;	K11752+K00794+K20884+K14652+K14652+K11752+K11752+K14654+K00794+K14652+K11752+K00793
Vitamin B6 metabolism	ko00750	16	c101129.graph_c0;c102389.graph_c1;c103199.graph_c0;c104736.graph_c0;c108050.graph_c3;c110329.graph_c0;c114310.graph_c3;c147601.graph_c0;c153007.graph_c0;c171815.graph_c0;c23696.graph_c0;c58494.graph_c0;c62252.graph_c0;c7575.graph_c0;c96086.graph_c0;c96894.graph_c0;	K13248+K00831+K05275+K08681+K06215+K01733+K00868+K05275+K08681+K01733+K00275+K01733+K00275+K01733+K00275+K13248
Nicotinate and nicotinamide metabolism	ko00760	34	c102861.graph_c1;c103002.graph_c3;c104666.graph_c0;c105311.graph_c0;c106376.graph_c1;c107302.graph_c2;c107895.graph_c1;c109117.graph_c0;c109232.graph_c0;c109621.graph_c1;c111452.graph_c0;c112533.graph_c1;c113410.graph_c0;c113410.graph_c2;c113708.graph_c1;c115836.graph_c0;c116097.graph_c2;c117192.graph_c0;c137985.graph_c0;c148509.graph_c0;c151418.graph_c0;c160162.graph_c0;c174085.graph_c0;c174819.…	K03787+K00763+K00278+K00767+K03426+K03426+K01950+K03787+K00858+K01081+K00858+K03517+K03787+K03787+K00858+K00858+K06210+K01513+K00323+K00135+K03517+K00278+K01081+K00763+K00858+K00278+K01240+K06210+K03426+K00278+K01240+K03787+K03517+K01240
Pantothenate and CoA biosynthesis	ko00770	56	c101098.graph_c0;c102133.graph_c0;c105592.graph_c1;c105592.graph_c2;c107458.graph_c3;c108158.graph_c0;c110478.graph_c2;c111454.graph_c0;c111544.graph_c1;c111560.graph_c5;c112218.graph_c0;c112939.graph_c1;c113358.graph_c3;c113618.graph_c0;c113832.graph_c1;c114815.graph_c1;c116218.graph_c0;c116230.graph_c2;c116333.graph_c1;c116608.graph_c1;c116732.graph_c3;c117158.graph_c0;c117192.graph_c0;c117436.…	K01598+K06133+K00053+K00053+K00207+K00053+K06133+K00053+K00826+K01918+K01652+K02201+K09680+K00826+K00606+K02201+K01464+K01652+K01653+K09680+K09680+K00859+K01513+K01431+K09680+K01687+K01652+K01687+K01652+K01687+K01918+K01687+K01687+K01464+K01653+K01687+K01687+K01687+K01652+K00826+K01652+K01652+K01687+K01464+K09680+K01922+K00053+K09680+K00207+K01687+K09680+K01687+K01687+K09680+K00207+K01922
Biotin metabolism	ko00780	48	c100398.graph_c1;c101929.graph_c5;c103362.graph_c0;c105218.graph_c2;c105401.graph_c0;c106093.graph_c1;c107345.graph_c0;c107578.graph_c2;c108546.graph_c1;c110034.graph_c0;c110034.graph_c4;c110034.graph_c5;c110817.graph_c4;c112354.graph_c0;c113633.graph_c3;c114320.graph_c0;c116561.graph_c0;c116863.graph_c5;c117098.graph_c0;c117612.graph_c0;c118987.graph_c0;c129929.graph_c0;c132270.graph_c0;c135051.…	K00208+K09458+K09458+K00059+K00208+K01012+K00059+K00208+K09458+K09458+K09458+K09458+K00059+K00652+K09458+K19562+K09458+K00208+K01942+K19562+K00059+K00059+K09458+K09458+K00059+K00059+K00059+K09458+K09458+K09458+K00059+K00059+K00059+K00652+K00059+K00059+K00208+K00059+K19562+K00059+K00208+K00208+K00059+K00652+K00208+K00059+K00059+K09458
Lipoic acid metabolism	ko00785	6	c107452.graph_c0;c107452.graph_c1;c107797.graph_c0;c111636.graph_c0;c116848.graph_c1;c176674.graph_c0;	K03644+K03644+K03801+K03644+K03801+K03801
Folate biosynthesis	ko00790	31	c100315.graph_c0;c102027.graph_c0;c105341.graph_c0;c107290.graph_c0;c107813.graph_c4;c108159.graph_c0;c108594.graph_c0;c111319.graph_c0;c111597.graph_c0;c111638.graph_c4;c112907.graph_c0;c115842.graph_c5;c116298.graph_c1;c117839.graph_c0;c120973.graph_c0;c131664.graph_c0;c145373.graph_c0;c146880.graph_c0;c170292.graph_c0;c180086.graph_c0;c180104.graph_c0;c180723.graph_c0;c187491.graph_c0;c189007.…	K03639+K01307+K13998+K20457+K01930+K01930+K03637+K01633+K03637+K01930+K01495+K13950+K01495+K13941+K03637+K13998+K01930+K01495+K13941+K01930+K13950+K13998+K13998+K03635+K13950+K03637+K03635+K21232+K21232+K13950+K18482
Porphyrin and chlorophyll metabolism	ko00860	81	c100278.graph_c0;c101826.graph_c2;c104728.graph_c1;c105829.graph_c0;c106313.graph_c0;c106612.graph_c2;c106677.graph_c1;c106787.graph_c0;c107010.graph_c0;c107219.graph_c2;c107993.graph_c0;c108421.graph_c0;c109292.graph_c1;c109346.graph_c0;c109497.graph_c0;c109497.graph_c1;c109514.graph_c1;c110416.graph_c1;c110416.graph_c2;c110582.graph_c0;c111131.graph_c2;c112529.graph_c2;c112866.graph_c1;c113146.…	K01772+K02492+K00510+K00510+K01885+K08099+K00231+K10960+K02492+K01772+K13606+K00510+K13545+K01845+K19073+K19073+K01599+K04040+K04040+K01698+K00228+K13606+K04040+K01719+K02259+K03405+K19054+K01845+K01749+K02257+K18010+K01772+K13606+K13600+K01885+K00218+K01749+K03403+K00510+K01772+K01885+K10960+K01885+K03403+K01772+K01885+K01845+K01749+K02257+K04038+K00218+K10960+K02259+K13071+K01885+K01885+K01885+…
Terpenoid backbone biosynthesis	ko00900	91	c100144.graph_c0;c101599.graph_c2;c102802.graph_c0;c102978.graph_c0;c103245.graph_c2;c103245.graph_c3;c103495.graph_c0;c104925.graph_c0;c105333.graph_c4;c105655.graph_c0;c106095.graph_c1;c106265.graph_c0;c106436.graph_c1;c106456.graph_c1;c106596.graph_c0;c106787.graph_c0;c107132.graph_c0;c107134.graph_c1;c107800.graph_c4;c107899.graph_c0;c108304.graph_c0;c108794.graph_c4;c109332.graph_c1;c109956.…	K05955+K06013+K03527+K05356+K01662+K01662+K00869+K05954+K00587+K01823+K01823+K05906+K00021+K01662+K01662+K10960+K15889+K03527+K00099+K00991+K00021+K01770+K03526+K11778+K01823+K01597+K01662+K15892+K00626+K14066+K11778+K00938+K01662+K01662+K00626+K15892+K00021+K01641+K01641+K01662+K01641+K15891+K15891+K01641+K11778+K13789+K00099+K10960+K00099+K00626+K00869+K01662+K10960+K00099+K00626+K06013+K01662+…
Monoterpenoid biosynthesis	ko00902	6	c103936.graph_c2;c115889.graph_c5;c179087.graph_c0;c184399.graph_c0;c86851.graph_c0;c93658.graph_c0;	K15086+K15095+K15095+K15095+K15095+K18108
Limonene and pinene degradation	ko00903	7	c116271.graph_c0;c134705.graph_c0;c146118.graph_c0;c170685.graph_c0;c76529.graph_c0;c85685.graph_c2;c95320.graph_c1;	K00128+K00128+K00128+K00128+K00128+K00128+K00128
Diterpenoid biosynthesis	ko00904	18	c100655.graph_c0;c100655.graph_c1;c101829.graph_c0;c101887.graph_c0;c104119.graph_c0;c104119.graph_c3;c105403.graph_c1;c106128.graph_c0;c113873.graph_c3;c115993.graph_c1;c122465.graph_c0;c54367.graph_c0;c65801.graph_c0;c83470.graph_c1;c91711.graph_c0;c94789.graph_c0;c96072.graph_c0;c97749.graph_c1;	K04123+K04123+K17982+K04124+K04125+K04125+K04123+K04120+K04124+K04121+K04124+K17982+K05282+K04123+K04122+K04125+K04125+K05282
Brassinosteroid biosynthesis	ko00905	14	c103295.graph_c0;c106332.graph_c0;c106762.graph_c1;c111507.graph_c0;c114162.graph_c0;c114476.graph_c2;c114783.graph_c0;c130495.graph_c0;c167711.graph_c0;c56963.graph_c0;c94781.graph_c0;c94781.graph_c1;c95144.graph_c0;c96169.graph_c0;	K15639+K12639+K12638+K12640+K09587+K12640+K09588+K12638+K12639+K15639+K15639+K15639+K15639+K12637
Carotenoid biosynthesis	ko00906	50	c102749.graph_c1;c102945.graph_c0;c103074.graph_c0;c103201.graph_c0;c103350.graph_c0;c103510.graph_c1;c104826.graph_c4;c106043.graph_c0;c106779.graph_c0;c107873.graph_c0;c108133.graph_c1;c108741.graph_c1;c109620.graph_c1;c109893.graph_c0;c110018.graph_c0;c110544.graph_c0;c113873.graph_c5;c115069.graph_c3;c116714.graph_c5;c117213.graph_c0;c117627.graph_c3;c117869.graph_c0;c119521.graph_c0;c119993.…	K15746+K15746+K09841+K02293+K02291+K09840+K02293+K17911+K15747+K09840+K09835+K00514+K15744+K09838+K06443+K09837+K02291+K00514+K09838+K09840+K06444+K09842+K09840+K09840+K09841+K09840+K14595+K09838+K02291+K02291+K09841+K09842+K09838+K00514+K02291+K02291+K09840+K09840+K09842+K02291+K02291+K02291+K14593+K09843+K09843+K15746+K15746+K09840+K09839+K09843
Zeatin biosynthesis	ko00908	26	c103091.graph_c0;c105024.graph_c3;c105024.graph_c4;c105780.graph_c2;c106250.graph_c0;c106566.graph_c0;c108831.graph_c1;c111577.graph_c0;c112133.graph_c2;c115548.graph_c3;c134379.graph_c0;c143546.graph_c0;c156514.graph_c0;c183066.graph_c0;c202115.graph_c0;c48227.graph_c0;c49792.graph_c0;c59577.graph_c1;c62480.graph_c0;c86612.graph_c0;c91154.graph_c0;c93254.graph_c0;c96942.graph_c0;c97933.graph_c1;…	K00791+K00279+K00279+K10760+K00279+K00279+K10760+K00279+K13495+K00791+K00791+K00279+K00279+K00279+K13495+K00279+K13495+K00279+K00279+K13495+K10760+K00279+K10760+K10717+K00279+K00279
Sesquiterpenoid and triterpenoid biosynthesis	ko00909	14	c103044.graph_c2;c112198.graph_c1;c112656.graph_c0;c117013.graph_c1;c117013.graph_c4;c180763.graph_c0;c183277.graph_c0;c193407.graph_c0;c207491.graph_c0;c30864.graph_c0;c40718.graph_c0;c56292.graph_c0;c86925.graph_c0;c97430.graph_c0;	K00801+K00511+K00511+K15891+K15891+K15812+K15803+K00801+K00511+K00801+K15803+K15803+K15803+K15803
Nitrogen metabolism	ko00910	69	c102713.graph_c0;c103814.graph_c0;c103814.graph_c1;c104154.graph_c0;c104699.graph_c0;c105350.graph_c4;c105819.graph_c3;c106960.graph_c0;c106992.graph_c5;c107413.graph_c1;c107450.graph_c0;c107940.graph_c3;c108112.graph_c0;c108191.graph_c1;c108196.graph_c1;c108196.graph_c5;c108827.graph_c2;c109186.graph_c0;c109814.graph_c1;c109985.graph_c0;c110784.graph_c0;c113061.graph_c0;c114478.graph_c1;c114847.…	K01915+K00261+K00261+K01915+K00264+K01674+K10534+K02575+K00264+K00262+K02575+K01674+K01673+K00261+K00366+K00366+K00264+K00264+K01674+K01674+K00262+K10534+K10534+K01673+K01455+K00264+K01674+K00264+K01915+K01915+K01915+K10534+K01674+K00264+K00264+K00264+K01915+K00264+K00284+K10534+K00284+K00264+K02575+K01915+K01455+K01673+K00264+K01915+K01455+K01915+K00264+K00284+K00261+K01674+K01674+K01674+K01673+…
Sulfur metabolism	ko00920	67	c101130.graph_c4;c102412.graph_c0;c103555.graph_c0;c103577.graph_c0;c103684.graph_c1;c103690.graph_c1;c103766.graph_c0;c103766.graph_c1;c105037.graph_c3;c105153.graph_c0;c106434.graph_c0;c107055.graph_c2;c107094.graph_c2;c107865.graph_c0;c108242.graph_c0;c108243.graph_c0;c109922.graph_c0;c113213.graph_c0;c113351.graph_c0;c114516.graph_c1;c114929.graph_c1;c115246.graph_c0;c115889.graph_c2;c116666.…	K08738+K01082+K13811+K13811+K00860+K15422+K15422+K15422+K08738+K00640+K00392+K00392+K01738+K00640+K01738+K00387+K05907+K17725+K01082+K01739+K00640+K00860+K08738+K00640+K01738+K00640+K08738+K01011+K05907+K00640+K01738+K02046+K02045+K13034+K01738+K08738+K15422+K17069+K02047+K01738+K02045+K02045+K01011+K13034+K00387+K00640+K00380+K17725+K01739+K00640+K17069+K05907+K02045+K05907+K00640+K01738+K00392+…
Phenylpropanoid biosynthesis	ko00940	180	c100142.graph_c2;c100680.graph_c1;c101184.graph_c0;c101184.graph_c1;c101315.graph_c0;c101397.graph_c0;c101397.graph_c1;c101628.graph_c1;c102159.graph_c0;c102437.graph_c0;c102516.graph_c0;c102950.graph_c4;c103009.graph_c3;c103076.graph_c0;c103114.graph_c1;c103248.graph_c0;c103479.graph_c0;c103698.graph_c3;c103911.graph_c0;c104169.graph_c1;c104211.graph_c1;c104945.graph_c2;c104975.graph_c1;c104975.…	K00588+K10775+K00430+K00430+K09753+K01188+K01188+K00430+K01188+K00083+K05349+K05349+K01188+K05350+K01904+K05350+K00430+K01904+K00430+K00487+K00430+K13066+K00430+K00430+K11188+K12355+K12355+K12355+K01188+K13066+K13066+K01188+K00430+K00430+K01904+K05349+K00083+K00083+K00430+K01188+K13065+K01188+K00430+K00430+K13065+K13065+K01188+K00430+K01188+K13066+K13065+K09754+K09754+K09754+K00430+K00430+K09754+…
Flavonoid biosynthesis	ko00941	60	c100142.graph_c2;c100503.graph_c0;c100809.graph_c0;c104169.graph_c1;c105170.graph_c1;c106190.graph_c0;c106683.graph_c0;c108934.graph_c1;c109649.graph_c0;c109649.graph_c1;c111103.graph_c1;c111436.graph_c3;c111436.graph_c4;c111436.graph_c5;c112108.graph_c0;c112108.graph_c1;c113648.graph_c1;c113721.graph_c1;c114373.graph_c0;c114610.graph_c0;c114639.graph_c1;c114730.graph_c0;c115169.graph_c1;c116927.…	K00588+K05277+K00475+K00487+K13082+K05280+K00660+K13065+K13065+K13065+K13065+K09754+K09754+K09754+K09754+K09754+K00475+K00588+K00588+K01859+K13081+K13081+K08695+K05280+K00475+K13065+K00660+K00588+K13065+K09754+K05280+K13082+K13065+K13082+K00660+K00475+K00660+K00660+K05277+K00487+K13065+K00660+K13065+K00588+K00588+K00588+K13065+K00487+K00660+K00660+K00660+K00660+K00660+K05278+K13065+K13065+K00588+…
Anthocyanin biosynthesis	ko00942	1	c74488.graph_c0;	K12930
Flavone and flavonol biosynthesis	ko00944	7	c100513.graph_c0;c106190.graph_c0;c116927.graph_c2;c153518.graph_c0;c47393.graph_c0;c71422.graph_c0;c89529.graph_c0;	K10757+K05280+K05280+K05280+K10757+K05279+K05279
Stilbenoid, diarylheptanoid and gingerol biosynthesis	ko00945	30	c100142.graph_c2;c104169.graph_c1;c108934.graph_c1;c109649.graph_c0;c109649.graph_c1;c111103.graph_c1;c111436.graph_c3;c111436.graph_c4;c111436.graph_c5;c112108.graph_c0;c112108.graph_c1;c113721.graph_c1;c114373.graph_c0;c126981.graph_c0;c147058.graph_c0;c151033.graph_c0;c151537.graph_c0;c165448.graph_c0;c198553.graph_c0;c203212.graph_c0;c48716.graph_c0;c53684.graph_c0;c53684.graph_c1;c53684.grap…	K00588+K00487+K13065+K13065+K13065+K13065+K09754+K09754+K09754+K09754+K09754+K00588+K00588+K13065+K00588+K13065+K09754+K13065+K00487+K13065+K13065+K00588+K00588+K00588+K13065+K00487+K13065+K13065+K00588+K00487
Isoquinoline alkaloid biosynthesis	ko00950	70	c100261.graph_c1;c100438.graph_c0;c104267.graph_c0;c104480.graph_c5;c106652.graph_c0;c106759.graph_c0;c107938.graph_c0;c108396.graph_c0;c109421.graph_c0;c109421.graph_c3;c110242.graph_c1;c110867.graph_c0;c110987.graph_c1;c111213.graph_c0;c112190.graph_c0;c112351.graph_c0;c112397.graph_c0;c112397.graph_c2;c112526.graph_c1;c112823.graph_c0;c112860.graph_c0;c112885.graph_c0;c112969.graph_c1;c113578.…	K00422+K13384+K00422+K01592+K00276+K01592+K00815+K00276+K00422+K00422+K00276+K00422+K01592+K00276+K00815+K14455+K00276+K00276+K00422+K00276+K00422+K00815+K00811+K00815+K00815+K00815+K01592+K00276+K14454+K00422+K15849+K15849+K15849+K15849+K01592+K13384+K00276+K15849+K15849+K13384+K00422+K01592+K00815+K01592+K00815+K01592+K00811+K01592+K15849+K00276+K00276+K14454+K00276+K01592+K15849+K00811+K00276+…
Tropane, piperidine and pyridine alkaloid biosynthesis	ko00960	59	c105172.graph_c6;c106652.graph_c0;c107938.graph_c0;c108396.graph_c0;c110242.graph_c1;c111213.graph_c0;c112190.graph_c0;c112351.graph_c0;c112383.graph_c3;c112397.graph_c0;c112397.graph_c2;c112793.graph_c1;c112793.graph_c2;c112823.graph_c0;c112885.graph_c0;c112969.graph_c1;c113578.graph_c1;c113578.graph_c2;c113578.graph_c4;c113794.graph_c0;c113866.graph_c3;c114234.graph_c0;c114234.graph_c4;c114234.…	K00817+K00276+K00815+K00276+K00276+K00276+K00815+K14455+K00817+K00276+K00276+K08081+K08081+K00276+K00815+K00811+K00815+K00815+K00815+K00276+K14454+K15849+K15849+K15849+K08081+K15849+K08081+K00276+K15849+K15849+K00815+K00817+K00815+K00811+K00817+K15849+K08081+K00276+K00276+K08081+K14454+K08081+K08081+K00276+K08081+K08081+K15849+K00811+K08081+K00276+K00276+K14454+K15849+K15849+K08081+K14454+K00817+…
Glucosinolate biosynthesis	ko00966	1	c99321.graph_c0;	K11820
Aminoacyl-tRNA biosynthesis	ko00970	118	c100541.graph_c0;c100541.graph_c1;c102885.graph_c0;c102996.graph_c0;c103390.graph_c1;c103629.graph_c1;c104086.graph_c5;c105147.graph_c0;c105767.graph_c0;c105792.graph_c0;c106313.graph_c0;c107383.graph_c0;c107579.graph_c1;c107812.graph_c1;c108030.graph_c0;c108961.graph_c2;c109326.graph_c0;c109797.graph_c1;c110072.graph_c0;c110192.graph_c0;c110220.graph_c2;c110855.graph_c2;c110941.graph_c0;c111052.…	K01874+K01874+K01883+K01887+K01872+K01875+K01872+K01883+K01881+K01886+K01885+K01867+K04567+K01880+K00604+K01874+K01893+K01892+K01867+K01872+K01889+K01876+K01867+K14164+K01869+K01867+K01868+K02433+K01889+K01893+K01867+K01870+K01876+K01881+K01870+K01869+K01875+K01866+K01873+K01892+K01868+K14164+K01876+K01892+K01893+K01876+K01890+K04567+K04567+K01868+K01885+K01873+K01880+K01872+K01870+K02433+K01876+…
Biosynthesis of unsaturated fatty acids	ko01040	74	c100578.graph_c1;c102097.graph_c0;c102097.graph_c1;c102097.graph_c2;c103915.graph_c2;c103982.graph_c2;c104722.graph_c0;c105218.graph_c2;c105391.graph_c1;c105448.graph_c1;c105448.graph_c2;c106449.graph_c1;c107345.graph_c0;c107526.graph_c6;c109758.graph_c0;c110321.graph_c0;c110817.graph_c4;c111673.graph_c0;c113362.graph_c0;c115247.graph_c5;c116344.graph_c0;c116802.graph_c5;c117132.graph_c1;c117263.…	K10251+K10258+K10258+K10258+K03921+K03921+K10703+K00059+K00232+K10703+K10703+K00232+K00059+K00232+K07513+K01068+K00059+K10251+K03921+K00232+K10256+K10258+K00232+K03921+K00059+K07513+K00059+K00059+K00059+K10256+K00232+K07513+K07513+K10251+K00059+K01068+K10256+K01068+K07513+K00059+K03921+K07513+K10251+K00059+K00059+K10251+K07513+K00059+K00059+K01068+K10256+K10256+K00059+K00232+K00059+K00059+K10251+…
Carbon metabolism	ko01200	571	c100036.graph_c1;c100061.graph_c1;c100298.graph_c0;c100582.graph_c0;c100767.graph_c1;c100900.graph_c0;c101167.graph_c0;c101167.graph_c1;c101452.graph_c0;c101523.graph_c0;c101552.graph_c0;c101685.graph_c1;c101787.graph_c0;c101953.graph_c1;c101995.graph_c2;c102383.graph_c1;c102389.graph_c1;c102428.graph_c2;c102838.graph_c2;c102991.graph_c0;c102991.graph_c1;c103037.graph_c0;c103075.graph_c0;c103338.…	K00026+K00028+K01807+K00855+K00131+K03781+K00030+K00030+K00134+K00234+K00162+K00873+K00134+K15918+K00121+K01057+K00831+K00036+K11517+K00850+K00850+K00600+K01638+K02160+K00873+K03841+K01623+K00873+K00873+K00844+K00844+K00261+K00261+K01900+K00036+K00873+K00036+K01810+K01938+K01689+K02160+K00640+K01938+K00036+K00121+K11517+K01595+K01595+K02160+K01899+K00382+K00627+K00627+K01681+K01834+K01810+K01803+…
2-Oxocarboxylic acid metabolism	ko01210	127	c101167.graph_c0;c101167.graph_c1;c101208.graph_c0;c102745.graph_c0;c103249.graph_c0;c103468.graph_c1;c104499.graph_c1;c105002.graph_c0;c105592.graph_c1;c105592.graph_c2;c105853.graph_c0;c106210.graph_c0;c106407.graph_c0;c107082.graph_c0;c107355.graph_c0;c108009.graph_c0;c108158.graph_c0;c108590.graph_c0;c108700.graph_c0;c108942.graph_c0;c109716.graph_c0;c109814.graph_c2;c110509.graph_c3;c111313.…	K00030+K00030+K01704+K00620+K01649+K00818+K14677+K00052+K00053+K00053+K01681+K14677+K14272+K00052+K00030+K01681+K00053+K00814+K00031+K00145+K01438+K01681+K00620+K00928+K00053+K00826+K01647+K01652+K14455+K00811+K14682+K00826+K14454+K00818+K00818+K00818+K01647+K01647+K01681+K01652+K01653+K01703+K01647+K01647+K01649+K12153+K01681+K01687+K01681+K01652+K01687+K01704+K01652+K00818+K01702+K00620+K01647+…
Fatty acid metabolism	ko01212	163	c100363.graph_c1;c100398.graph_c1;c100578.graph_c1;c100814.graph_c1;c101929.graph_c5;c102097.graph_c0;c102097.graph_c1;c102097.graph_c2;c102709.graph_c3;c103338.graph_c1;c103362.graph_c0;c103915.graph_c2;c103952.graph_c0;c103982.graph_c2;c104013.graph_c2;c104110.graph_c0;c104722.graph_c0;c104896.graph_c1;c104959.graph_c0;c105095.graph_c0;c105218.graph_c2;c105391.graph_c1;c105401.graph_c0;c105448.…	K00648+K00208+K10251+K01897+K09458+K10258+K10258+K10258+K00645+K02160+K09458+K03921+K00648+K03921+K00648+K10527+K10703+K10781+K10527+K02160+K00059+K00232+K00208+K10703+K10703+K02160+K00232+K11262+K00059+K00232+K00208+K01897+K09458+K07513+K01961+K01961+K09458+K09458+K09458+K10527+K00059+K01897+K01897+K02160+K00626+K10251+K01074+K03921+K00626+K10781+K09458+K00232+K01897+K01962+K07512+K10256+K09458+…
Biosynthesis of amino acids	ko01230	516	c100290.graph_c0;c100298.graph_c0;c100745.graph_c0;c101167.graph_c0;c101167.graph_c1;c101208.graph_c0;c101452.graph_c0;c101485.graph_c0;c101642.graph_c0;c101685.graph_c1;c101787.graph_c0;c102153.graph_c3;c102389.graph_c1;c102713.graph_c0;c102745.graph_c0;c102879.graph_c2;c102991.graph_c0;c102991.graph_c1;c103037.graph_c0;c103181.graph_c2;c103249.graph_c0;c103330.graph_c1;c103330.graph_c3;c103330.…	K00549+K01807+K01940+K00030+K00030+K01704+K00134+K01696+K12657+K00873+K00134+K01760+K00831+K01915+K00620+K01778+K00850+K00850+K00600+K01735+K01649+K00549+K00549+K00549+K14085+K01695+K00873+K00818+K01623+K00873+K00873+K00549+K11755+K00766+K01915+K00873+K00611+K14677+K00264+K05359+K00052+K13832+K13832+K01689+K00640+K00817+K05359+K01693+K00053+K00053+K01681+K01834+K00215+K00013+K14677+K01803+K00600+…
Vancomycin resistance	ko01502	3	c113591.graph_c0;c116255.graph_c2;c165914.graph_c0;	K01000+K01000+K01000
ABC transporters	ko02010	63	c100633.graph_c0;c107717.graph_c0;c108609.graph_c0;c109219.graph_c1;c109387.graph_c6;c109838.graph_c0;c111534.graph_c0;c112746.graph_c0;c113010.graph_c0;c113754.graph_c0;c115149.graph_c1;c115983.graph_c1;c116310.graph_c1;c116425.graph_c6;c116770.graph_c0;c117633.graph_c0;c120836.graph_c0;c126177.graph_c0;c129239.graph_c0;c135887.graph_c0;c136188.graph_c0;c139606.graph_c0;c140487.graph_c0;c142555.…	K05658+K05658+K05658+K05658+K05658+K05658+K05658+K05674+K05674+K05658+K05663+K05643+K05658+K05658+K05658+K05658+K05658+K05643+K05658+K05658+K05658+K05658+K05658+K05658+K05658+K02046+K02045+K05658+K05677+K05658+K02047+K02045+K02045+K05658+K05677+K05658+K05658+K05657+K05658+K05643+K05658+K05658+K02045+K05658+K05663+K05658+K05658+K05658+K05658+K05658+K05658+K05658+K05658+K05658+K05658+K05658+K05658+…
Ribosome biogenesis in eukaryotes	ko03008	103	c100048.graph_c1;c101872.graph_c1;c104152.graph_c1;c104152.graph_c3;c104864.graph_c2;c105035.graph_c3;c105040.graph_c0;c105384.graph_c0;c106064.graph_c1;c106833.graph_c0;c107421.graph_c0;c107600.graph_c1;c107667.graph_c1;c107688.graph_c2;c107762.graph_c1;c107771.graph_c2;c108563.graph_c0;c109933.graph_c1;c109933.graph_c2;c110028.graph_c4;c110460.graph_c0;c110743.graph_c1;c111300.graph_c4;c111369.…	K07178+K14573+K14563+K14563+K07936+K11131+K14549+K11128+K14545+K14558+K14561+K14539+K14570+K03539+K14569+K14566+K14564+K12845+K12845+K14559+K03537+K14538+K12619+K12845+K14573+K03538+K11108+K14521+K14548+K01164+K14550+K12619+K14553+K14564+K14564+K14550+K12619+K14544+K14544+K14574+K03097+K03115+K14560+K06943+K14552+K14567+K14546+K14556+K14559+K03097+K14573+K14536+K14546+K14546+K03115+K03115+K11883+…
Ribosome	ko03010	465	c100151.graph_c0;c100327.graph_c3;c100705.graph_c0;c100859.graph_c0;c100942.graph_c0;c101165.graph_c1;c101196.graph_c0;c101250.graph_c0;c101280.graph_c1;c101453.graph_c2;c101503.graph_c0;c101540.graph_c1;c101540.graph_c3;c101655.graph_c0;c101695.graph_c1;c101891.graph_c0;c101986.graph_c0;c102054.graph_c4;c102410.graph_c0;c102467.graph_c0;c102471.graph_c0;c102741.graph_c0;c103030.graph_c0;c103237.…	K02951+K02866+K02865+K02963+K02955+K02941+K02970+K02884+K02959+K02935+K02929+K02866+K02866+K02877+K02903+K02868+K02984+K02976+K02985+K02998+K02966+K02915+K02969+K02880+K02957+K02936+K02984+K02914+K02951+K02893+K02992+K02953+K02864+K02932+K02943+K02947+K02945+K02966+K02966+K02989+K02925+K02908+K02939+K02889+K02889+K02935+K02949+K02898+K02898+K02991+K02871+K02880+K02875+K02911+K02911+K02993+K02925+…
RNA transport	ko03013	251	c100317.graph_c0;c101275.graph_c0;c101275.graph_c1;c101346.graph_c0;c101526.graph_c0;c101682.graph_c0;c102186.graph_c3;c102278.graph_c2;c102462.graph_c1;c102501.graph_c1;c102966.graph_c2;c103152.graph_c0;c103284.graph_c0;c103284.graph_c1;c103421.graph_c2;c103421.graph_c3;c103657.graph_c0;c103736.graph_c0;c103856.graph_c0;c103935.graph_c0;c104117.graph_c5;c104216.graph_c0;c104260.graph_c4;c104285.…	K03260+K13114+K13114+K03113+K13174+K13151+K14004+K12876+K14321+K03241+K03754+K10577+K03243+K03243+K03240+K03240+K03253+K03231+K14292+K03260+K00784+K14309+K14324+K03252+K13025+K02516+K14327+K18213+K18213+K03251+K14297+K07936+K03259+K03259+K14298+K14301+K14307+K14304+K14297+K18213+K14293+K12881+K03239+K14312+K12880+K12160+K03242+K03231+K03250+K03247+K03254+K12812+K12812+K13114+K03539+K03254+K03680+…
mRNA surveillance pathway	ko03015	182	c100688.graph_c1;c101275.graph_c0;c101275.graph_c1;c101513.graph_c0;c102074.graph_c0;c102106.graph_c0;c102127.graph_c0;c102278.graph_c2;c102434.graph_c0;c102491.graph_c1;c103174.graph_c0;c103286.graph_c1;c103286.graph_c2;c103286.graph_c3;c104260.graph_c4;c104365.graph_c1;c104409.graph_c0;c104468.graph_c1;c104554.graph_c0;c104874.graph_c0;c105492.graph_c2;c105632.graph_c5;c105833.graph_c2;c106324.…	K14398+K13114+K13114+K11584+K14416+K14376+K06269+K12876+K00565+K14411+K04354+K14376+K14376+K14376+K14324+K13025+K14327+K14411+K00565+K14400+K04354+K14411+K06100+K14962+K12881+K14404+K06100+K12812+K12812+K13114+K03267+K14401+K03265+K14962+K14399+K14411+K12881+K12876+K14408+K15542+K12812+K12881+K14328+K11584+K03265+K04354+K11583+K14376+K06269+K06269+K06965+K14398+K14376+K13126+K13126+K04354+K11584+…
RNA degradation	ko03018	162	c100507.graph_c0;c101813.graph_c0;c102178.graph_c0;c102229.graph_c0;c102229.graph_c2;c102594.graph_c1;c102604.graph_c0;c102964.graph_c1;c102991.graph_c0;c102991.graph_c1;c103464.graph_c1;c104304.graph_c4;c104396.graph_c2;c104802.graph_c0;c104859.graph_c1;c105090.graph_c1;c105623.graph_c1;c105623.graph_c2;c105666.graph_c1;c105803.graph_c1;c106663.graph_c1;c107632.graph_c1;c107828.graph_c0;c107828.…	K12627+K12605+K07573+K12603+K12603+K01148+K14442+K12605+K00850+K00850+K12603+K04077+K12599+K12585+K12622+K01689+K04077+K04077+K12586+K01148+K12590+K10643+K12617+K12617+K01689+K00850+K12608+K12604+K12624+K00962+K00850+K12607+K14442+K12581+K14442+K03514+K12587+K12580+K12611+K04077+K12603+K13126+K13126+K11600+K12626+K12592+K12619+K00962+K03681+K12603+K12603+K00850+K12621+K01148+K12613+K12587+K14442+…
RNA polymerase	ko03020	53	c102633.graph_c1;c103374.graph_c0;c104300.graph_c1;c104736.graph_c1;c104947.graph_c0;c105118.graph_c0;c105518.graph_c1;c106050.graph_c1;c108656.graph_c1;c109189.graph_c1;c109491.graph_c2;c109533.graph_c0;c109533.graph_c1;c109640.graph_c1;c110101.graph_c2;c110559.graph_c0;c112545.graph_c0;c112869.graph_c1;c113437.graph_c2;c113492.graph_c0;c113912.graph_c0;c114060.graph_c0;c114430.graph_c0;c114737.…	K03015+K03027+K03000+K03013+K03006+K03040+K03043+K03010+K03016+K03005+K03008+K03046+K03046+K03046+K03006+K02999+K03014+K03043+K14721+K03022+K03023+K03019+K03012+K03046+K03046+K03018+K03013+K03026+K03026+K03002+K03006+K03013+K03046+K03046+K03046+K03021+K03043+K03010+K03006+K03014+K03005+K03006+K03006+K03006+K03046+K03046+K03011+K03012+K03007+K03006+K03006+K03046+K03020
Basal transcription factors	ko03022	55	c100709.graph_c0;c100863.graph_c2;c100940.graph_c0;c101342.graph_c0;c101416.graph_c1;c102816.graph_c0;c103520.graph_c0;c105571.graph_c1;c105913.graph_c0;c107325.graph_c4;c107412.graph_c0;c107412.graph_c1;c107635.graph_c0;c108666.graph_c5;c108751.graph_c5;c109715.graph_c0;c110344.graph_c1;c110344.graph_c2;c110417.graph_c0;c111032.graph_c4;c111864.graph_c0;c111872.graph_c3;c112088.graph_c1;c112214.…	K03136+K03126+K06634+K03131+K10843+K03138+K03142+K03120+K03124+K03123+K03122+K03122+K03143+K03124+K03129+K02202+K03124+K03124+K03130+K14649+K03125+K14649+K03138+K03132+K03128+K03130+K03124+K10842+K14649+K10844+K03126+K03126+K03141+K03130+K03144+K03124+K03134+K03138+K03126+K03138+K06634+K03129+K03125+K14649+K03120+K03138+K03138+K10845+K03120+K03135+K02202+K03127+K03139+K03124+K03137
DNA replication	ko03030	67	c100428.graph_c1;c101194.graph_c1;c102512.graph_c1;c102963.graph_c0;c103775.graph_c2;c103990.graph_c2;c104130.graph_c0;c104145.graph_c0;c104570.graph_c0;c104985.graph_c0;c105022.graph_c0;c106069.graph_c0;c106419.graph_c0;c106780.graph_c0;c106893.graph_c1;c107036.graph_c0;c107224.graph_c1;c107664.graph_c0;c109001.graph_c0;c109131.graph_c1;c109279.graph_c2;c109386.graph_c3;c109962.graph_c3;c110133.…	K10756+K02209+K04802+K10755+K07466+K02210+K03469+K02540+K03469+K07466+K03504+K02328+K07466+K10747+K07466+K07466+K10747+K10756+K10739+K10754+K10747+K10756+K10756+K07466+K03505+K10744+K10742+K03469+K10755+K10747+K02335+K03469+K02327+K02324+K02320+K07466+K10747+K04799+K02540+K10747+K10747+K02210+K10743+K03470+K03504+K03470+K03469+K03469+K01972+K02540+K03469+K02542+K03469+K10743+K04802+K02210+K10747+…
Spliceosome	ko03040	307	c100286.graph_c1;c100507.graph_c0;c100603.graph_c1;c100688.graph_c0;c100712.graph_c1;c101234.graph_c0;c101333.graph_c1;c101404.graph_c0;c101978.graph_c0;c101978.graph_c1;c102045.graph_c0;c102107.graph_c1;c102278.graph_c2;c102480.graph_c4;c102551.graph_c0;c102702.graph_c0;c102862.graph_c0;c102985.graph_c4;c103069.graph_c0;c103233.graph_c0;c103367.graph_c6;c103401.graph_c0;c103478.graph_c0;c103835.…	K12842+K12627+K12850+K12871+K12830+K12891+K03283+K09567+K03283+K03283+K03283+K12819+K12876+K12896+K12828+K12820+K12864+K12900+K12817+K12865+K12870+K12831+K12823+K12897+K12823+K12893+K12823+K12823+K12891+K12826+K13025+K12826+K12622+K12896+K11088+K12741+K11096+K12815+K12840+K12837+K12822+K12881+K11099+K12880+K12860+K12837+K12831+K03283+K03283+K03283+K03283+K03283+K12741+K12837+K03283+K12873+K12844+…
Proteasome	ko03050	87	c100649.graph_c0;c100672.graph_c0;c100915.graph_c0;c100915.graph_c1;c101607.graph_c0;c102130.graph_c0;c102130.graph_c1;c102767.graph_c0;c102767.graph_c2;c103223.graph_c2;c103223.graph_c3;c103743.graph_c0;c104098.graph_c0;c104355.graph_c0;c104417.graph_c1;c105032.graph_c5;c105246.graph_c0;c106036.graph_c1;c106308.graph_c1;c106356.graph_c0;c107673.graph_c3;c107673.graph_c5;c107708.graph_c0;c107925.…	K02734+K02732+K03062+K03062+K03028+K03065+K03065+K02726+K02726+K03030+K03030+K03028+K03066+K03030+K03037+K02726+K06700+K02735+K02725+K03035+K03039+K03039+K03039+K02728+K02728+K03032+K03036+K02729+K03029+K03038+K03066+K02738+K02727+K02729+K03033+K02736+K06699+K03066+K02730+K03065+K03061+K03065+K03032+K03066+K03032+K02731+K02729+K02728+K03062+K02735+K03039+K02737+K02726+K02738+K02738+K03063+K06700+…
Protein export	ko03060	80	c100034.graph_c0;c100264.graph_c0;c100264.graph_c1;c100636.graph_c0;c101186.graph_c0;c101843.graph_c1;c102026.graph_c1;c102613.graph_c0;c102815.graph_c5;c103635.graph_c0;c104187.graph_c0;c105847.graph_c0;c106532.graph_c0;c106532.graph_c1;c107492.graph_c6;c107529.graph_c0;c107868.graph_c0;c108447.graph_c0;c108823.graph_c2;c108859.graph_c0;c109393.graph_c1;c109519.graph_c0;c109657.graph_c0;c110238.…	K03118+K03217+K03217+K09647+K03100+K03217+K09490+K09648+K03070+K10956+K03105+K12948+K03100+K03100+K12275+K09490+K12948+K09647+K03217+K07342+K13431+K12947+K03106+K03116+K03217+K03107+K10956+K03070+K03217+K13280+K03108+K03108+K09490+K03070+K09540+K03110+K12948+K03070+K12946+K03110+K03217+K10956+K03107+K03100+K03100+K12947+K10956+K03070+K03110+K03070+K03070+K03110+K03070+K12272+K03107+K03110+K03217+…
Base excision repair	ko03410	43	c101841.graph_c0;c102294.graph_c0;c102512.graph_c1;c103990.graph_c4;c104180.graph_c2;c105022.graph_c0;c105072.graph_c0;c106069.graph_c0;c106780.graph_c0;c107204.graph_c0;c107224.graph_c1;c107313.graph_c0;c107581.graph_c0;c109044.graph_c0;c109279.graph_c2;c110527.graph_c0;c111484.graph_c0;c112332.graph_c4;c112337.graph_c3;c113250.graph_c0;c113787.graph_c2;c114400.graph_c1;c114654.graph_c0;c114969.…	K10773+K01247+K04802+K10798+K10803+K03504+K01142+K02328+K10747+K03512+K10747+K10801+K01246+K03648+K10747+K03505+K10798+K10747+K02335+K02327+K03648+K02324+K10563+K10801+K03652+K10802+K10747+K04799+K01246+K10747+K10747+K01247+K03504+K01142+K01247+K01972+K01246+K03575+K04802+K03648+K10747+K04799+K03575
Nucleotide excision repair	ko03420	70	c100428.graph_c1;c100940.graph_c0;c101416.graph_c1;c102301.graph_c0;c102512.graph_c1;c102963.graph_c0;c103520.graph_c0;c103775.graph_c2;c104985.graph_c0;c105022.graph_c0;c105288.graph_c3;c106069.graph_c0;c106419.graph_c0;c106780.graph_c0;c106893.graph_c1;c107036.graph_c0;c107224.graph_c1;c107635.graph_c0;c107664.graph_c0;c108857.graph_c0;c109001.graph_c0;c109062.graph_c2;c109131.graph_c1;c109279.…	K10756+K06634+K10843+K10609+K04802+K10755+K03142+K07466+K07466+K03504+K10609+K02328+K07466+K10747+K07466+K07466+K10747+K03143+K10756+K10839+K10739+K10140+K10754+K10747+K10756+K02202+K10756+K07466+K10841+K03505+K10839+K10838+K10755+K10747+K02335+K10839+K10570+K02327+K10842+K10846+K03868+K02324+K10844+K10849+K07466+K03141+K10846+K10839+K10570+K10747+K10848+K10839+K03144+K10610+K10747+K10747+K10609+…
Mismatch repair	ko03430	48	c100428.graph_c1;c102512.graph_c1;c102963.graph_c0;c103775.graph_c2;c104985.graph_c0;c105022.graph_c0;c106069.graph_c0;c106419.graph_c0;c106780.graph_c0;c106893.graph_c1;c107036.graph_c0;c107224.graph_c1;c107664.graph_c0;c108542.graph_c0;c109001.graph_c0;c109131.graph_c1;c109279.graph_c2;c109386.graph_c3;c109525.graph_c2;c109962.graph_c3;c110133.graph_c0;c110206.graph_c0;c110333.graph_c5;c110527.…	K10756+K04802+K10755+K07466+K07466+K03504+K02328+K07466+K10747+K07466+K07466+K10747+K10756+K10858+K10739+K10754+K10747+K10756+K10746+K10756+K07466+K08734+K08737+K03505+K07456+K10858+K10755+K10747+K02327+K08736+K10746+K07466+K08735+K10747+K08737+K08739+K10747+K10747+K03504+K08734+K01972+K08737+K03657+K04802+K10747+K08736+K10756+K10740
Homologous recombination	ko03440	47	c101859.graph_c0;c103352.graph_c2;c103775.graph_c2;c104985.graph_c0;c105022.graph_c0;c106069.graph_c0;c106419.graph_c0;c106893.graph_c1;c107036.graph_c0;c108021.graph_c0;c109001.graph_c0;c109813.graph_c3;c110133.graph_c0;c110527.graph_c0;c110973.graph_c0;c111182.graph_c1;c111494.graph_c0;c112337.graph_c3;c112339.graph_c1;c112345.graph_c0;c112658.graph_c2;c112755.graph_c0;c113015.graph_c1;c113250.…	K03165+K03165+K07466+K07466+K03504+K02328+K07466+K07466+K07466+K10901+K10739+K03655+K07466+K03505+K10875+K03553+K10901+K02335+K10879+K10901+K10866+K10882+K10867+K02327+K10875+K10871+K10865+K08775+K08775+K10875+K10869+K07466+K08991+K10871+K10875+K10901+K03504+K10901+K10870+K03553+K03655+K10875+K08991+K10740+K10870+K10881+K10875
Non-homologous end-joining	ko03450	10	c107204.graph_c0;c111328.graph_c1;c111328.graph_c2;c112658.graph_c2;c112786.graph_c0;c112812.graph_c1;c114681.graph_c0;c114898.graph_c0;c117174.graph_c1;c97454.graph_c0;	K03512+K10885+K10885+K10866+K10777+K10777+K10865+K10884+K04799+K04799
Phosphatidylinositol signaling system	ko04070	110	c101027.graph_c0;c102050.graph_c2;c102050.graph_c6;c102852.graph_c1;c103690.graph_c1;c103766.graph_c0;c103766.graph_c1;c104253.graph_c0;c104431.graph_c0;c104431.graph_c1;c104519.graph_c0;c105098.graph_c0;c105110.graph_c0;c106049.graph_c0;c106049.graph_c1;c106049.graph_c2;c106178.graph_c3;c106660.graph_c1;c106968.graph_c0;c106968.graph_c1;c107183.graph_c0;c107481.graph_c1;c107540.graph_c2;c108153.…	K00913+K02183+K02183+K00913+K15422+K15422+K15422+K00889+K05857+K05857+K00889+K00999+K00921+K00921+K00921+K00921+K10047+K19801+K00921+K00921+K00914+K00921+K00999+K00901+K00901+K01110+K00913+K00901+K05857+K00915+K00889+K00888+K05857+K18649+K18081+K00901+K00921+K19801+K00981+K18649+K00889+K13024+K10047+K00921+K02183+K00921+K00921+K00921+K00921+K00999+K19801+K00913+K02183+K02183+K02183+K00914+K00888+…
Plant hormone signal transduction	ko04075	265	c100187.graph_c1;c100388.graph_c0;c100616.graph_c0;c100654.graph_c0;c101020.graph_c0;c101270.graph_c0;c101381.graph_c0;c101381.graph_c1;c101690.graph_c0;c101734.graph_c0;c102034.graph_c0;c102034.graph_c2;c102267.graph_c0;c102572.graph_c0;c102588.graph_c0;c102659.graph_c0;c102975.graph_c4;c102997.graph_c0;c102997.graph_c4;c102997.graph_c5;c103216.graph_c2;c103286.graph_c0;c103569.graph_c0;c103782.…	K14491+K14484+K14432+K14491+K14432+K14514+K14508+K14508+K14491+K14484+K13422+K13422+K14498+K13464+K14489+K13464+K13946+K14486+K14486+K14486+K14490+K13415+K14508+K14491+K13946+K13946+K14494+K14502+K14510+K14509+K14509+K14502+K14491+K14500+K14503+K14484+K14484+K14484+K14484+K14484+K14484+K12126+K12126+K14500+K14498+K13946+K14509+K14509+K14496+K14509+K14484+K16189+K14495+K14485+K14494+K14515+K14488+…
Ubiquitin mediated proteolysis	ko04120	202	c101861.graph_c0;c101964.graph_c0;c102093.graph_c0;c102166.graph_c0;c102301.graph_c0;c102911.graph_c3;c102967.graph_c1;c102967.graph_c2;c102967.graph_c3;c103024.graph_c4;c103152.graph_c0;c103234.graph_c0;c103359.graph_c1;c104112.graph_c2;c104239.graph_c0;c104239.graph_c2;c104679.graph_c0;c105288.graph_c3;c105296.graph_c2;c105340.graph_c1;c105396.graph_c0;c105413.graph_c3;c105839.graph_c0;c105897.…	K04506+K10686+K10573+K03363+K10609+K03348+K03178+K03178+K03178+K04506+K10577+K10144+K10576+K12456+K04506+K04506+K10597+K10609+K04554+K10684+K09561+K10581+K10144+K03363+K03355+K10598+K10576+K10685+K03357+K10589+K10571+K03354+K10143+K10573+K04506+K10581+K10580+K10140+K10581+K04706+K06688+K10588+K10606+K10575+K10601+K03352+K10599+K03872+K03347+K03363+K10576+K03349+K03178+K03363+K06689+K10604+K03354+…
Sulfur relay system	ko04122	26	c100315.graph_c0;c104127.graph_c0;c106191.graph_c0;c108594.graph_c0;c111368.graph_c1;c111597.graph_c0;c115369.graph_c0;c117912.graph_c1;c120973.graph_c0;c147720.graph_c0;c169238.graph_c0;c169273.graph_c0;c186783.graph_c0;c189007.graph_c0;c202247.graph_c0;c23462.graph_c0;c40415.graph_c0;c44563.graph_c0;c4539.graph_c0;c79281.graph_c0;c79281.graph_c1;c87361.graph_c0;c87361.graph_c1;c87361.graph_c2;c…	K03639+K21027+K04487+K03637+K12161+K03637+K14169+K01011+K03637+K04487+K01011+K04487+K12161+K03635+K03637+K03635+K11996+K04487+K04487+K21232+K21232+K04487+K04487+K04487+K04487+K14168
SNARE interactions in vesicular transport	ko04130	36	c101352.graph_c0;c101709.graph_c2;c102828.graph_c0;c103819.graph_c3;c105768.graph_c0;c107100.graph_c2;c107481.graph_c2;c107674.graph_c0;c107852.graph_c2;c108381.graph_c1;c109280.graph_c2;c109840.graph_c2;c109840.graph_c3;c111406.graph_c1;c111406.graph_c5;c113023.graph_c2;c113573.graph_c0;c113811.graph_c1;c114821.graph_c1;c115725.graph_c4;c117359.graph_c1;c117711.graph_c1;c147150.graph_c0;c147443.…	K08486+K08486+K08486+K08489+K08490+K08486+K08495+K08497+K08503+K08492+K08505+K08495+K08495+K08503+K08503+K08490+K08507+K08498+K08517+K08493+K08496+K08497+K08516+K08515+K08486+K08495+K08495+K08496+K08496+K08489+K08504+K08515+K08495+K08486+K08515+K08506
Regulation of autophagy	ko04140	45	c101960.graph_c0;c102581.graph_c0;c102654.graph_c3;c102962.graph_c0;c102998.graph_c0;c104556.graph_c2;c104556.graph_c4;c104637.graph_c2;c105384.graph_c4;c105561.graph_c1;c106456.graph_c0;c106662.graph_c3;c107183.graph_c0;c107697.graph_c2;c108321.graph_c2;c108528.graph_c2;c109260.graph_c0;c110758.graph_c2;c111950.graph_c2;c112041.graph_c0;c112295.graph_c3;c113758.graph_c1;c113965.graph_c3;c114052.…	K08331+K08336+K08333+K08331+K17890+K07198+K07198+K08334+K07198+K08269+K08343+K17888+K00914+K07198+K08341+K07198+K07198+K07198+K08337+K08339+K07198+K07198+K08341+K07198+K08269+K08332+K08269+K08336+K08341+K08333+K00914+K07198+K08337+K00914+K08332+K00914+K07198+K08334+K17888+K08332+K07198+K07198+K07198+K07198+K07198
Protein processing in endoplasmic reticulum	ko04141	364	c100402.graph_c0;c100455.graph_c0;c100572.graph_c0;c100602.graph_c0;c100635.graph_c0;c100855.graph_c0;c101022.graph_c0;c101080.graph_c2;c101333.graph_c1;c101485.graph_c3;c101720.graph_c0;c101978.graph_c0;c101978.graph_c1;c101988.graph_c0;c102026.graph_c1;c102045.graph_c0;c102186.graph_c3;c102596.graph_c0;c102813.graph_c0;c102858.graph_c1;c102858.graph_c2;c103518.graph_c0;c103635.graph_c0;c103942.…	K14011+K14007+K09562+K13249+K13993+K14026+K14005+K13993+K03283+K04079+K09503+K03283+K03283+K09518+K09490+K03283+K14004+K13993+K09487+K09487+K09487+K13993+K10956+K07151+K13993+K14003+K13993+K10597+K01230+K01230+K12668+K10636+K14009+K14001+K09562+K09580+K04554+K12666+K09561+K13993+K13250+K13719+K10661+K10666+K10666+K01456+K08852+K08057+K13993+K12670+K13993+K14007+K03283+K03283+K03283+K03283+K03283+…
Endocytosis	ko04144	315	c100176.graph_c2;c100789.graph_c0;c100791.graph_c0;c100791.graph_c1;c101013.graph_c0;c101333.graph_c1;c101446.graph_c0;c101446.graph_c1;c101865.graph_c0;c101978.graph_c0;c101978.graph_c1;c102045.graph_c0;c102574.graph_c1;c102735.graph_c1;c103060.graph_c0;c103098.graph_c0;c103098.graph_c1;c103100.graph_c0;c103699.graph_c0;c103870.graph_c0;c104044.graph_c1;c104113.graph_c0;c104124.graph_c1;c104253.…	K07937+K12194+K07904+K07904+K12492+K03283+K07897+K07897+K07897+K03283+K03283+K03283+K12191+K12200+K12188+K01115+K01115+K11827+K07937+K12189+K10396+K18464+K05757+K00889+K01115+K00889+K12471+K07904+K15053+K15053+K19476+K12493+K11866+K11826+K10396+K07897+K07897+K11866+K11866+K12196+K07937+K12191+K07904+K07904+K03283+K03283+K03283+K03283+K03283+K07904+K03283+K01115+K01115+K01115+K05758+K07901+K03283+…
Phagosome	ko04145	170	c100331.graph_c2;c101446.graph_c0;c101446.graph_c1;c101760.graph_c0;c101865.graph_c0;c102387.graph_c0;c102387.graph_c2;c102801.graph_c0;c102877.graph_c0;c103037.graph_c1;c103597.graph_c8;c103635.graph_c0;c103863.graph_c0;c104555.graph_c3;c105002.graph_c1;c105002.graph_c3;c105110.graph_c0;c105402.graph_c1;c105567.graph_c2;c105810.graph_c0;c105810.graph_c1;c105813.graph_c2;c105813.graph_c3;c106049.…	K02150+K07897+K07897+K02155+K07897+K07374+K07374+K02147+K02154+K04392+K07374+K10956+K02155+K07375+K07375+K07375+K00921+K02151+K02147+K07897+K07897+K02152+K02152+K00921+K00921+K00921+K02155+K02150+K08057+K02149+K00921+K00921+K02145+K00914+K00921+K04392+K07375+K08054+K08054+K08492+K07374+K02148+K04392+K07342+K07374+K08057+K07374+K02147+K07374+K07374+K05692+K10956+K02144+K00921+K08057+K08517+K07375+…
Peroxisome	ko04146	151	c100814.graph_c1;c100900.graph_c0;c101375.graph_c0;c101739.graph_c0;c102046.graph_c0;c102053.graph_c1;c102380.graph_c1;c102838.graph_c2;c103336.graph_c0;c103495.graph_c0;c103788.graph_c0;c104602.graph_c0;c104692.graph_c0;c105381.graph_c0;c105391.graph_c1;c105735.graph_c2;c106052.graph_c3;c106064.graph_c0;c106291.graph_c1;c106338.graph_c0;c106376.graph_c1;c106449.graph_c1;c106503.graph_c0;c106885.…	K01897+K03781+K13354+K13344+K13342+K04565+K13347+K11517+K13344+K00869+K13348+K04565+K13354+K11517+K00232+K04564+K12663+K13336+K13343+K01578+K03426+K00232+K13348+K13348+K13338+K00106+K13356+K03426+K00232+K01897+K00031+K00477+K13341+K13345+K07513+K01897+K01897+K13339+K01640+K01640+K06664+K00232+K01897+K13347+K12261+K00106+K03781+K04565+K04565+K01897+K04564+K03781+K00232+K13348+K13335+K01640+K03781+…
Plant-pathogen interaction	ko04626	254	c100005.graph_c0;c100098.graph_c2;c100203.graph_c3;c100353.graph_c0;c100511.graph_c2;c100601.graph_c0;c100601.graph_c1;c101320.graph_c0;c101326.graph_c0;c101453.graph_c4;c101485.graph_c3;c101627.graph_c0;c101627.graph_c1;c101627.graph_c2;c102050.graph_c2;c102050.graph_c6;c102510.graph_c0;c102545.graph_c0;c102643.graph_c0;c102715.graph_c0;c102790.graph_c0;c102791.graph_c0;c102791.graph_c2;c102813.…	K13459+K18835+K05391+K05391+K05391+K13430+K13430+K13459+K13448+K00864+K04079+K13447+K13447+K13447+K02183+K02183+K13412+K05391+K13459+K13457+K05391+K13459+K13459+K09487+K09487+K09487+K05391+K18835+K13457+K13412+K13448+K13430+K13459+K13420+K13412+K13448+K13447+K13430+K13429+K13457+K13457+K13448+K13457+K05391+K18835+K13414+K13448+K13457+K04079+K13412+K13412+K13448+K13412+K13448+K09487+K13412+K09487+…
Circadian rhythm - plant	ko04712	74	c103471.graph_c2;c104545.graph_c0;c105127.graph_c5;c105302.graph_c0;c105302.graph_c1;c106683.graph_c0;c106744.graph_c0;c106744.graph_c4;c107057.graph_c0;c107057.graph_c1;c107205.graph_c0;c107277.graph_c2;c107292.graph_c0;c107615.graph_c1;c107800.graph_c6;c108155.graph_c1;c108155.graph_c2;c109381.graph_c1;c109381.graph_c5;c110261.graph_c0;c110261.graph_c2;c111003.graph_c0;c112695.graph_c3;c112790.…	K12130+K12118+K12116+K12126+K12126+K00660+K16240+K16240+K12130+K12130+K12129+K12120+K16241+K16223+K10143+K12133+K12133+K12115+K12115+K12130+K12130+K12127+K12119+K12121+K12125+K12120+K12126+K12115+K03097+K03115+K12125+K12125+K12133+K12124+K12124+K03097+K12129+K03115+K03115+K12121+K12130+K00660+K12120+K03115+K12120+K00660+K10143+K12125+K12125+K00660+K12125+K00660+K03097+K16241+K03115+K12125+K12116+…
AGE-RAGE signaling pathway in diabetic complications	ko04933	26	c100549.graph_c3;c103037.graph_c1;c104431.graph_c0;c104431.graph_c1;c107710.graph_c0;c108764.graph_c3;c109587.graph_c0;c111853.graph_c2;c115092.graph_c1;c115723.graph_c1;c115723.graph_c2;c119301.graph_c0;c156147.graph_c0;c167143.graph_c0;c181737.graph_c0;c186946.graph_c0;c196116.graph_c0;c45843.graph_c0;c51338.graph_c0;c56926.graph_c0;c59744.graph_c0;c62993.graph_c0;c79008.graph_c0;c79008.graph_c…	K04371+K04392+K05857+K05857+K04392+K04392+K05857+K05857+K04392+K04392+K04392+K04392+K04392+K05857+K04371+K04392+K04392+K05857+K04392+K04392+K04392+K04392+K05857+K05857+K04392+K04392
