# Supplementary material for: Transcriptome Profiling Provides Insight into the Genes in Carotenoid Biosynthesis during the Mesocarp and Seed Developmental Stages of Avocado (Persea americana)
Source: Int J Mol Sci. 2019 Aug 23;20(17):4117. doi: 10.3390/ijms20174117 (PMC6747375; doi:10.3390/ijms20174117)
Supplement: Supplementary file 1 [file ijms-20-04117-s001.zip › Supplementary files/Table S5. Data for the differentially expressed genes in various cDNA libraries for developing mesocarps and seeds.xlsx]

## Sheet: Table S5
Table S5. Data for the differentially expressed genes in various cDNA libraries for developing mesocarps and seeds.
Sample tissue	DEG_Set	All DEGs	up-regulated DEGs	down-regulated DEGs
mesocarp	75 vs 110 DAFB	555	235	320
	75 vs 145 DAFB	980	420	560
	75 vs 180 DAFB	1793	685	1108
	75 vs 215 DAFB	3682	1516	2166
	110 vs 145 DAFB	15	8	7
	110 vs 180 DAFB	362	105	257
	110 vs 215 DAFB	1817	742	1075
	145 vs 180 DAFB	92	28	64
	145 vs 215 DAFB	1327	571	756
	180 vs 215 DAFB	564	312	252
seed	75 vs 110 DAFB	989	535	454
	75 vs 145 DAFB	1632	738	894
	75 vs 180 DAFB	2316	1102	1214
	75 vs 215 DAFB	4354	2230	2124
	110 vs 145 DAFB	81	39	42
	110 vs 180 DAFB	303	171	132
	110 vs 215 DAFB	1130	581	549
	145 vs 180 DAFB	7	3	4
	145 vs 215 DAFB	533	312	221
	180 vs 215 DAFB	197	101	96
mesocarp vs seed	75 DAFB	8652	4828	3824
	110 DAFB	7077	4114	2963
	145 DAFB	7015	4013	3002
	180 DAFB	7313	4235	3078
	215 DAFB	7640	4274	3366
