# Supplementary material for: Transcriptome Profiling Provides Insight into the Genes in Carotenoid Biosynthesis during the Mesocarp and Seed Developmental Stages of Avocado (Persea americana)
Source: Int J Mol Sci. 2019 Aug 23;20(17):4117. doi: 10.3390/ijms20174117 (PMC6747375; doi:10.3390/ijms20174117)
Supplement: Supplementary file 1 [file ijms-20-04117-s001.zip › Supplementary files/Table S6. Analysis of differential expression and annotation of unigenes related to the carotenoid biosynthetic pathway.xlsx]

## Sheet: Table S6
Table S6. Analysis of differential expression and annotation of unigenes related to the carotenoid biosynthetic pathway.
Gene	Unigene ID	Five mesocarp developmental stages (FRKM)					Five seed developmental stages (FRKM)
		75 DAFB	110 DAFB	145 DAFB	180 DAFB	215 DAFB	75 DAFB	110 DAFB	145 DAFB	180 DAFB	215 DAFB	COG_class_annotation	GO_annotation	KEGG_annotation	KOG_class	KOG_class_annotation	Pfam_annotation	Swissprot_annotation	eggNOG_class	eggNOG_class_annotation	nr_annotation
PaPSY	c103350.graph_c0	43.4767	46.7033	45.9	47.6867	63.93	30.89	30.4467	28.8933	25.93	28.2933	Lipid transport and metabolism	Biological Process: biosynthetic process (GO:0009058);; Molecular Function: transferase activity, transferring alkyl or aryl (other than methyl) groups (GO:0016765);;	K02291|5.56534e-103|egu:105058894|K02291 15-cis-phytoene/all-trans-phytoene synthase [EC:2.5.1.32 2.5.1.99] | (RefSeq) phytoene synthase 2, chloroplastic	[I]	Lipid transport and metabolism	Squalene/phytoene synthase;; Squalene/phytoene synthase;; Squalene/phytoene synthase	Bifunctional 15-cis-phytoene synthase, chromoplastic OS=Capsicum annuum OX=4072 GN=PSY1 PE=1 SV=1	I	Lipid transport and metabolism	PREDICTED: phytoene synthase 2, chloroplastic [Elaeis guineensis]
PaPSY	c113873.graph_c5	8.48667	9.55333	8.76333	11.0267	15.98	3.12	2.90333	2.28333	2.19	2.76667	Lipid transport and metabolism	Biological Process: biosynthetic process (GO:0009058);; Molecular Function: transferase activity, transferring alkyl or aryl (other than methyl) groups (GO:0016765);;	K02291|0|tcc:TCM_001945|K02291 15-cis-phytoene/all-trans-phytoene synthase [EC:2.5.1.32 2.5.1.99] | (RefSeq) Phytoene synthase	[I]	Lipid transport and metabolism	Squalene/phytoene synthase	Phytoene synthase, chloroplastic OS=Daucus carota OX=4039 GN=PSY PE=2 SV=1	I	Lipid transport and metabolism	PREDICTED: phytoene synthase 2, chloroplastic [Theobroma cacao]
PaPDS	c103201.graph_c0	43.86	53.2567	56.7833	59.12	73.0633	24.53	29.8267	28.59	26.52	15.42	General function prediction only	Cellular Component: chloroplast (GO:0009507);; Cellular Component: chromoplast (GO:0009509);; Cellular Component: membrane (GO:0016020);; Biological Process: carotenoid biosynthetic process (GO:0016117);; Molecular Function: oxidoreductase activity, acting on paired donors, with incorporation or reduction of molecular oxygen (GO:0016705);; Biological Process: oxidation-reduction process (GO:00551…	K02293|0|egu:105056650|K02293 15-cis-phytoene desaturase [EC:1.3.5.5] | (RefSeq) phytoene dehydrogenase, chloroplastic/chromoplastic	[Q]	Secondary metabolites biosynthesis, transport and catabolism	Flavin containing amine oxidoreductase	Phytoene dehydrogenase, chloroplastic/chromoplastic OS=Narcissus pseudonarcissus OX=39639 GN=PDS1 PE=1 SV=1	S	Function unknown	phytoene dehydrogenase [Chimonanthus praecox]
PaPDS	c104826.graph_c4	23.9633	28.4433	31.5333	32.55	40.71	17.8667	17.1133	18.7733	17.0633	11.1	General function prediction only	Biological Process: carotenoid biosynthetic process (GO:0016117);; Molecular Function: oxidoreductase activity, acting on paired donors, with incorporation or reduction of molecular oxygen (GO:0016705);; Biological Process: oxidation-reduction process (GO:0055114);;	K02293|3.29404e-45|vvi:100240685|K02293 15-cis-phytoene desaturase [EC:1.3.5.5] | (RefSeq) PDS1; phytoene desaturase	[Q]	Secondary metabolites biosynthesis, transport and catabolism	Flavin containing amine oxidoreductase;; NAD(P)-binding Rossmann-like domain;; FAD binding domain	Phytoene dehydrogenase, chloroplastic/chromoplastic OS=Solanum lycopersicum OX=4081 GN=PDS PE=2 SV=1	S	Function unknown	phytoene dehydrogenase [Chimonanthus praecox]
PaZ-ISO	c109620.graph_c1	4.9	13.1033	10.97	11.5167	13.3233	3.61333	5.77333	6.28	6.31667	11.8233	Function unknown	Cellular Component: integral component of membrane (GO:0016021);; Molecular Function: isomerase activity (GO:0016853);;	K15744|7.48827e-141|pxb:103960405|K15744 zeta-carotene isomerase [EC:5.2.1.12] | (RefSeq) 15-cis-zeta-carotene isomerase, chloroplastic	--	--	NnrU protein	15-cis-zeta-carotene isomerase, chloroplastic OS=Arabidopsis thaliana OX=3702 GN=Z-ISO PE=1 SV=1	S	Function unknown	15-cis-zeta-carotene isomerase, partial [Cinnamomum camphora]
PaZDS	c108741.graph_c1	54.5267	65.1767	70.87	68.42	65.4033	21.3267	14.41	10.49	9.24667	8.31	General function prediction only	Cellular Component: chromoplast (GO:0009509);; Cellular Component: chloroplast envelope (GO:0009941);; Biological Process: carotenoid biosynthetic process (GO:0016117);; Molecular Function: carotene 7,8-desaturase activity (GO:0016719);; Molecular Function: 9,9'-dicis-carotene:quinone oxidoreductase activity (GO:0052886);; Molecular Function: 7,9,9'-tricis-neurosporene:quinone oxidoreductase acti…	K00514|2.42291e-162|nnu:104596524|K00514 zeta-carotene desaturase [EC:1.3.5.6] | (RefSeq) zeta-carotene desaturase, chloroplastic/chromoplastic	[Q]	Secondary metabolites biosynthesis, transport and catabolism	Flavin containing amine oxidoreductase;; Flavin containing amine oxidoreductase	Zeta-carotene desaturase, chloroplastic/chromoplastic OS=Tagetes erecta OX=13708 PE=2 SV=1	S	Function unknown	zeta-carotene desaturase, chloroplastic/chromoplastic [Quercus suber]
PaZDS	c115069.graph_c3	51.7833	53.85	61.9033	61.75	59.93	21.8	11.52	9.44333	8.52667	7.25667	General function prediction only	Cellular Component: chromoplast (GO:0009509);; Cellular Component: chloroplast envelope (GO:0009941);; Biological Process: carotenoid biosynthetic process (GO:0016117);; Molecular Function: carotene 7,8-desaturase activity (GO:0016719);; Molecular Function: 9,9'-dicis-carotene:quinone oxidoreductase activity (GO:0052886);; Molecular Function: 7,9,9'-tricis-neurosporene:quinone oxidoreductase acti…	K00514|2.16107e-44|cam:101493508|K00514 zeta-carotene desaturase [EC:1.3.5.6] | (RefSeq) zeta-carotene desaturase, chloroplastic/chromoplastic	[Q]	Secondary metabolites biosynthesis, transport and catabolism	Flavin containing amine oxidoreductase	Zeta-carotene desaturase, chloroplastic/chromoplastic OS=Tagetes erecta OX=13708 PE=2 SV=1	S	Function unknown	PREDICTED: zeta-carotene desaturase, chloroplastic/chromoplastic [Cicer arietinum]
PaCRTISO	c108133.graph_c1	20.9067	22.01	20.9833	17.0767	19.3067	17.96	20.1933	13.3433	14.3267	4.39	Secondary metabolites biosynthesis, transport and catabolism	Biological Process: carotenoid biosynthetic process (GO:0016117);; Molecular Function: oxidoreductase activity (GO:0016491);; Molecular Function: isomerase activity (GO:0016853);; Biological Process: oxidation-reduction process (GO:0055114);;	K09835|0|cit:102577949|K09835 prolycopene isomerase [EC:5.2.1.13] | (RefSeq) CitCRTISO; prolycopene isomerase, chloroplastic	[H]	Coenzyme transport and metabolism	Flavin containing amine oxidoreductase;; NAD(P)-binding Rossmann-like domain;; FAD dependent oxidoreductase;; FAD binding domain	Prolycopene isomerase, chloroplastic OS=Solanum lycopersicum OX=4081 GN=CRTISO PE=1 SV=1	Q	Secondary metabolites biosynthesis, transport and catabolism	hypothetical protein CISIN_1g005832mg [Citrus sinensis]
PaLCY-E	c117627.graph_c3	10.92	14.56	11.8333	13.57	17.5	3.53667	2.56	2.44333	1.96667	3.77667	--	Cellular Component: integral component of membrane (GO:0016021);; Biological Process: xanthophyll biosynthetic process (GO:0016123);; Molecular Function: oxidoreductase activity, acting on paired donors, with incorporation or reduction of molecular oxygen (GO:0016705);; Biological Process: oxidation-reduction process (GO:0055114);;	K06444|1.85261e-20|jcu:105637892|K06444 lycopene epsilon-cyclase [EC:5.5.1.18] | (RefSeq) lycopene epsilon cyclase, chloroplastic	--	--	Lycopene cyclase protein	Lycopene epsilon cyclase, chloroplastic OS=Solanum lycopersicum OX=4081 GN=CRTL-E-1 PE=2 SV=1	I	Lipid transport and metabolism	lycopene epsilon-cyclase, partial [Manihot esculenta]
PaLCY-B	c92930.graph_c0	2.92333	4.17333	2.49667	2.58667	2.91333	0.583333	1.06333	1.58333	0.256667	0.13	2-polyprenyl-6-methoxyphenol hydroxylase and related FAD-dependent oxidoreductases	Cellular Component: chromoplast (GO:0009509);; Biological Process: carotenoid biosynthetic process (GO:0016117);; Molecular Function: oxidoreductase activity, acting on paired donors, with incorporation or reduction of molecular oxygen (GO:0016705);; Molecular Function: capsanthin synthase activity (GO:0052727);; Molecular Function: capsorubin synthase activity (GO:0052728);; Biological Process: …	K14593|5.62145e-180|nnu:104607627|K14593 capsanthin/capsorubin synthase [EC:5.3.99.8] | (RefSeq) capsanthin/capsorubin synthase, chromoplastic-like	--	--	Lycopene cyclase protein;; Lycopene cyclase protein	Capsanthin/capsorubin synthase, chromoplastic OS=Citrus sinensis OX=2711 GN=CCS PE=3 SV=1	I	Lipid transport and metabolism	Lycopene cyclase-type [Macleaya cordata]
PaLCY-B	c110018.graph_c0	7.95333	9.68333	9.65667	9.67	9.96667	3.79667	3.88667	4.19333	3.46667	1.45	2-polyprenyl-6-methoxyphenol hydroxylase and related FAD-dependent oxidoreductases	Molecular Function: monooxygenase activity (GO:0004497);; Biological Process: carotenoid biosynthetic process (GO:0016117);; Molecular Function: oxidoreductase activity, acting on paired donors, with incorporation or reduction of molecular oxygen (GO:0016705);; Molecular Function: isomerase activity (GO:0016853);; Biological Process: secondary metabolite biosynthetic process (GO:0044550);; Biolog…	K06443|0|vvi:100252133|K06443 lycopene beta-cyclase [EC:5.5.1.19] | (RefSeq) LBCY2; lycopene beta cyclase, chloroplastic	--	--	Lycopene cyclase protein;; Pyridine nucleotide-disulphide oxidoreductase;; Pyridine nucleotide-disulphide oxidoreductase	Lycopene beta cyclase, chloroplastic/chromoplastic OS=Capsicum annuum OX=4072 GN=LCY1 PE=2 SV=1	I	Lipid transport and metabolism	lycopene beta-cyclase 2 [Vitis vinifera]
PaCYP97A	c106779.graph_c0	8.25667	9.04	10.2533	9.94	12.61	19.0233	14.0233	15.1733	16.1033	7.78	Cytochrome P450	Molecular Function: monooxygenase activity (GO:0004497);; Molecular Function: iron ion binding (GO:0005506);; Molecular Function: oxidoreductase activity, acting on paired donors, with incorporation or reduction of molecular oxygen (GO:0016705);; Molecular Function: heme binding (GO:0020037);; Biological Process: oxidation-reduction process (GO:0055114);;	K15747|2.20314e-156|mus:103973686|K15747 beta-ring hydroxylase [EC:1.14.-.-] | (RefSeq) protein LUTEIN DEFICIENT 5, chloroplastic	[QI]	--	Cytochrome P450;; Cytochrome P450	Protein LUTEIN DEFICIENT 5, chloroplastic OS=Arabidopsis thaliana OX=3702 GN=CYP97A3 PE=1 SV=1	Q	Secondary metabolites biosynthesis, transport and catabolism	protein LUTEIN DEFICIENT 5, chloroplastic-like isoform X3 [Durio zibethinus]
PaCYP97C	c110544.graph_c0	4.79667	6.09667	4.82667	4.88667	7.28333	4.63333	3.59	4.38333	4.71	3.46667	Cytochrome P450	--	K09837|0|nnu:104586192|K09837 carotene epsilon-monooxygenase [EC:1.14.99.45] | (RefSeq) carotene epsilon-monooxygenase, chloroplastic	[QI]	--	Cytochrome P450;; Cytochrome P450	Carotene epsilon-monooxygenase, chloroplastic OS=Arabidopsis thaliana OX=3702 GN=CYP97C1 PE=1 SV=1	Q	Secondary metabolites biosynthesis, transport and catabolism	PREDICTED: carotene epsilon-monooxygenase, chloroplastic isoform X2 [Nelumbo nucifera]
PaZEP	c109893.graph_c0	37.9467	32.2067	38.3067	40.9733	34.98	3.81333	3.54	4.56667	5.44	2.50667	2-polyprenyl-6-methoxyphenol hydroxylase and related FAD-dependent oxidoreductases	Molecular Function: zeaxanthin epoxidase [overall] activity (GO:0009540);; Cellular Component: integral component of membrane (GO:0016021);; Biological Process: secondary metabolite biosynthetic process (GO:0044550);; Molecular Function: zeaxanthin epoxidase activity (GO:0052662);; Molecular Function: antheraxanthin epoxidase activity (GO:0052663);; Biological Process: oxidation-reduction process…	K09838|2.54598e-131|nnu:104597550|K09838 zeaxanthin epoxidase [EC:1.14.15.21] | (RefSeq) zeaxanthin epoxidase, chloroplastic-like	[CR]	--	FAD binding domain	Zeaxanthin epoxidase, chloroplastic OS=Oryza sativa subsp. japonica OX=39947 GN=ZEP PE=2 SV=1	CH	--	PREDICTED: zeaxanthin epoxidase, chloroplastic-like isoform X4 [Nelumbo nucifera]
PaZEP	c116714.graph_c5	75.5	74.7133	88.4233	89.55	85.39	37.9167	24.4567	16.9233	17.46	13.33	2-polyprenyl-6-methoxyphenol hydroxylase and related FAD-dependent oxidoreductases	Biological Process: response to heat (GO:0009408);; Biological Process: response to water deprivation (GO:0009414);; Molecular Function: zeaxanthin epoxidase [overall] activity (GO:0009540);; Biological Process: abscisic acid biosynthetic process (GO:0009688);; Cellular Component: chloroplast envelope (GO:0009941);; Cellular Component: membrane (GO:0016020);; Biological Process: xanthophyll biosy…	K09838|0|sly:544162|K09838 zeaxanthin epoxidase [EC:1.14.15.21] | (RefSeq) ZEP, ZE; zeaxanthin epoxidase, chloroplastic	[CR]	--	FAD binding domain;; NAD(P)-binding Rossmann-like domain	Zeaxanthin epoxidase, chloroplastic OS=Solanum lycopersicum OX=4081 PE=2 SV=1	CH	--	hypothetical protein AQUCO_00700659v1 [Aquilegia coerulea]
PaNSY	c106233.graph_c1	0.503333	2.87333	2.59333	1.49	1.02667	1.79333	3.64	3.37	3.21333	2.13333	--	Cellular Component: integral component of membrane (GO:0016021);; Cellular Component: chloroplast membrane (GO:0031969);;	--	--	--	--	Protein MAO HUZI 4, chloroplastic OS=Oryza sativa subsp. japonica OX=39947 GN=MHZ4 PE=2 SV=1	S	Function unknown	PREDICTED: protein ABA DEFICIENT 4, chloroplastic-like isoform X2 [Nicotiana attenuata]
PaNSY	c92501.graph_c0	13.5133	25.69	21.03	18.2867	15.51	3.73	5.91667	4.13	4.13	2.89333	--	Biological Process: terpenoid metabolic process (GO:0006721);; Cellular Component: integral component of membrane (GO:0016021);; Cellular Component: chloroplast part (GO:0044434);;	--	--	--	Domain of unknown function (DUF4281)	Protein ABA DEFICIENT 4, chloroplastic OS=Arabidopsis thaliana OX=3702 GN=ABA4 PE=2 SV=1	S	Function unknown	PREDICTED: protein ABA DEFICIENT 4, chloroplastic-like isoform X2 [Malus domestica]
