# Supplementary material for: Transcriptome Profiling Provides Insight into the Genes in Carotenoid Biosynthesis during the Mesocarp and Seed Developmental Stages of Avocado (Persea americana)
Source: Int J Mol Sci. 2019 Aug 23;20(17):4117. doi: 10.3390/ijms20174117 (PMC6747375; doi:10.3390/ijms20174117)
Supplement: Supplementary file 1 [file ijms-20-04117-s001.zip › Supplementary files/Table S7. PacBio library and sequencing results in avocado mesocarp and seed.xlsx]

## Sheet: Table S7
Table 7. PacBio library and sequencing results in avocado mesocarp and seed.
Tissue	cDNA size	Number of consensus isoforms	Average consensus isoforms read length	Number of polished high-quality isoforms	Number of polished low-quality isoforms	Percent of polished high-quality isoforms (%)
Mesocarp	1-6 k	233014	2170	169034	62890	0.7254
Seed	1-6 k	238219	2025	159273	73886	0.6686
