# Supplementary material for: Transcriptome Profiling Provides Insight into the Genes in Carotenoid Biosynthesis during the Mesocarp and Seed Developmental Stages of Avocado (Persea americana)
Source: Int J Mol Sci. 2019 Aug 23;20(17):4117. doi: 10.3390/ijms20174117 (PMC6747375; doi:10.3390/ijms20174117)
Supplement: Supplementary file 1 [file ijms-20-04117-s001.zip › Supplementary files/Table S8. Details regarding qRT-PCR primers.xlsx]

## Sheet: Table S8
Table S8. Details regarding qRT-PCR primers.
Gene	Unigene ID	Forward primer (5′to 3′)	Reverse primer (5′to 3′)	product (bp)	Tm (℃)
PaPSY	c103350.graph_c0	CTTCCACGAAGGAGGACGAC	CATCTGCGTTTCCACTCCCT	102	60
PaPSY	c113873.graph_c5	GCCATGACGAATCCGACTCT	GTCCGTCTGCACCACACATA	152	60
PaPDS	c103201.graph_c0	TCAGGAAAAGCACGGGTCAA	CGGACTTCACCACCCAATGA	105	60
PaPDS	c104826.graph_c4	TTGTATGGGTTACCGCCTGG	TGTTAACGGCTTGTTTGGGC	163	60
PaZ-ISO	c109620.graph_c1	CGTTTGGCTTGATCGGACAC	TGGCGACCACTAAGGATTGC	139	60
PaLCY-E	c117627.graph_c3	ACTTTCATCGGCAGACCTTGT	ACTGCTCCAGTTGGATCTGATAA	111	60
PaCYP97C	c110544.graph_c0	CGTTTCTTACTTGCCAGCCG	ACCTCGTGTTGTGCCTTCAT	164	60
PaZEP	c109893.graph_c0	GGTATCGGGTGTTTTTGGGC	GGAGGATCAGTGTTTCCGGG	112	60
PaZEP	c116714.graph_c5	CGGCGAAAGCTTCGGATTTT	CGCGCTTACATCCCTCTCAA	114	60
PaNSY	c92501.graph_c0	ATGGTCGTGGCTCCTAAAGC	GGCGTCCATGAGAGGTAGAG	110	60
PaActin7	c95371.graph_c1	ATACCTCTCTTGGACTGGGC	CTCCACGGGCTGTGTTCC	115	60
